# Supplementary material for: Phased secondary small interfering RNAs in Camellia sinensis var. assamica
Source: NAR Genom Bioinform. 2023 Nov 24;5(4):lqad103. doi: 10.1093/nargab/lqad103 (PMC10673657; doi:10.1093/nargab/lqad103)
Supplement: lqad103_Supplemental_Files [file lqad103_supplemental_files.zip]

Archive with 2 entries (2 files):
- Additional file 1-v18.xlsx
- Additional file2-v14.docx
