# Supplementary material for: Phased secondary small interfering RNAs in Camellia sinensis var. assamica
Source: NAR Genom Bioinform. 2023 Nov 24;5(4):lqad103. doi: 10.1093/nargab/lqad103 (PMC10673657; doi:10.1093/nargab/lqad103)
Supplement: lqad103_Supplemental_Files [file lqad103_supplemental_files.zip › Additional file 1-v18.xlsx]

## Sheet: S1
Table S1. The 476 identified 21 nt PHAS loci in Camellia sinensis var. assamica (YK-10).
PHAS_ID	Start	End	Total_Reads	Phased_Reads	P_value	Corrected_P_Value	PhaseScore	commons(the datadase with the lowest e_value)	cdna	e_value	ncrna	e_value	repbase	e_value	repeats	e_value	nr	e_value	trigger1	mismatch	length	vaild reads in leaf	vaild reads in root	trigger2	mismatch	length	vaild reads in leaf	vaild reads in root	trigger3	mismatch	length	vaild reads in leaf	vaild reads in root	trigger4	mismatch	length	vaild reads in leaf	vaild reads in root
PHAS_Sc0000009_1	1355988	1356787	18	4	0.00748	0.0132	12.1	CSA023901.1 Protein kinase domain | 5.9E-37 | Protein kinase domain	CSA023901.1 Protein kinase domain | 5.9E-37 | Protein kinase domain	2e-125							gi|1585814168|ref|XP_028101021.1| uncharacterized protein LOC114300328	7e-47
PHAS_Sc0000013_1	2031111	2031720	14	4	0.00277	0.00608	7.02	CSA001161.1 Plant mobile domain | 4.6E-43 | Aminotransferase-like, plant mobile domain	CSA001161.1 Plant mobile domain | 4.6E-43 | Aminotransferase-like, plant mobile domain	4e-142							gi|1585796576|ref|XP_028092627.1| protein MAIN-LIKE 2-like	8e-78
PHAS_Sc0000017_1	1359711	1360320	39	5	0.0291	0.0342	5.3	gi|1585650021|ref|XP_028117867.1|probable leucine-rich repeat receptor-like protein kinase At1g35710[Camellia sinensis]									gi|1585650021|ref|XP_028117867.1| probable leucine-rich repeat receptor-like protein kinase At1g35710	3e-94
PHAS_Sc0000017_2	1360142	1360793	44	6	0.0118	0.019	5.51	gi|1585650021|ref|XP_028117867.1|probable leucine-rich repeat receptor-like protein kinase At1g35710[Camellia sinensis]									gi|1585650021|ref|XP_028117867.1| probable leucine-rich repeat receptor-like protein kinase At1g35710	1e-71	csn-miR160a-3p	3.5	20	0	0
PHAS_Sc0000022_1	610281	610995	17	3	0.041	0.0432	5.21	gi|1353885764|gb|PQQ00641.1|uncharacterized protein Pyn_34832 [Prunus yedoensis var.nudiflora]									gi|1353885764|gb|PQQ00641.1|	8e-33
PHAS_Sc0000028_1	786504	787113	4	4	3.79e-06	3.68e-05	6.09	CSA016105.1	CSA016105.1	3e-59							gi|1585680195|ref|XP_028114184.1| uncharacterized protein LOC114312179	2e-11	csn-MIR845f-3p	3	24	0	0	csn-MIR1511c-5p	3	22	0	0	csn-miR1873-5p	3	20	0	0
PHAS_Sc0000039_1	1187143	1187773	41	6	0.00825	0.0142	7.41	CSA013743.1 F-box domain | 2.9E-5 | F-box domain	CSA013743.1 F-box domain | 2.9E-5 | F-box domain	6e-101							gi|1621817431|	5e-99
PHAS_Sc0000040_1	512497	513274	98	11	0.00169	0.00403	13.7	CSA014715.1 Plant mobile domain | 1.4E-21 | Aminotransferase-like, plant mobile domain	CSA014715.1 Plant mobile domain | 1.4E-21 | Aminotransferase-like, plant mobile domain	0							gi|1585680338|ref|XP_028114253.1| protein MAINTENANCE OF MERISTEMS-like isoform X1	7e-111
PHAS_Sc0000040_2	571090	571979	32	7	0.000294	0.00112	17.4	CSA014715.1 Plant mobile domain | 1.4E-21 | Aminotransferase-like, plant mobile domain	CSA014715.1 Plant mobile domain | 1.4E-21 | Aminotransferase-like, plant mobile domain	0							gi|1585690527|ref|XP_028119189.1| uncharacterized protein LOC114316705	3e-150
PHAS_Sc0000040_3	572094	572724	20	4	0.0111	0.0183	8.62	CSA014715.1 Plant mobile domain | 1.4E-21 | Aminotransferase-like, plant mobile domain	CSA014715.1 Plant mobile domain | 1.4E-21 | Aminotransferase-like, plant mobile domain	0							gi|1585747337|ref|XP_028069451.1| uncharacterized protein LOC114271972	8e-94
PHAS_Sc0000040_4	573044	573758	26	4	0.0284	0.0342	5.15	CSA000877.1 Plant mobile domain | 3.0E-39 | Aminotransferase-like, plant mobile domain	CSA000877.1 Plant mobile domain | 3.0E-39 | Aminotransferase-like, plant mobile domain	0							gi|1585822911|ref|XP_028105221.1| protein enabled-like	2e-105
PHAS_Sc0000040_5	613145	613775	13	4	0.00204	0.00472	5.13	CSA014715.1 Plant mobile domain | 1.4E-21 | Aminotransferase-like, plant mobile domain	CSA014715.1 Plant mobile domain | 1.4E-21 | Aminotransferase-like, plant mobile domain	0							gi|1585794864|ref|XP_028091796.1| uncharacterized protein LOC114292086	2e-81	csn-miR399d-5p	3.5	21	0	0
PHAS_Sc0000048_1	1352000	1353007	87	11	0.000554	0.0017	39.8	gi|1585717850|ref|XP_028055221.1|putative pentatricopeptide repeat-containing protein At1g12700, mitochondrial [Camellia sinensis]									gi|1585717850|ref|XP_028055221.1|	7e-08	csn-MIR7122a-5p	1	22	58	43
PHAS_Sc0000049_1	968647	969340	3	3	9.3e-05	0.000414	5.55	CSA022529.1 NB-ARC domain | 1.8E-47 | NB-ARC	CSA022529.1 NB-ARC domain | 1.8E-47 | NB-ARC	0							gi|1585765445|ref|XP_028077589.1| uncharacterized protein LOC114280722	3e-134	csn-miR2118a-3p	2.5	22	1	0
PHAS_Sc0000064_1	42729	43548	31	7	0.000237	0.000931	32.4	CSA014021.1 F-box-like | 1.0E-5 |	CSA014021.1 F-box-like | 1.0E-5 |	0							gi|1585688604|ref|XP_028118283.1| protein AUXIN SIGNALING F-BOX 2-like	5e-108	csn-miR393c-5p	2	21	415	171
PHAS_Sc0000067_1	461998	462607	72	8	0.0113	0.0185	6.93	gi|1585695872|ref|XP_028121705.1|uncharacterized protein LOC114318931 [Camellia sinensis]	CSA005539.1 WD domain, G-beta repeat | 7.9E-4 | WD40 repeat	6e-33							gi|1585695872|ref|XP_028121705.1| uncharacterized protein LOC114318931	1e-133
PHAS_Sc0000067_2	462770	463463	47	6	0.0164	0.0233	7.26	gi|1585650021|ref|XP_028117867.1|									gi|1585650021|ref|XP_028117867.1| probable leucine-rich repeat receptor-like protein kinase At1g35710	9e-125
PHAS_Sc0000069_1	647782	648580	6	5	8.48e-07	1.22e-05	18.6	CSA034336.1 C1-like domain | 2.2E-8 | C1-like	CSA034336.1 C1-like domain | 2.2E-8 | C1-like	0							gi|1621827767|gb|THG21404.1|	3e-166	csn-MIR171s-5p	3.5	21	0	0
PHAS_Sc0000080_1	1333270	1333900	24	5	0.00345	0.0071	7.05	CSA026687.1 Protein of unknown function (DUF 659) | 6.7E-46 | Domain of unknown function DUF659	CSA026687.1 Protein of unknown function (DUF 659) | 6.7E-46 | Domain of unknown function DUF659	6e-83							gi|1585684613|ref|XP_028116338.1| uncharacterized protein LOC114314094	6e-103
PHAS_Sc0000095_1	1490311	1491130	16	6	3.14e-05	0.000192	11.9	CSA026080.1 Plant mobile domain | 5.5E-43 | Aminotransferase-like, plant mobile domain	CSA026080.1 Plant mobile domain | 5.5E-43 | Aminotransferase-like, plant mobile domain	3e-109							gi|1585814168|ref|XP_028101021.1| uncharacterized protein LOC114300328	4e-35
PHAS_Sc0000097_1	558446	559181	12	5	9.31e-05	0.000414	5.79	CSA014715.1 Plant mobile domain | 1.4E-21 | Aminotransferase-like, plant mobile domain	CSA014715.1 Plant mobile domain | 1.4E-21 | Aminotransferase-like, plant mobile domain	3e-69							gi|1621801732|gb|THG04707.1|	4e-35
PHAS_Sc0000128_1	952679	953351	29	9	9.95e-07	1.35e-05	11.6	CSA014715.1 Plant mobile domain | 1.4E-21 | Aminotransferase-like, plant mobile domain	CSA014715.1 Plant mobile domain | 1.4E-21 | Aminotransferase-like, plant mobile domain	0							gi|1585760579|ref|XP_028075696.1| uncharacterized protein LOC114277937	6e-33
PHAS_Sc0000128_2	1166996	1167605	27	5	0.00596	0.011	6.34	CSA026080.1 Plant mobile domain | 5.5E-43 | Aminotransferase-like, plant mobile domain	CSA026080.1 Plant mobile domain | 5.5E-43 | Aminotransferase-like, plant mobile domain	0							gi|1585792110|ref|XP_028090501.1| protein MAINTENANCE OF MERISTEMS-like	2e-65
PHAS_Sc0000128_3	1191709	1192689	11	3	0.012	0.019	5.21	CSA014715.1 Plant mobile domain | 1.4E-21 | Aminotransferase-like, plant mobile domain	CSA014715.1 Plant mobile domain | 1.4E-21 | Aminotransferase-like, plant mobile domain	0							gi|1585794864|ref|XP_028091796.1| uncharacterized protein LOC114292086	1e-145
PHAS_Sc0000130_1	531808	532691	8	3	0.00446	0.00873	7.45	CSA022529.1 NB-ARC domain | 1.8E-47 | NB-ARC	CSA022529.1 NB-ARC domain | 1.8E-47 | NB-ARC	0							gi|1585696777|ref|XP_028122095.1| TMV resistance protein N-like	0	csn-miR2118a-3p	3	22	4	1	csn-miR396d-3p	3	21	0	0
PHAS_Sc0000137_1	860801	861797	32	6	0.00219	0.00499	7.57	CSA014715.1 Plant mobile domain | 1.4E-21 | Aminotransferase-like, plant mobile domain	CSA014715.1 Plant mobile domain | 1.4E-21 | Aminotransferase-like, plant mobile domain	0							gi|1585794864|ref|XP_028091796.1| uncharacterized protein LOC114292086	1e-141
PHAS_Sc0000137_2	886182	886917	14	3	0.0241	0.0304	6.92	CSA000877.1 Plant mobile domain | 3.0E-39 | Aminotransferase-like, plant mobile domain	CSA000877.1 Plant mobile domain | 3.0E-39 | Aminotransferase-like, plant mobile domain	0							gi|1585747337|ref|XP_028069451.1| uncharacterized protein LOC114271972	3e-150
PHAS_Sc0000148_1	475063	475861	16	3	0.0348	0.0389	9.46	CSA014715.1 Plant mobile domain | 1.4E-21 | Aminotransferase-like, plant mobile domain	CSA014715.1 Plant mobile domain | 1.4E-21 | Aminotransferase-like, plant mobile domain	0							gi|1585747337|ref|XP_028069451.1| uncharacterized protein LOC114271972	2e-126
PHAS_Sc0000149_1	665557	666313	54	6	0.0316	0.0367	10.2	CSA013123.1	CSA013123.1	1e-49							gi|1585698558|ref|XP_028122957.1| uncharacterized protein LOC114320056	1e-26
PHAS_Sc0000149_2	666840	667449	12	3	0.0155	0.0229	5.01	gi|1585702718|ref|XP_028124874.1|uncharacterized protein LOC114321847 [Camellia sinensis]	CSA013123.1	1e-27							gi|1585702718|ref|XP_028124874.1|	8e-41
PHAS_Sc0000162_1	355356	356049	20	6	0.000135	0.000573	9.17	CSA014715.1 Plant mobile domain | 1.4E-21 | Aminotransferase-like, plant mobile domain	CSA014715.1 Plant mobile domain | 1.4E-21 | Aminotransferase-like, plant mobile domain	2e-70							gi|1585666333|ref|XP_028107509.1|	8e-10
PHAS_Sc0000178_1	382054	383691	109	9	0.0468	0.0475	21.5	gi|1585702718|ref|XP_028124874.1|uncharacterized protein LOC114321847 [Camellia sinensis]	CSA013123.1	9e-56							gi|1585702718|ref|XP_028124874.1|	7e-156	csn-MIR7782d-3p	3.5	23	0	3
PHAS_Sc0000178_2	386739	387928	94	11	0.00115	0.00301	17.3	CSA026159.1 Plant transposase (Ptta/En/Spm family) | 3.9E-9 | Probable transposase, Ptta/En/Spm, plant	CSA026159.1 Plant transposase (Ptta/En/Spm family) | 3.9E-9 | Probable transposase, Ptta/En/Spm, plant	0							gi|1585657354|ref|XP_028076614.1| uncharacterized protein LOC114278686 isoform X5	8e-58	csn-MIR171r-5p	3.5	21	0	0
PHAS_Sc0000180_1	810826	811477	15	3	0.0292	0.0342	5.01	CSA025150.1 Plant mobile domain | 1.1E-27 | Aminotransferase-like, plant mobile domain	CSA025150.1 Plant mobile domain | 1.1E-27 | Aminotransferase-like, plant mobile domain	5e-166							gi|1585819757|ref|XP_028103702.1| protein MAIN-LIKE 1-like	1e-26
PHAS_Sc0000183_1	1182172	1182991	12	9	3.34e-11	7.95e-09	34	CSA014800.1	CSA014800.1	0							gi|1585794797|ref|XP_028091762.1| protein TRANSPORT INHIBITOR RESPONSE 1-like	1e-92	csn-miR393c-5p	1	21	16	17
PHAS_Sc0000186_1	135228	135984	16	3	0.0348	0.0389	5.17	CSA014715.1 Plant mobile domain | 1.4E-21 | Aminotransferase-like, plant mobile domain	CSA014715.1 Plant mobile domain | 1.4E-21 | Aminotransferase-like, plant mobile domain	0							gi|1585791594|ref|XP_028090259.1| protein MAINTENANCE OF MERISTEMS-like	5e-120
PHAS_Sc0000194_1	632506	633115	6	4	5.34e-05	0.000283	5.18	gi|1585763556|ref|XP_028076664.1|putative disease resistance protein RGA3 [Camellia sinensis]									gi|1585763556|ref|XP_028076664.1| putative disease resistance protein RGA3	7e-114	csn-miR166f-5p	3	21	0	0	csn-miR482c-3p	3.5	22	0	0	csn-miR1507-3p	3.5	22	0	0
PHAS_Sc0000198_1	357824	358580	27	4	0.0323	0.0371	5.84	CSA007752.1 Transferase family | 7.6E-88 | Transferase	CSA007752.1 Transferase family | 7.6E-88 | Transferase	0							gi|1585760905|ref|XP_028075858.1| uncharacterized acetyltransferase At3g50280-like	6e-119
PHAS_Sc0000232_1	663505	664534	13	7	2.58e-07	4.39e-06	26.9	CSA023548.1 NB-ARC domain | 1.2E-43 | NB-ARC	CSA023548.1 NB-ARC domain | 1.2E-43 | NB-ARC	0							gi|1585749701|ref|XP_028070549.1|	0	csn-MIR2118b-3p	2.5	20	32	2	csn-miR166e-5p	3.5	21	0	0
PHAS_Sc0000232_2	665574	666603	12	5	9.31e-05	0.000414	21.2	CSA023548.1 NB-ARC domain | 1.2E-43 | NB-ARC	CSA023548.1 NB-ARC domain | 1.2E-43 | NB-ARC	0							gi|1585749701|ref|XP_028070549.1|	2e-178	csn-MIR2118b-3p	2.5	20	32	2
PHAS_Sc0000238_1	653485	654115	116	12	0.00188	0.00442	6.07	n2238	CSA012871.1 Sodium/hydrogen exchanger family | 2.0E-55 | Cation/H+ exchanger	7e-08	n2238	2e-24			ARSiTERT00100011	3e-10	gi|1570295198|gb|RYR68827.1|	5e-16
PHAS_Sc0000258_1	388785	389835	6	3	0.00169	0.00403	38.1	gi|1371537593|gb|PSS33569.1|Disease resistance protein [Actinidia chinensis var. chinensis]	CSA013303.1 NB-ARC domain | 6.1E-47 | NB-ARC	5e-07							gi|1371537593|gb|PSS33569.1|	5e-152	csn-MIR2118b-3p	3	22	42	5	csn-miR482d-3p	3	22	42	5	csn-miR156e-5p	3.5	21	0	0
PHAS_Sc0000259_1	564681	565542	18	4	0.00748	0.0132	14.5	CSA017680.1 Ribonuclease III domain | 1.9E-20 | Ribonuclease III domain	CSA017680.1 Ribonuclease III domain | 1.9E-20 | Ribonuclease III domain	3e-91							gi|1621801732|gb|THG04707.1|	6e-32
PHAS_Sc0000259_2	569968	570725	25	4	0.0248	0.0309	9.99	CSA000877.1 Plant mobile domain | 3.0E-39 | Aminotransferase-like, plant mobile domain	CSA000877.1 Plant mobile domain | 3.0E-39 | Aminotransferase-like, plant mobile domain	0							gi|1585747337|ref|XP_028069451.1| uncharacterized protein LOC114271972	3e-131
PHAS_Sc0000259_3	609736	610429	15	6	2.02e-05	0.000127	10.5	CSA014715.1 Plant mobile domain | 1.4E-21 | Aminotransferase-like, plant mobile domain	CSA014715.1 Plant mobile domain | 1.4E-21 | Aminotransferase-like, plant mobile domain	2e-150							gi|1585747337|ref|XP_028069451.1| uncharacterized protein LOC114271972	1e-71
PHAS_Sc0000263_1	514332	514941	13	4	0.00204	0.00472	8.62	gi|1621795231|gb|THF99433.1|hypothetical protein TEA_008351 [Camellia sinensis var. sinensis]									gi|1621795231|gb|THF99433.1|	9e-20
PHAS_Sc0000263_2	515943	516573	23	4	0.0185	0.0255	8.18	gi|1621795231|gb|THF99433.1|hypothetical protein TEA_008351 [Camellia sinensis var. sinensis]									gi|1621795231|gb|THF99433.1|	2e-18
PHAS_Sc0000266_1	711005	711824	2	3	0.000356	0.00126	12	CSA028301.1 Protein tyrosine kinase | 1.1E-48 | Serine-threonine/tyrosine-protein kinase catalytic domain	CSA028301.1 Protein tyrosine kinase | 1.1E-48 | Serine-threonine/tyrosine-protein kinase catalytic domain	0							gi|1585702771|ref|XP_028124900.1| uncharacterized protein LOC114321866	9e-149
PHAS_Sc0000272_1	944411	945294	22	6	0.000244	0.000945	9.21	CSA001781.1 Ribonuclease III domain | 2.3E-22 | Ribonuclease III domain	CSA001781.1 Ribonuclease III domain | 2.3E-22 | Ribonuclease III domain	0							gi|1585783091|ref|XP_028086151.1| endoribonuclease Dicer homolog 2	1e-81	csn-MIR2673a-3p	3	20	0	5
PHAS_Sc0000277_1	264949	265558	33	5	0.0145	0.0219	6.52	CSA000877.1 Plant mobile domain | 3.0E-39 | Aminotransferase-like, plant mobile domain	CSA000877.1 Plant mobile domain | 3.0E-39 | Aminotransferase-like, plant mobile domain	0							gi|1585747337|ref|XP_028069451.1| uncharacterized protein LOC114271972	5e-119
PHAS_Sc0000306_1	346375	347026	12	6	4.08e-06	3.81e-05	9.86	CSA017539.1	CSA017539.1	0
PHAS_Sc0000352_1	742234	743137	43	5	0.0429	0.0445	13.5	gi|1621791016|gb|THF96247.1|hypothetical protein TEA_010182 [Camellia sinensis var. sinensis]					Gypsy-27_Mad-I	2e-05			gi|1621791016|gb|THF96247.1|	4e-12	csn-MIR845d-3p	2.5	20	0	0	csn-miR482b-5p	3.5	21	0	5
PHAS_Sc0000355_1	505659	506397	22	4	0.0158	0.0229	5.59	CSA029355.1 Plant mobile domain | 1.8E-106 | Aminotransferase-like, plant mobile domain	CSA029355.1 Plant mobile domain | 1.8E-106 | Aminotransferase-like, plant mobile domain	0							gi|1585809383|ref|XP_028098739.1| serine/threonine-protein phosphatase 7 long form homolog	9e-108	csn-miR1318-5p	3	20	0	0
PHAS_Sc0000402_1	593089	593803	16	3	0.0348	0.0389	5.48	CSA031195.1 Galactosyltransferase | 2.3E-12 | Glycosyl transferase, family 31	CSA031195.1 Galactosyltransferase | 2.3E-12 | Glycosyl transferase, family 31	0							gi|1585683915|ref|XP_028115994.1|	1e-100
PHAS_Sc0000404_1	436773	437529	39	5	0.0291	0.0342	7.61	gi|1585690834|ref|XP_028119336.1|DEAD-box ATP-dependent RNA helicase 38-like isoform X3 [Camellia sinensis]	CSA013123.1	9e-14							gi|1585690834|ref|XP_028119336.1| DEAD-box ATP-dependent RNA helicase 38-like isoform X3	2e-175
PHAS_Sc0000418_1	156985	157720	59	8	0.00306	0.00642	7.88	CSA001852.1 Protein kinase domain | 2.5E-19 | Protein kinase domain	CSA001852.1 Protein kinase domain | 2.5E-19 | Protein kinase domain	2e-88									csn-miR156g-5p	3	21	0	0
PHAS_Sc0000418_2	158770	159505	57	8	0.00241	0.0054	17	CSA026651.1 RNA recognition motif 2 | 2.5E-8 | RNA recognition motif 2	CSA026651.1 RNA recognition motif 2 | 2.5E-8 | RNA recognition motif 2	0							gi|1585667945|ref|XP_028108287.1| uncharacterized protein LOC114307104 isoform X16	3e-07
PHAS_Sc0000418_3	159611	160388	32	5	0.0127	0.0197	9.27	CSA026651.1 RNA recognition motif 2 | 2.5E-8 | RNA recognition motif 2	CSA026651.1 RNA recognition motif 2 | 2.5E-8 | RNA recognition motif 2	0							gi|1585667939|ref|XP_028108284.1| protein terminal ear1-like isoform X13	1e-07
PHAS_Sc0000418_4	184378	185029	28	5	0.00703	0.0127	9.43	CSA001852.1 Protein kinase domain | 2.5E-19 | Protein kinase domain	CSA001852.1 Protein kinase domain | 2.5E-19 | Protein kinase domain	2e-91
PHAS_Sc0000418_5	920252	921008	5	3	0.000874	0.0024	5.74	CSA020959.1 Plant mobile domain | 1.4E-16 | Aminotransferase-like, plant mobile domain	CSA020959.1 Plant mobile domain | 1.4E-16 | Aminotransferase-like, plant mobile domain	9e-122							gi|1585814168|ref|XP_028101021.1| uncharacterized protein LOC114300328	1e-32
PHAS_Sc0000418_6	938511	939120	14	6	1.25e-05	9.59e-05	5.87	CSA001161.1 Plant mobile domain | 4.6E-43 | Aminotransferase-like, plant mobile domain	CSA001161.1 Plant mobile domain | 4.6E-43 | Aminotransferase-like, plant mobile domain	6e-107							gi|1585816531|ref|XP_028102145.1|	3e-31
PHAS_Sc0000442_1	385443	386052	7	4	0.000121	0.000518	5.74	gi|1621812063|gb|THG11516.1|hypothetical protein TEA_013013 [Camellia sinensis var. sinensis]	CSA017170.1	7e-08							gi|1621812063|gb|THG11516.1|	1e-25
PHAS_Sc0000453_1	864226	864835	41	5	0.0356	0.0394	5.73	gi|1585747803|ref|XP_028069669.1|uncharacterized protein LOC114272203 [Camellia sinensis]	CSA025418.1 Met-10+ like-protein | 1.2E-53 | tRNA transferase Trm5/Tyw2	2e-11							gi|1585747803|ref|XP_028069669.1| uncharacterized protein LOC114272203	1e-50
PHAS_Sc0000454_1	44532	45141	47	6	0.0164	0.0233	5.31	CSA034554.1 Protein kinase domain | 1.1E-51 | Protein kinase domain	CSA034554.1 Protein kinase domain | 1.1E-51 | Protein kinase domain	0							gi|1585706131|ref|XP_028126454.1| uncharacterized protein LOC114323166	2e-69
PHAS_Sc0000454_2	87882	88680	49	8	0.000828	0.00239	27.1	CSA025150.1 Plant mobile domain | 1.1E-27 | Aminotransferase-like, plant mobile domain	CSA025150.1 Plant mobile domain | 1.1E-27 | Aminotransferase-like, plant mobile domain	0							gi|1585706133|ref|XP_028126456.1| protein MAIN-LIKE 1-like isoform X1	9e-61	csn-MIR172m-5p	3.5	21	0	0
PHAS_Sc0000462_1	908133	908868	6	3	0.00169	0.00403	7.86	CSA001161.1 Plant mobile domain | 4.6E-43 | Aminotransferase-like, plant mobile domain	CSA001161.1 Plant mobile domain | 4.6E-43 | Aminotransferase-like, plant mobile domain	0							gi|1585792239|ref|XP_028090567.1| protein MAINTENANCE OF MERISTEMS-like	7e-122
PHAS_Sc0000476_1	45138	45873	4	3	0.000361	0.00126	6.74	CSA001161.1 Plant mobile domain | 4.6E-43 | Aminotransferase-like, plant mobile domain	CSA001161.1 Plant mobile domain | 4.6E-43 | Aminotransferase-like, plant mobile domain	0							gi|1585792239|ref|XP_028090567.1| protein MAINTENANCE OF MERISTEMS-like	1e-117
PHAS_Sc0000476_2	648090	648888	6	3	0.00169	0.00403	7.69	CSA035599.1 Plant mobile domain | 2.2E-41 | Aminotransferase-like, plant mobile domain	CSA035599.1 Plant mobile domain | 2.2E-41 | Aminotransferase-like, plant mobile domain	0							gi|1585792239|ref|XP_028090567.1| protein MAINTENANCE OF MERISTEMS-like	4e-137
PHAS_Sc0000482_1	203801	204962	100	9	0.0272	0.0333	11.9	CSA011688.1 PWWP domain | 2.4E-16 | PWWP domain	CSA011688.1 PWWP domain | 2.4E-16 | PWWP domain	0							gi|1585702969|ref|XP_028124998.1| uncharacterized protein LOC114321947 isoform X5	0
PHAS_Sc0000482_2	223013	223625	75	7	0.0474	0.0478	5.44	CSA011688.1 PWWP domain | 2.4E-16 | PWWP domain	CSA011688.1 PWWP domain | 2.4E-16 | PWWP domain	0							gi|1585702969|ref|XP_028124998.1| uncharacterized protein LOC114321947 isoform X5	2e-50	csn-MIR395r-3p	3	21	0	0
PHAS_Sc0000482_3	223463	224350	103	9	0.0329	0.0377	10.8	CSA011688.1 PWWP domain | 2.4E-16 | PWWP domain	CSA011688.1 PWWP domain | 2.4E-16 | PWWP domain	0							gi|1585702969|ref|XP_028124998.1| uncharacterized protein LOC114321947 isoform X5	1e-35
PHAS_Sc0000492_1	380246	380855	29	5	0.00823	0.0142	5.93	MRSgRGRR00000216	CSA034442.1	2e-35	FR367919	1e-25	SSU-rRNA_Ath	2e-156	MRSgRGRR00000216	2e-159	gi|1445423067|gb|RDY08055.1|	2e-43
PHAS_Sc0000495_1	409365	410163	11	3	0.012	0.019	5.18	SSU-rRNA_Ath	CSA034442.1	2e-30	FR282475	3e-61	SSU-rRNA_Ath	0	MRSgRGRR00000216	0	gi|1621801534|gb|THG04536.1|	2e-54
PHAS_Sc0000498_1	3212	3926	13	3	0.0195	0.0262	5.72	CSA014715.1 Plant mobile domain | 1.4E-21 | Aminotransferase-like, plant mobile domain	CSA014715.1 Plant mobile domain | 1.4E-21 | Aminotransferase-like, plant mobile domain	0							gi|1585747337|ref|XP_028069451.1| uncharacterized protein LOC114271972	5e-112
PHAS_Sc0000501_1	866533	867142	11	4	0.001	0.0027	7.18	CSA001161.1 Plant mobile domain | 4.6E-43 | Aminotransferase-like, plant mobile domain	CSA001161.1 Plant mobile domain | 4.6E-43 | Aminotransferase-like, plant mobile domain	2e-177							gi|1585792239|ref|XP_028090567.1| protein MAINTENANCE OF MERISTEMS-like	1e-103
PHAS_Sc0000517_1	819671	820448	5	3	0.000874	0.0024	5.55	CSA020474.1 Myb-like DNA-binding domain | 2.4E-14 | SANT/Myb domain	CSA020474.1	0							gi|1585808374|ref|XP_028098262.1| transcription factor MYB82-like	4e-99	csn-miR828a-5p	2.5	22	15	0	csn-MIR2118b-3p	3.5	22	0	0	csn-miR399q-5p	3	21	0	0	csn-miR167a-3p	3.5	20	0	0
PHAS_Sc0000517_2	860931	861750	13	3	0.0195	0.0262	16.8	CSA020478.1 Myb-like DNA-binding domain | 2.4E-14 | SANT/Myb domain	CSA020478.1 Myb-like DNA-binding domain | 2.4E-14 | SANT/Myb domain	0							gi|1585808372|ref|XP_028098261.1| transcription factor MYB82-like	3e-96	csn-miR828a-5p	2	22	15	0	csn-MIR2118b-3p	3.5	22	0	0	csn-miR399q-5p	3	21	0	0	csn-miR167a-3p	3.5	20	0	0
PHAS_Sc0000533_1	185036	185687	24	4	0.0215	0.0281	7.37	gi|1585722497|ref|XP_028057462.1|uncharacterized protein LOC114261389 [Camellia sinensis]	CSA013123.1	2e-57							gi|1585722497|ref|XP_028057462.1| uncharacterized protein LOC114261389	4e-116
PHAS_Sc0000533_2	185584	186298	17	3	0.041	0.0432	6.87	gi|1585747803|ref|XP_028069669.1|uncharacterized protein LOC114272203 [Camellia sinensis]	CSA025418.1 Met-10+ like-protein | 1.2E-53 | tRNA transferase Trm5/Tyw2	3e-07							gi|1585747803|ref|XP_028069669.1| uncharacterized protein LOC114272203	3e-61
PHAS_Sc0000550_1	374017	374647	24	6	0.000415	0.00134	5.01	CSA014715.1 Plant mobile domain | 1.4E-21 | Aminotransferase-like, plant mobile domain	CSA014715.1 Plant mobile domain | 1.4E-21 | Aminotransferase-like, plant mobile domain	0							gi|1585760719|ref|XP_028075769.1| uncharacterized protein LOC114278000	1e-53
PHAS_Sc0000550_2	753170	753863	6	3	0.00169	0.00403	5.55	CSA001161.1 Plant mobile domain | 4.6E-43 | Aminotransferase-like, plant mobile domain	CSA001161.1 Plant mobile domain | 4.6E-43 | Aminotransferase-like, plant mobile domain	0							gi|1585792239|ref|XP_028090567.1| protein MAINTENANCE OF MERISTEMS-like	7e-135
PHAS_Sc0000550_3	756697	757306	8	4	0.000234	0.000929	5.04	CSA035599.1 Plant mobile domain | 2.2E-41 | Aminotransferase-like, plant mobile domain	CSA035599.1 Plant mobile domain | 2.2E-41 | Aminotransferase-like, plant mobile domain	0							gi|1585792239|ref|XP_028090567.1| protein MAINTENANCE OF MERISTEMS-like	1e-85
PHAS_Sc0000554_1	514582	515212	21	5	0.00181	0.00427	5.5	FR269008	CSA034375.1 Iron-Sulfur binding protein C terminal | 4.2E-31 | Iron-sulphur binding protein LdpA, C-terminal	4e-37	FR269008	2e-43	U2	3e-28	PRSgOTOT000-00134Slyc	1e-37	gi|1570214211|gb|RYQ96956.1|	1e-26
PHAS_Sc0000560_1	32709	33381	18	4	0.00748	0.0132	6.38	CSA029355.1 Plant mobile domain | 1.8E-106 | Aminotransferase-like, plant mobile domain	CSA029355.1 Plant mobile domain | 1.8E-106 | Aminotransferase-like, plant mobile domain	0							gi|1585809383|ref|XP_028098739.1| serine/threonine-protein phosphatase 7 long form homolog	5e-121	csn-miR1318-5p	3.5	20	0	0
PHAS_Sc0000567_1	242371	242980	22	5	0.00227	0.00513	5.79	CSA014715.1 Plant mobile domain | 1.4E-21 | Aminotransferase-like, plant mobile domain	CSA014715.1 Plant mobile domain | 1.4E-21 | Aminotransferase-like, plant mobile domain	0							gi|1585747337|ref|XP_028069451.1| uncharacterized protein LOC114271972	5e-126
PHAS_Sc0000592_1	259629	260555	58	7	0.0121	0.0191	26.2	gi|1585784248|ref|XP_028086744.1|transcription factor MYB114-like [Camellia sinensis]	CSA029852.1 Myb-like DNA-binding domain | 1.0E-17 | SANT/Myb domain	3e-14					ZRSiTERT00200004	1e-07	gi|1585784248|ref|XP_028086744.1| transcription factor MYB114-like	8e-63	csn-miR828a-5p	1	22	515	9	csn-miR166d-5p	3.5	21	0	0
PHAS_Sc0000616_1	615306	616105	41	5	0.0356	0.0394	16.7	CSA014715.1 Plant mobile domain | 1.4E-21 | Aminotransferase-like, plant mobile domain	CSA014715.1 Plant mobile domain | 1.4E-21 | Aminotransferase-like, plant mobile domain	0							gi|1585796576|ref|XP_028092627.1| protein MAIN-LIKE 2-like	4e-121
PHAS_Sc0000625_1	211889	212645	8	5	7.45e-06	6.11e-05	8.79	CSA007957.1 DDE superfamily endonuclease | 1.1E-33 | Harbinger transposase-derived nuclease domain	CSA007957.1 DDE superfamily endonuclease | 1.1E-33 | Harbinger transposase-derived nuclease domain	0							gi|1585663788|ref|XP_028106275.1| uncharacterized protein LOC114305399	8e-86
PHAS_Sc0000628_1	613955	614669	4	3	0.000361	0.00126	6.52	CSA035599.1 Plant mobile domain | 2.2E-41 | Aminotransferase-like, plant mobile domain	CSA035599.1 Plant mobile domain | 2.2E-41 | Aminotransferase-like, plant mobile domain	0							gi|1585792239|ref|XP_028090567.1| protein MAINTENANCE OF MERISTEMS-like	4e-119
PHAS_Sc0000635_1	698425	699055	9	4	0.000408	0.00134	5.63	gi|1621812063|gb|THG11516.1|hypothetical protein TEA_013013 [Camellia sinensis var. sinensis]	CSA017170.1	8e-14							gi|1621812063|gb|THG11516.1|	9e-18
PHAS_Sc0000645_1	665747	666356	5	5	1.46e-07	2.78e-06	9.13	CSA020628.1 NB-ARC domain | 6.5E-83 | NB-ARC	CSA020628.1 NB-ARC domain | 6.5E-83 | NB-ARC	0							gi|1585716972|ref|XP_028054784.1| disease resistance protein RPM1-like isoform X1	2e-111	csn-miR2118a-3p	2.5	22	0	0	csn-miR399e-3p	3.5	20	0	0
PHAS_Sc0000645_2	703784	704677	12	5	9.31e-05	0.000414	9.36	gi|1621812063|gb|THG11516.1|hypothetical protein TEA_013013 [Camellia sinensis var. sinensis]	CSA017170.1	3e-14							gi|1621812063|gb|THG11516.1|	5e-102
PHAS_Sc0000646_1	362392	363022	15	3	0.0292	0.0342	5.86	gi|1585698558|ref|XP_028122957.1|uncharacterized protein LOC114320056 [Camellia sinensis]	CSA025418.1 Met-10+ like-protein | 1.2E-53 | tRNA transferase Trm5/Tyw2	4e-06							gi|1585698558|ref|XP_028122957.1| uncharacterized protein LOC114320056	1e-72
PHAS_Sc0000647_1	710527	711367	4	4	3.79e-06	3.68e-05	14.2	CSA008985.1 NB-ARC domain | 3.3E-83 | NB-ARC	CSA008985.1 NB-ARC domain | 3.3E-83 | NB-ARC	0							gi|1585809082|ref|XP_028098606.1| putative late blight resistance protein homolog R1B-14 isoform X2	0	csn-miR482c-3p	3.5	22	3	0
PHAS_Sc0000656_1	185839	186448	9	5	1.63e-05	0.000115	8.42	CSA016105.1	CSA016105.1	1e-58									csn-MIR845b-3p	3	24	0	0	csn-MIR1511c-5p	3.5	22	0	0	csn-miR1873-5p	3.5	20	0	0
PHAS_Sc0000663_1	372378	373008	4	4	3.79e-06	3.68e-05	7.43	gi|1585692861|ref|XP_028120268.1|putative disease resistance protein RGA3 [Camellia sinensis]	CSA020070.1 NB-ARC domain | 5.5E-82 | NB-ARC	2e-08			Helitron-2_PTr	0.0003			gi|1585692861|ref|XP_028120268.1| putative disease resistance protein RGA3	6e-100	csn-miR2118a-3p	0.5	22	1	0
PHAS_Sc0000663_2	394127	394757	4	4	3.79e-06	3.68e-05	7.43	gi|1585692861|ref|XP_028120268.1|putative disease resistance protein RGA3 [Camellia sinensis]	CSA020070.1 NB-ARC domain | 5.5E-82 | NB-ARC	7e-11			Helitron-2_PTr	0.0003			gi|1585692861|ref|XP_028120268.1| putative disease resistance protein RGA3	3e-138	csn-miR2118a-3p	0.5	22	1	0
PHAS_Sc0000663_3	406855	407485	4	4	3.79e-06	3.68e-05	7.43	gi|1585783744|ref|XP_028086481.1|putative disease resistance RPP13-like protein 1 [Camellia sinensis]	CSA020070.1 NB-ARC domain | 5.5E-82 | NB-ARC	7e-11			Helitron-2_PTr	0.0003			gi|1585783744|ref|XP_028086481.1| putative disease resistance RPP13-like protein 1	2e-137	csn-miR2118a-3p	0.5	22	1	0
PHAS_Sc0000664_1	3653	4451	10	5	3.15e-05	0.000192	13.8	CSA020959.1 Plant mobile domain | 1.4E-16 | Aminotransferase-like, plant mobile domain	CSA020959.1 Plant mobile domain | 1.4E-16 | Aminotransferase-like, plant mobile domain	7e-135							gi|1621801732|gb|THG04707.1|	2e-34
PHAS_Sc0000669_1	529148	529925	51	7	0.00577	0.0108	10.5	CSA018244.1 OTU-like cysteine protease | 2.3E-21 | Ovarian tumour, otubain	CSA018244.1 OTU-like cysteine protease | 2.3E-21 | Ovarian tumour, otubain	1e-22							gi|1585687378|ref|XP_028117703.1| uncharacterized protein LOC114315288 isoform X2	3e-15
PHAS_Sc0000669_2	530998	532244	118	10	0.0279	0.0341	19.8	CSA026197.1	CSA026197.1	0							gi|1585687376|ref|XP_028117702.1| uncharacterized protein LOC114315288 isoform X1	3e-151
PHAS_Sc0000669_3	532381	533158	17	5	0.000624	0.00189	6.62	CSA014868.1 FBD | 2.2E-4 | FBD domain	CSA014868.1 FBD | 2.2E-4 | FBD domain	3e-29
PHAS_Sc0000670_1	183366	183975	47	6	0.0164	0.0233	8.37	CSA005211.1 Myb/SANT-like DNA-binding domain | 1.9E-14 | Myb/SANT-like domain	CSA005211.1 Myb/SANT-like DNA-binding domain | 1.9E-14 | Myb/SANT-like domain	6e-30
PHAS_Sc0000677_1	229188	230112	19	4	0.00918	0.0155	9.91	CSA021721.1 NB-ARC domain | 1.5E-49 | NB-ARC	CSA021721.1 NB-ARC domain | 1.5E-49 | NB-ARC	0							gi|1585696765|ref|XP_028122094.1| TMV resistance protein N-like isoform X2	0	csn-miR2118a-3p	3	22	4	1
PHAS_Sc0000680_1	220027	220720	9	4	0.000408	0.00134	6.7	CSA035599.1 Plant mobile domain | 2.2E-41 | Aminotransferase-like, plant mobile domain	CSA035599.1 Plant mobile domain | 2.2E-41 | Aminotransferase-like, plant mobile domain	0							gi|1585796576|ref|XP_028092627.1| protein MAIN-LIKE 2-like	6e-109
PHAS_Sc0000686_1	301175	301868	10	4	0.00066	0.00196	6.31	CSA001161.1 Plant mobile domain | 4.6E-43 | Aminotransferase-like, plant mobile domain	CSA001161.1 Plant mobile domain | 4.6E-43 | Aminotransferase-like, plant mobile domain	0							gi|1585792239|ref|XP_028090567.1| protein MAINTENANCE OF MERISTEMS-like	3e-96
PHAS_Sc0000704_1	365919	366654	74	7	0.0443	0.0456	11.5	CSA030785.1	CSA030785.1	1e-59							gi|1585749408|ref|XP_028070403.1| uncharacterized protein LOC114272884	7e-19
PHAS_Sc0000712_1	688816	689761	123	11	0.0123	0.0193	12	CSA002156.1 TCP-1/cpn60 chaperonin family | 6.0E-106 | Chaperonin Cpn60/TCP-1	CSA002156.1 TCP-1/cpn60 chaperonin family | 6.0E-106 | Chaperonin Cpn60/TCP-1	6e-102							gi|1621792760|gb|THF97530.1|	1e-45	csn-MIR159d-5p	3.5	20	0	0
PHAS_Sc0000712_2	690622	691588	127	11	0.0159	0.023	12.2	CSA002156.1 TCP-1/cpn60 chaperonin family | 6.0E-106 | Chaperonin Cpn60/TCP-1	CSA002156.1 TCP-1/cpn60 chaperonin family | 6.0E-106 | Chaperonin Cpn60/TCP-1	9e-172							gi|1621792760|gb|THF97530.1|	1e-34	csn-MIR159d-5p	3	20	0	0
PHAS_Sc0000723_1	270716	271367	50	6	0.022	0.0286	6.1	CSA020959.1 Plant mobile domain | 1.4E-16 | Aminotransferase-like, plant mobile domain	CSA020959.1 Plant mobile domain | 1.4E-16 | Aminotransferase-like, plant mobile domain	0							gi|1585680338|ref|XP_028114253.1| protein MAINTENANCE OF MERISTEMS-like isoform X1	3e-100
PHAS_Sc0000723_2	271584	272572	27	4	0.0323	0.0371	9.93	CSA014715.1 Plant mobile domain | 1.4E-21 | Aminotransferase-like, plant mobile domain	CSA014715.1 Plant mobile domain | 1.4E-21 | Aminotransferase-like, plant mobile domain	0							gi|1585794864|ref|XP_028091796.1| uncharacterized protein LOC114292086	9e-118
PHAS_Sc0000723_3	274207	274963	11	5	5.6e-05	0.000284	9.71	CSA020959.1 Plant mobile domain | 1.4E-16 | Aminotransferase-like, plant mobile domain	CSA020959.1 Plant mobile domain | 1.4E-16 | Aminotransferase-like, plant mobile domain	7e-107							gi|1621801732|gb|THG04707.1|	2e-32
PHAS_Sc0000732_1	173039	173774	6	4	5.34e-05	0.000283	6.66	CSA032054.1 NB-ARC domain | 5.8E-52 | NB-ARC	CSA032054.1 NB-ARC domain | 5.8E-52 | NB-ARC	0			Helitron-2_STu	2e-05			gi|1585800629|ref|XP_028094539.1| TMV resistance protein N-like	2e-149	csn-miR2118a-3p	3	22	3	0
PHAS_Sc0000742_1	528781	529495	16	3	0.0348	0.0389	7.09	CSA000877.1 Plant mobile domain | 3.0E-39 | Aminotransferase-like, plant mobile domain	CSA000877.1 Plant mobile domain | 3.0E-39 | Aminotransferase-like, plant mobile domain	0							gi|1585747337|ref|XP_028069451.1| uncharacterized protein LOC114271972	2e-143
PHAS_Sc0000766_1	346279	346972	49	7	0.00454	0.00886	8.4	CSA020959.1 Plant mobile domain | 1.4E-16 | Aminotransferase-like, plant mobile domain	CSA020959.1 Plant mobile domain | 1.4E-16 | Aminotransferase-like, plant mobile domain	0							gi|1585680338|ref|XP_028114253.1| protein MAINTENANCE OF MERISTEMS-like isoform X1	2e-102
PHAS_Sc0000766_2	348997	349606	27	6	0.000833	0.00239	10.2	CSA014715.1 Plant mobile domain | 1.4E-21 | Aminotransferase-like, plant mobile domain	CSA014715.1 Plant mobile domain | 1.4E-21 | Aminotransferase-like, plant mobile domain	0							gi|1585792110|ref|XP_028090501.1| protein MAINTENANCE OF MERISTEMS-like	2e-106
PHAS_Sc0000766_3	349592	350201	41	5	0.0356	0.0394	5.95	CSA026080.1 Plant mobile domain | 5.5E-43 | Aminotransferase-like, plant mobile domain	CSA026080.1 Plant mobile domain | 5.5E-43 | Aminotransferase-like, plant mobile domain	2e-88							gi|1585760579|ref|XP_028075696.1| uncharacterized protein LOC114277937	5e-35
PHAS_Sc0000766_4	350632	351430	42	5	0.0391	0.0426	13.3	CSA020959.1 Plant mobile domain | 1.4E-16 | Aminotransferase-like, plant mobile domain	CSA020959.1 Plant mobile domain | 1.4E-16 | Aminotransferase-like, plant mobile domain	0							gi|1585796576|ref|XP_028092627.1| protein MAIN-LIKE 2-like	1e-102
PHAS_Sc0000766_5	352383	353013	21	4	0.0133	0.0202	6.31	CSA000877.1 Plant mobile domain | 3.0E-39 | Aminotransferase-like, plant mobile domain	CSA000877.1 Plant mobile domain | 3.0E-39 | Aminotransferase-like, plant mobile domain	0							gi|1585747337|ref|XP_028069451.1| uncharacterized protein LOC114271972	2e-119
PHAS_Sc0000766_6	366494	367270	52	11	2.69e-06	3.21e-05	19.7	CSA026080.1 Plant mobile domain | 5.5E-43 | Aminotransferase-like, plant mobile domain	CSA026080.1 Plant mobile domain | 5.5E-43 | Aminotransferase-like, plant mobile domain	2e-110							gi|1585814168|ref|XP_028101021.1| uncharacterized protein LOC114300328	8e-29
PHAS_Sc0000766_7	367413	368168	94	13	3.3e-05	0.000199	15.3	CSA014715.1 Plant mobile domain | 1.4E-21 | Aminotransferase-like, plant mobile domain	CSA014715.1 Plant mobile domain | 1.4E-21 | Aminotransferase-like, plant mobile domain	2e-126							gi|1585792110|ref|XP_028090501.1| protein MAINTENANCE OF MERISTEMS-like	2e-37
PHAS_Sc0000766_8	387249	387921	25	4	0.0248	0.0309	9.36	CSA020959.1 Plant mobile domain | 1.4E-16 | Aminotransferase-like, plant mobile domain	CSA020959.1 Plant mobile domain | 1.4E-16 | Aminotransferase-like, plant mobile domain	0							gi|1585680338|ref|XP_028114253.1| protein MAINTENANCE OF MERISTEMS-like isoform X1	1e-105
PHAS_Sc0000784_1	167753	168551	16	4	0.00474	0.00905	5.38	CSA012625.1 UDP-glucoronosyl and UDP-glucosyl transferase | 7.6E-22 | UDP-glucuronosyl/UDP-glucosyltransferase	CSA012625.1 UDP-glucoronosyl and UDP-glucosyl transferase | 7.6E-22 | UDP-glucuronosyl/UDP-glucosyltransferase	0							gi|1585770942|ref|XP_028080274.1| UDP-glycosyltransferase 73C3-like	0
PHAS_Sc0000793_1	450587	451238	32	5	0.0127	0.0197	5.87	gi|1585722497|ref|XP_028057462.1|uncharacterized protein LOC114261389 [Camellia sinensis]	CSA013123.1	6e-27							gi|1585722497|ref|XP_028057462.1| uncharacterized protein LOC114261389	3e-107
PHAS_Sc0000798_1	677666	678442	41	11	1.79e-07	3.28e-06	15.4	CSA005143.1	CSA005143.1	0							gi|1585787380|ref|XP_028088204.1| uncharacterized protein LOC114288817 isoform X2	2e-16
PHAS_Sc0000802_1	409993	410749	22	9	5.9e-08	1.56e-06	19.8	CSA030379.1 NUDIX domain | 7.9E-12 | NUDIX hydrolase domain	CSA030379.1 NUDIX domain | 7.9E-12 | NUDIX hydrolase domain	1e-53							gi|1585726018|ref|XP_028059151.1| ninja-family protein AFP3-like	5e-07
PHAS_Sc0000802_2	412992	413874	51	13	1.16e-08	5.51e-07	34.4	CSA016105.1	CSA016105.1	2e-98							gi|1585680195|ref|XP_028114184.1| uncharacterized protein LOC114312179	6e-21	csn-miR1873-5p	3	20	0	0
PHAS_Sc0000804_1	627785	628457	7	3	0.00287	0.00608	5.78	CSA012871.1 Sodium/hydrogen exchanger family | 2.0E-55 | Cation/H+ exchanger	CSA012871.1 Sodium/hydrogen exchanger family | 2.0E-55 | Cation/H+ exchanger	0	n5694	7e-06					gi|763753230|gb|KJB20618.1|	2e-06	csn-MIR7782l-3p	3.5	24	1	2	csn-MIR1511a-3p	3.5	23	3	1
PHAS_Sc0000818_1	283679	284477	8	4	0.000234	0.000929	8.28	gi|1621812063|gb|THG11516.1|hypothetical protein TEA_013013 [Camellia sinensis var. sinensis]									gi|1621812063|gb|THG11516.1|	6e-98
PHAS_Sc0000820_1	260355	261153	16	3	0.0348	0.0389	6.78	CSA029355.1 Plant mobile domain | 1.8E-106 | Aminotransferase-like, plant mobile domain	CSA029355.1 Plant mobile domain | 1.8E-106 | Aminotransferase-like, plant mobile domain	0							gi|1585676544|ref|XP_028112442.1| serine/threonine-protein phosphatase 7 long form homolog	5e-108	csn-MIR1863b-5p	3.5	21	0	0
PHAS_Sc0000831_1	347747	348946	118	12	0.00223	0.00505	11.8	CSA034554.1 Protein kinase domain | 1.1E-51 | Protein kinase domain	CSA034554.1 Protein kinase domain | 1.1E-51 | Protein kinase domain	0							gi|1585706236|ref|XP_028126506.1| uncharacterized protein LOC114323177	4e-93
PHAS_Sc0000831_2	349443	350117	85	13	9.63e-06	7.64e-05	11.3	CSA012258.1 DNA polymerase family B, exonuclease domain | 3.3E-62 | DNA-directed DNA polymerase, family B, exonuclease domain	CSA012258.1 DNA polymerase family B, exonuclease domain | 3.3E-62 | DNA-directed DNA polymerase, family B, exonuclease domain	3e-72
PHAS_Sc0000833_1	193673	194345	28	5	0.00703	0.0127	6.03	gi|1585813895|ref|XP_028100895.1|subtilisin-like protease SBT1.6 [Camellia sinensis]									gi|1585813895|ref|XP_028100895.1| subtilisin-like protease SBT1.6	3e-83
PHAS_Sc0000833_2	196109	197513	74	7	0.0443	0.0456	8.99	gi|1585813895|ref|XP_028100895.1|subtilisin-like protease SBT1.6 [Camellia sinensis]	CSA014055.1 Xylanase inhibitor N-terminal | 1.5E-34 |	6e-07							gi|1585813895|ref|XP_028100895.1| subtilisin-like protease SBT1.6	9e-102	csn-miR1873-5p	3.5	20	0	0
PHAS_Sc0000833_3	197454	198063	57	6	0.0404	0.0432	5.05	gi|1278993128|ref|XP_022850805.1|uncharacterized protein LOC111372655 [Olea europaea var.sylvestris]									gi|1278993128|ref|XP_022850805.1|	9e-33	csn-miR394b-3p	3	20	0	0
PHAS_Sc0000948_1	253087	253843	17	3	0.041	0.0432	5.84	gi|1585702718|ref|XP_028124874.1|uncharacterized protein LOC114321847 [Camellia sinensis]									gi|1585702718|ref|XP_028124874.1|	2e-80
PHAS_Sc0001003_1	358121	358877	6	5	8.48e-07	1.22e-05	10.5	CSA004955.1	CSA004955.1	1e-65							gi|1621812841|gb|THG11941.1|	1e-23
PHAS_Sc0001007_1	379187	379817	11	3	0.012	0.019	5.03	CSA001161.1 Plant mobile domain | 4.6E-43 | Aminotransferase-like, plant mobile domain	CSA001161.1 Plant mobile domain | 4.6E-43 | Aminotransferase-like, plant mobile domain	0							gi|1585792239|ref|XP_028090567.1| protein MAINTENANCE OF MERISTEMS-like	7e-93
PHAS_Sc0001014_1	616678	617308	46	6	0.0147	0.0221	8.75	gi|1585650021|ref|XP_028117867.1|probable leucine-rich repeat receptor-like protein kinase At1g35710[Camellia sinensis]									gi|1585650021|ref|XP_028117867.1| probable leucine-rich repeat receptor-like protein kinase At1g35710	4e-98
PHAS_Sc0001014_2	617315	618328	64	7	0.0209	0.0276	6.05	gi|1585695872|ref|XP_028121705.1|uncharacterized protein LOC114318931 [Camellia sinensis]	CSA005539.1 WD domain, G-beta repeat | 7.9E-4 | WD40 repeat	3e-45							gi|1585695872|ref|XP_028121705.1| uncharacterized protein LOC114318931	4e-139	csn-miR160a-3p	3.5	20	0	0
PHAS_Sc0001017_1	38686	39673	10	6	9.84e-07	1.35e-05	12	CSA032054.1 NB-ARC domain | 5.8E-52 | NB-ARC	CSA032054.1 NB-ARC domain | 5.8E-52 | NB-ARC	0			Helitron-1_JC	7e-06			gi|1585797317|ref|XP_028092977.1| TMV resistance protein N-like	0	csn-miR2118a-3p	3	22	3	0
PHAS_Sc0001027_1	3628	4342	8	4	0.000234	0.000929	7.48	CSA007957.1 DDE superfamily endonuclease | 1.1E-33 | Harbinger transposase-derived nuclease domain	CSA007957.1 DDE superfamily endonuclease | 1.1E-33 | Harbinger transposase-derived nuclease domain	0							gi|1585663788|ref|XP_028106275.1| uncharacterized protein LOC114305399	6e-85
PHAS_Sc0001027_2	161536	162622	81	11	0.000277	0.00106	19.1	CSA001161.1 Plant mobile domain | 4.6E-43 | Aminotransferase-like, plant mobile domain	CSA001161.1 Plant mobile domain | 4.6E-43 | Aminotransferase-like, plant mobile domain	0							gi|1585792239|ref|XP_028090567.1| protein MAINTENANCE OF MERISTEMS-like	5e-74
PHAS_Sc0001059_1	373898	374633	30	4	0.0458	0.0469	7.92	CSA014715.1 Plant mobile domain | 1.4E-21 | Aminotransferase-like, plant mobile domain	CSA014715.1 Plant mobile domain | 1.4E-21 | Aminotransferase-like, plant mobile domain	0							gi|1585796576|ref|XP_028092627.1| protein MAIN-LIKE 2-like	3e-122
PHAS_Sc0001060_1	336383	337139	12	3	0.0155	0.0229	9.31	CSA007967.1 E2F-associated phosphoprotein | 3.6E-36 | E2F-associated phosphoprotein	CSA007967.1 E2F-associated phosphoprotein | 3.6E-36 | E2F-associated phosphoprotein	9e-85									csn-MIR159d-5p	3	20	0	0
PHAS_Sc0001072_1	598358	598967	6	4	5.34e-05	0.000283	5.84	CSA016105.1	CSA016105.1	4e-71							gi|1585680195|ref|XP_028114184.1| uncharacterized protein LOC114312179	5e-09	csn-MIR160k-5p	3.5	21	0	0
PHAS_Sc0001078_1	409799	410660	5	4	1.84e-05	0.000117	19.4	gi|1585692861|ref|XP_028120268.1|putative disease resistance protein RGA3 [Camellia sinensis]	CSA020070.1 NB-ARC domain | 5.5E-82 | NB-ARC	2e-06							gi|1585692861|ref|XP_028120268.1| putative disease resistance protein RGA3	0	csn-miR2118a-3p	1	22	1	0
PHAS_Sc0001078_2	434451	435270	4	3	0.000361	0.00126	13.7	gi|1585692861|ref|XP_028120268.1|putative disease resistance protein RGA3 [Camellia sinensis]	CSA017215.1 E1-E2 ATPase | 1.5E-58 | P-type ATPase, A domain	8e-67							gi|1585692861|ref|XP_028120268.1| putative disease resistance protein RGA3	9e-123	csn-miR2118a-3p	1	22	1	0
PHAS_Sc0001116_1	463065	463674	59	6	0.0471	0.0476	7.63	gi|1585706243|ref|XP_028126508.1|uncharacterized protein LOC114323181 isoform X1 [Camellia sinensis]	CSA004979.1 Reverse transcriptase-like | 1.6E-21 |	4e-09							gi|1585706243|ref|XP_028126508.1| uncharacterized protein LOC114323181 isoform X1	6e-73	csn-MIR1446a-5p	3	21	0	0
PHAS_Sc0001116_2	469883	471145	45	8	0.000443	0.00142	31.4	CSA025150.1 Plant mobile domain | 1.1E-27 | Aminotransferase-like, plant mobile domain	CSA025150.1 Plant mobile domain | 1.1E-27 | Aminotransferase-like, plant mobile domain	0							gi|1585661433|ref|XP_028096033.1| protein MAIN-LIKE 2-like	9e-111
PHAS_Sc0001116_3	475537	476293	15	3	0.0292	0.0342	6.08	CSA025150.1 Plant mobile domain | 1.1E-27 | Aminotransferase-like, plant mobile domain	CSA025150.1 Plant mobile domain | 1.1E-27 | Aminotransferase-like, plant mobile domain	2e-122							gi|1585706137|ref|XP_028126458.1| protein MAIN-LIKE 1-like isoform X3	2e-69	csn-MIR172m-5p	3.5	21	0	0
PHAS_Sc0001130_1	402665	403274	23	5	0.00281	0.00608	7.05	CSA000877.1 Plant mobile domain | 3.0E-39 | Aminotransferase-like, plant mobile domain	CSA000877.1 Plant mobile domain | 3.0E-39 | Aminotransferase-like, plant mobile domain	0							gi|1585747337|ref|XP_028069451.1| uncharacterized protein LOC114271972	9e-79
PHAS_Sc0001138_1	309333	310357	187	16	0.00105	0.0028	24.1	TAS3b	CSA027131.1	9e-21									csn-miR390b-5p	2	21	0	0	csn-MIR845d-5p	3.5	21	0	0
PHAS_Sc0001140_1	45375	45984	11	5	5.6e-05	0.000284	7.99	gi|1621812063|gb|THG11516.1|hypothetical protein TEA_013013 [Camellia sinensis var. sinensis]	CSA017170.1	7e-11							gi|1621812063|gb|THG11516.1|	9e-38
PHAS_Sc0001148_1	7883	8620	23	8	1.85e-06	2.44e-05	9.02	TAS3c											csn-miR390a-5p	2	22	0	0
PHAS_Sc0001148_2	405371	406127	18	7	4.16e-06	3.81e-05	18.4	gi|1585807308|ref|XP_028097760.1|probable disease resistance protein At4g27220 [Camellia sinensis]									gi|1585807308|ref|XP_028097760.1| probable disease resistance protein At4g27220	5e-169	csn-miR482c-3p	3.5	22	0	0
PHAS_Sc0001148_3	406046	406718	23	4	0.0185	0.0255	5.84	gi|1621795443|gb|THF99603.1|hypothetical protein TEA_004048 [Camellia sinensis var. sinensis]									gi|1621795443|gb|THF99603.1|	1e-150
PHAS_Sc0001151_1	344413	345085	28	4	0.0365	0.04	6.54	CSA034887.1 Agenet domain | 1.9E-18 | Agenet-like domain	CSA034887.1 Agenet domain | 1.9E-18 | Agenet-like domain	9e-20									csn-MIR396q-3p	3.5	20	0	0
PHAS_Sc0001151_2	345108	345970	101	9	0.029	0.0342	19.5	TAS4a	CSA009822.1	4e-16									csn-miR828a-5p	1	22	0	7
PHAS_Sc0001160_1	401005	401765	89	8	0.04	0.0432	5.31	CSA013126.1 Lung seven transmembrane receptor | 6.8E-106 | Transmembrane receptor, eukaryota	CSA013126.1 Lung seven transmembrane receptor | 6.8E-106 | Transmembrane receptor, eukaryota	9e-119							gi|1025057732|ref|XP_016448749.1|	5e-19
PHAS_Sc0001178_1	250429	251059	26	6	0.000668	0.00198	9.45	n186168
PHAS_Sc0001192_1	417652	418429	36	11	3.8e-08	1.13e-06	32.2	CSA004089.1 Auxin response factor | 1.9E-35 | Auxin response factor	CSA004089.1 Auxin response factor | 1.9E-35 | Auxin response factor	0							gi|1585806981|ref|XP_028097609.1| auxin response factor 6-like isoform X2	4e-29
PHAS_Sc0001192_2	571537	572251	3	3	9.3e-05	0.000414	8.32	CSA004092.1 NB-ARC domain | 4.7E-84 | NB-ARC	CSA004092.1 NB-ARC domain | 4.7E-84 | NB-ARC	0							gi|1585791445|ref|XP_028090183.1| disease resistance protein RPM1-like isoform X1	2e-144
PHAS_Sc0001198_1	313005	313782	58	13	6.78e-08	1.7e-06	40.6	TAS4b	CSA030898.1 Domain of unknown function (DUF588) | 9.8E-27 | Uncharacterised protein family UPF0497, trans-membrane plant	1e-31	n219512	8e-06							csn-miR828a-5p	1	22	0	0	csn-miR4413a-5p	3.5	21	0	0
PHAS_Sc0001208_1	330062	330713	6	7	1.34e-09	9.43e-08	18.6	CSA032110.1 NB-ARC domain | 1.3E-44 | NB-ARC	CSA032110.1 NB-ARC domain | 1.3E-44 | NB-ARC	0							gi|1585736339|ref|XP_028064163.1| probable disease resistance protein At1g58602	6e-114	csn-miR482b-5p	3	21	0	0
PHAS_Sc0001220_1	500510	501119	36	5	0.021	0.0276	5.33	CSA004976.1 Protein kinase domain | 1.2E-39 | Protein kinase domain	CSA004976.1 Protein kinase domain | 1.2E-39 | Protein kinase domain	1e-18
PHAS_Sc0001235_1	533874	534673	57	6	0.0404	0.0432	12.2	CSA014715.1 Plant mobile domain | 1.4E-21 | Aminotransferase-like, plant mobile domain	CSA014715.1 Plant mobile domain | 1.4E-21 | Aminotransferase-like, plant mobile domain	0							gi|1585796576|ref|XP_028092627.1| protein MAIN-LIKE 2-like	3e-108
PHAS_Sc0001243_1	525263	525977	16	3	0.0348	0.0389	7.07	gi|1621796909|gb|THG00763.1|hypothetical protein TEA_018239 [Camellia sinensis var. sinensis]	CSA016535.1	3e-50							gi|1621796909|gb|THG00763.1|	1e-66
PHAS_Sc0001247_1	191237	191846	29	5	0.00823	0.0142	5.93	MRSgRGRR00000216	CSA034442.1	6e-33	FR367919	1e-25	SSU-rRNA_Ath	2e-156	MRSgRGRR00000216	2e-159	gi|1445423067|gb|RDY08055.1|	2e-43
PHAS_Sc0001252_1	491383	491992	72	8	0.0113	0.0185	6.93	gi|1585695872|ref|XP_028121705.1|uncharacterized protein LOC114318931 [Camellia sinensis]	CSA005539.1 WD domain, G-beta repeat | 7.9E-4 | WD40 repeat	6e-33							gi|1585695872|ref|XP_028121705.1| uncharacterized protein LOC114318931	1e-133
PHAS_Sc0001252_2	492155	492848	47	6	0.0164	0.0233	7.26	gi|1585650021|ref|XP_028117867.1|probable leucine-rich repeat receptor-like protein kinase At1g35710[Camellia sinensis]									gi|1585650021|ref|XP_028117867.1| probable leucine-rich repeat receptor-like protein kinase At1g35710	9e-125
PHAS_Sc0001258_1	177426	178035	4	4	3.79e-06	3.68e-05	6.38	CSA011226.1 NB-ARC domain | 6.0E-35 | NB-ARC	CSA011226.1 NB-ARC domain | 6.0E-35 | NB-ARC	0							gi|1585668360|ref|XP_028108470.1| putative disease resistance protein RGA3 isoform X2	2e-131	csn-MIR2118b-3p	3	22	0	0	csn-miR828a-5p	3	22	0	0	csn-MIR162b-3p	3.5	21	0	0
PHAS_Sc0001264_1	258747	259377	40	5	0.0322	0.0371	5.53	gi|1585650021|ref|XP_028117867.1|probable leucine-rich repeat receptor-like protein kinase At1g35710[Camellia sinensis]									gi|1585650021|ref|XP_028117867.1| probable leucine-rich repeat receptor-like protein kinase At1g35710	2e-84
PHAS_Sc0001265_1	374152	374908	40	5	0.0322	0.0371	9.54	gi|1621808169|gb|THG09132.1|hypothetical protein TEA_006371 [Camellia sinensis var. sinensis]									gi|1621808169|gb|THG09132.1|	8e-51
PHAS_Sc0001265_2	380960	381653	71	7	0.036	0.0397	6.5	gi|1621807298|gb|THG08700.1|hypothetical protein TEA_005512 [Camellia sinensis var. sinensis]									gi|1621807298|gb|THG08700.1|	3e-116
PHAS_Sc0001266_1	472190	472820	43	5	0.0429	0.0445	6.66	gi|1585650021|ref|XP_028117867.1|probable leucine-rich repeat receptor-like protein kinase At1g35710[Camellia sinensis]									gi|1585650021|ref|XP_028117867.1| probable leucine-rich repeat receptor-like protein kinase At1g35710	3e-110
PHAS_Sc0001281_1	505053	505683	39	5	0.0291	0.0342	6.32	gi|1585747803|ref|XP_028069669.1|uncharacterized protein LOC114272203 [Camellia sinensis]	CSA025418.1 Met-10+ like-protein | 1.2E-53 | tRNA transferase Trm5/Tyw2	1e-06							gi|1585747803|ref|XP_028069669.1| uncharacterized protein LOC114272203	6e-72	csn-MIR7782d-3p	3.5	23	0	0
PHAS_Sc0001295_1	302870	303731	14	8	1.44e-08	5.55e-07	36.5	CSA029696.1 Camellia sinensis protein AUXIN SIGNALING F-BOX 2-like (LOC114311862)	CSA029696.1 Camellia sinensis protein AUXIN SIGNALING F-BOX 2-like (LOC114311862)	0							gi|1585646109|ref|XP_028113861.1| protein AUXIN SIGNALING F-BOX 2-like	2e-111	csn-miR393c-5p	2	21	415	171
PHAS_Sc0001317_1	212867	213476	15	4	0.00367	0.00733	5.13	CSA029355.1 Plant mobile domain | 1.8E-106 | Aminotransferase-like, plant mobile domain	CSA029355.1 Plant mobile domain | 1.8E-106 | Aminotransferase-like, plant mobile domain	0							gi|1585809383|ref|XP_028098739.1| serine/threonine-protein phosphatase 7 long form homolog	3e-97	csn-miR1318-5p	3.5	20	0	0
PHAS_Sc0001336_1	120390	121104	7	3	0.00287	0.00608	5.84	CSA017790.1 Plant mobile domain | 7.0E-36 | Aminotransferase-like, plant mobile domain	CSA017790.1 Plant mobile domain | 7.0E-36 | Aminotransferase-like, plant mobile domain	0							gi|1585690527|ref|XP_028119189.1| uncharacterized protein LOC114316705	3e-78
PHAS_Sc0001370_1	319687	320296	15	3	0.0292	0.0342	7.4	CSA014715.1 Plant mobile domain | 1.4E-21 | Aminotransferase-like, plant mobile domain	CSA014715.1 Plant mobile domain | 1.4E-21 | Aminotransferase-like, plant mobile domain	0							gi|1585794864|ref|XP_028091796.1| uncharacterized protein LOC114292086	2e-65
PHAS_Sc0001370_2	320338	321307	60	8	0.00343	0.0071	14.8	CSA014715.1 Plant mobile domain | 1.4E-21 | Aminotransferase-like, plant mobile domain	CSA014715.1 Plant mobile domain | 1.4E-21 | Aminotransferase-like, plant mobile domain	7e-160							gi|1585680342|ref|XP_028114255.1| protein MAINTENANCE OF MERISTEMS-like isoform X2	3e-77
PHAS_Sc0001378_1	4341	5097	5	3	0.000874	0.0024	6.7	CSA017790.1 Plant mobile domain | 7.0E-36 | Aminotransferase-like, plant mobile domain	CSA017790.1 Plant mobile domain | 7.0E-36 | Aminotransferase-like, plant mobile domain	0							gi|1585680338|ref|XP_028114253.1| protein MAINTENANCE OF MERISTEMS-like isoform X1	8e-124
PHAS_Sc0001388_1	504694	505303	9	4	0.000408	0.00134	5.45	gi|1621812063|gb|THG11516.1|hypothetical protein TEA_013013 [Camellia sinensis var. sinensis]	CSA017170.1	1e-09							gi|1621812063|gb|THG11516.1|	3e-25
PHAS_Sc0001393_1	234298	234907	15	3	0.0292	0.0342	5.13	gi|1585747803|ref|XP_028069669.1|uncharacterized protein LOC114272203 [Camellia sinensis]	CSA025418.1 Met-10+ like-protein | 1.2E-53 | tRNA transferase Trm5/Tyw2	4e-40							gi|1585747803|ref|XP_028069669.1| uncharacterized protein LOC114272203	1e-53
PHAS_Sc0001398_1	252398	253049	100	9	0.0272	0.0333	7.15	CSA029843.1 Lipase (class 3) | 2.2E-40 | Lipase, class 3	CSA029843.1 Lipase (class 3) | 2.2E-40 | Lipase, class 3	2e-128							gi|1585752858|ref|XP_028072082.1| phospholipase A1-IIgamma-like	3e-98
PHAS_Sc0001404_1	496327	496957	13	6	7.35e-06	6.11e-05	9.59	CSA001161.1 Plant mobile domain | 4.6E-43 | Aminotransferase-like, plant mobile domain	CSA001161.1 Plant mobile domain | 4.6E-43 | Aminotransferase-like, plant mobile domain	2e-150							gi|1585803587|ref|XP_028095930.1| protein MAIN-LIKE 2-like	2e-62
PHAS_Sc0001410_1	467468	468182	11	3	0.012	0.019	5.67	gi|1585697564|ref|XP_028122479.1|guanine nucleotide-binding protein-like 3 homolog [Camellia sinensis]	CSA023200.1 Ulp1 protease family, C-terminal catalytic domain | 3.5E-6 | Peptidase C48, SUMO/Sentrin/Ubl1	9e-54							gi|1585697564|ref|XP_028122479.1| guanine nucleotide-binding protein-like 3 homolog	4e-65	csn-miR171b-5p	3.5	21	0	0
PHAS_Sc0001410_2	468506	469220	11	5	5.6e-05	0.000284	6.66	gi|1621812063|gb|THG11516.1|hypothetical protein TEA_013013 [Camellia sinensis var. sinensis]									gi|1621812063|gb|THG11516.1|	2e-79	csn-MIR845d-3p	3.5	20	0	0
PHAS_Sc0001419_1	56318	57410	29	5	0.00823	0.0142	21.8	gi|1585737649|ref|XP_028064808.1|putative pentatricopeptide repeat-containing protein At1g12700, mitochondrial [Camellia sinensis]	CSA006508.1 PPR repeat family | 1.8E-14 | Pentatricopeptide repeat	4e-180							gi|1585737649|ref|XP_028064808.1| putative pentatricopeptide repeat-containing protein At1g12700, mitochondrial	0	csn-MIR7122a-5p	2	22	2	0
PHAS_Sc0001436_1	270145	270838	19	8	3.17e-07	5.2e-06	18.3	CSA025438.1	CSA025438.1	0							gi|1621792502|gb|THF97333.1|	3e-73	csn-miR393c-5p	2	21	415	171
PHAS_Sc0001445_1	15417	16132	43	7	0.00204	0.00472	13.4	CSA014715.1 Plant mobile domain | 1.4E-21 | Aminotransferase-like, plant mobile domain	CSA014715.1 Plant mobile domain | 1.4E-21 | Aminotransferase-like, plant mobile domain	0							gi|1585796576|ref|XP_028092627.1| protein MAIN-LIKE 2-like	2e-120
PHAS_Sc0001445_2	16625	17234	15	4	0.00367	0.00733	5.38	CSA026080.1 Plant mobile domain | 5.5E-43 | Aminotransferase-like, plant mobile domain	CSA026080.1 Plant mobile domain | 5.5E-43 | Aminotransferase-like, plant mobile domain	0							gi|1585822911|ref|XP_028105221.1| protein enabled-like	4e-117
PHAS_Sc0001497_1	441697	442306	34	5	0.0165	0.0233	5.42	CSA009164.1	CSA009164.1	3e-19
PHAS_Sc0001501_1	10418	11883	48	6	0.0181	0.0252	7.84	gi|1585650021|ref|XP_028117867.1|probable leucine-rich repeat receptor-like protein kinase At1g35710[Camellia sinensis]	CSA005539.1 WD domain, G-beta repeat | 7.9E-4 | WD40 repeat	2e-47							gi|1585650021|ref|XP_028117867.1| probable leucine-rich repeat receptor-like protein kinase At1g35710	0	csn-miR160a-3p	3.5	20	0	0
PHAS_Sc0001575_1	174511	175246	36	5	0.021	0.0276	6.13	gi|1585747803|ref|XP_028069669.1|uncharacterized protein LOC114272203 [Camellia sinensis]	CSA025418.1 Met-10+ like-protein | 1.2E-53 | tRNA transferase Trm5/Tyw2	9e-14							gi|1585747803|ref|XP_028069669.1| uncharacterized protein LOC114272203	2e-89
PHAS_Sc0001577_1	206034	206706	34	5	0.0165	0.0233	5.84	CSA008169.1 Aminotransferase class I and II | 1.1E-103 | Aminotransferase, class I/classII	CSA008169.1 Aminotransferase class I and II | 1.1E-103 | Aminotransferase, class I/classII	2e-168							gi|1621811181|gb|THG10982.1|	2e-23	csn-miR156h-3p	3.5	22	0	0
PHAS_Sc0001602_1	86313	86922	11	5	5.6e-05	0.000284	8.18	gi|1585698558|ref|XP_028122957.1|uncharacterized protein LOC114320056 [Camellia sinensis]	CSA025418.1 Met-10+ like-protein | 1.2E-53 | tRNA transferase Trm5/Tyw2	4e-09							gi|1585698558|ref|XP_028122957.1| uncharacterized protein LOC114320056	2e-54
PHAS_Sc0001612_1	346624	347401	12	3	0.0155	0.0229	8.6	CSA023200.1 Ulp1 protease family, C-terminal catalytic domain | 3.5E-6 | Peptidase C48, SUMO/Sentrin/Ubl1	CSA023200.1 Ulp1 protease family, C-terminal catalytic domain | 3.5E-6 | Peptidase C48, SUMO/Sentrin/Ubl1	1e-53							gi|1585697564|ref|XP_028122479.1| guanine nucleotide-binding protein-like 3 homolog	5e-48	csn-miR171b-5p	3.5	21	0	0
PHAS_Sc0001612_2	347363	348256	6	3	0.00169	0.00403	7.17	gi|1621812063|gb|THG11516.1|hypothetical protein TEA_013013 [Camellia sinensis var. sinensis]	CSA017170.1	7e-12							gi|1621812063|gb|THG11516.1|	2e-96
PHAS_Sc0001623_1	418951	419686	58	7	0.0121	0.0191	8.91	gi|1585706253|ref|XP_028126513.1|uncharacterized protein LOC114323181 isoform X3 [Camellia sinensis]	CSA004979.1 Reverse transcriptase-like | 1.6E-21 |	1e-12							gi|1585706253|ref|XP_028126513.1| uncharacterized protein LOC114323181 isoform X3	4e-137	csn-MIR1446a-5p	3	21	0	0
PHAS_Sc0001659_1	254929	255895	52	13	1.52e-08	5.55e-07	24.7	gi|1621791016|gb|THF96247.1|hypothetical protein TEA_010182 [Camellia sinensis var. sinensis]	CSA010055.1	5e-13							gi|1621791016|gb|THF96247.1|	2e-15	csn-MIR845d-3p	2.5	20	0	0	csn-miR482b-5p	3.5	21	0	0
PHAS_Sc0001659_10	365296	366094	12	3	0.0155	0.0229	10.4	CSA004959.1 Transposase family tnp2 | 2.3E-61 | Transposon, En/Spm-like	CSA004959.1 Transposase family tnp2 | 2.3E-61 | Transposon, En/Spm-like	0	n201646	0.0001					gi|1585761347|ref|XP_028105910.1|	7e-44
PHAS_Sc0001659_11	372121	372751	32	6	0.00219	0.00499	8.75	CSA004960.1	CSA004960.1	0							gi|1585725403|ref|XP_028058822.1| uncharacterized protein LOC114262648	1e-12
PHAS_Sc0001659_12	375190	375799	28	5	0.00703	0.0127	5.81	CSA004960.1	CSA004960.1	0							gi|1585708994|ref|XP_028051185.1| uncharacterized protein LOC114255839	3e-55	csn-miR171b-5p	3.5	21	0	0
PHAS_Sc0001659_2	257884	259548	133	13	0.00175	0.00414	16.7	CSA002883.1 Plant transposase (Ptta/En/Spm family) | 6.5E-32 | Probable transposase, Ptta/En/Spm, plant	CSA002883.1 Plant transposase (Ptta/En/Spm family) | 6.5E-32 | Probable transposase, Ptta/En/Spm, plant	0							gi|1585751353|ref|XP_028071335.1| uncharacterized protein LOC114273728 isoform X1	2e-39	csn-miR535c1-3p	3.5	20	0	0
PHAS_Sc0001659_3	340554	341310	30	10	8.31e-08	1.98e-06	20.2	CSA004955.1	CSA004955.1	9e-159							gi|1621812841|gb|THG11941.1|	2e-26	csn-MIR8005e-3p	3.5	24	0	0
PHAS_Sc0001659_4	342117	342979	62	11	1.81e-05	0.000117	19.7	CSA004955.1	CSA004955.1	0							gi|1621807821|gb|THG08977.1|	1e-88
PHAS_Sc0001659_5	343153	343951	14	3	0.0241	0.0304	6.35	CSA004956.1	CSA004956.1	0							gi|1585759769|ref|XP_028075304.1| uncharacterized protein LOC114277604 isoform X1	3e-99
PHAS_Sc0001659_6	351706	352441	27	11	9.98e-10	9.43e-08	19.7	CSA004955.1	CSA004955.1	1e-151							gi|1621812841|gb|THG11941.1|	5e-27
PHAS_Sc0001659_7	353271	353922	33	8	3.98e-05	0.000234	12	CSA004955.1	CSA004955.1	0							gi|1621807821|gb|THG08977.1|	4e-86
PHAS_Sc0001659_8	353788	354397	48	6	0.0181	0.0252	5.8	CSA016132.1	CSA016132.1	1e-166							gi|1585803350|ref|XP_028095815.1| uncharacterized protein LOC114295707	8e-65
PHAS_Sc0001659_9	354414	355203	58	9	0.000496	0.00155	11.4	CSA004956.1	CSA004956.1	0							gi|1585759781|ref|XP_028075310.1| uncharacterized protein LOC114277604 isoform X2	2e-111
PHAS_Sc0001660_1	278704	279355	73	8	0.0123	0.0193	7.39	gi|1621826220|gb|THG20404.1|hypothetical protein TEA_004111 [Camellia sinensis var. sinensis]									gi|1621826220|gb|THG20404.1|	2e-12	csn-miR156b-5p	3.5	21	1	0
PHAS_Sc0001670_1	32233	33242	49	6	0.02	0.0268	7.21	gi|1585708032|ref|XP_028127324.1|uncharacterized protein LOC114323846 [Camellia sinensis]	CSA011725.1	2e-18							gi|1585708032|ref|XP_028127324.1| uncharacterized protein LOC114323846	3e-19
PHAS_Sc0001670_2	67009	67660	35	6	0.00358	0.00725	5.09	CSA030049.1	CSA030049.1	0							gi|1585657327|ref|XP_028076522.1| uncharacterized protein LOC114278627	1e-15
PHAS_Sc0001670_3	97289	98424	124	11	0.0131	0.0202	27.2	gi|1621817431|gb|THG14757.1|hypothetical protein TEA_006801 [Camellia sinensis var. sinensis]	CSA013743.1 F-box domain | 2.9E-5 | F-box domain	3e-64							gi|1621817431|gb|THG14757.1|	5e-139
PHAS_Sc0001670_4	101398	102567	143	14	0.000851	0.0024	19	CSA016031.1	CSA016031.1	4e-23							gi|1654060828|gb|TKY66330.1|	2e-08	csn-MIR7782l-3p	1	24	1	0
PHAS_Sc0001670_5	103030	103803	33	5	0.0145	0.0219	7.6	CSA003408.1 Variant SH3 domain | 6.9E-9 |	CSA003408.1 Variant SH3 domain | 6.9E-9 |	8e-33			hAT-9N_SBi	1e-06					csn-MIR2673a-3p	3.5	20	0	0
PHAS_Sc0001670_6	106937	107546	30	6	0.00153	0.00386	5.7	CSA036639.1 zinc-binding in reverse transcriptase | 6.3E-11 | Reverse transcriptase zinc-binding domain	CSA036639.1 zinc-binding in reverse transcriptase | 6.3E-11 | Reverse transcriptase zinc-binding domain	2e-82							gi|1585690026|ref|XP_028118945.1| uncharacterized protein LOC114316487	3e-57
PHAS_Sc0001672_1	19534	20332	18	3	0.0477	0.0478	8.62	gi|1585747803|ref|XP_028069669.1|uncharacterized protein LOC114272203 [Camellia sinensis]	CSA025418.1 Met-10+ like-protein | 1.2E-53 | tRNA transferase Trm5/Tyw2	1e-13							gi|1585747803|ref|XP_028069669.1| uncharacterized protein LOC114272203	3e-86
PHAS_Sc0001693_1	426050	426659	21	4	0.0133	0.0202	7.32	CSA001852.1 Protein kinase domain | 2.5E-19 | Protein kinase domain	CSA001852.1 Protein kinase domain | 2.5E-19 | Protein kinase domain	2e-106
PHAS_Sc0001700_1	463921	464635	18	4	0.00748	0.0132	5.95	CSA025058.1	CSA025058.1	2e-73					PRSgOTOT000-00514Slyc	0.0003			csn-miR172b2-5p	3.5	21	0	0
PHAS_Sc0001713_1	234256	234980	132	11	0.0216	0.0282	10.4	gi|1585768116|ref|XP_028078899.1|uncharacterized protein LOC114280722 [Camellia sinensis]	CSA012922.1 Ribosomal protein S14p/S29e | 1.6E-19 | Ribosomal protein S14	2e-11							gi|1585768116|ref|XP_028078899.1|	1e-31
PHAS_Sc0001713_2	241670	242349	105	9	0.0371	0.0406	7.89	CSA028807.1	CSA028807.1	2e-23									csn-miR398a-5p	3.5	20	0	0
PHAS_Sc0001719_1	410700	411393	42	11	2.38e-07	4.19e-06	10.2	CSA014715.1 Plant mobile domain | 1.4E-21 | Aminotransferase-like, plant mobile domain	CSA014715.1 Plant mobile domain | 1.4E-21 | Aminotransferase-like, plant mobile domain	3e-75							gi|1621801732|gb|THG04707.1|	3e-28
PHAS_Sc0001760_1	410053	410830	4	4	3.79e-06	3.68e-05	11.8	CSA031275.1 NB-ARC domain | 9.4E-46 | NB-ARC	CSA031275.1 NB-ARC domain | 9.4E-46 | NB-ARC	0	n217012	5e-07					gi|1585783276|ref|XP_028086242.1| TMV resistance protein N-like isoform X2	6e-142	csn-MIR2118b-3p	3.5	22	3	0
PHAS_Sc0001784_1	199480	200173	7	3	0.00287	0.00608	5.26	CSA001161.1 Plant mobile domain | 4.6E-43 | Aminotransferase-like, plant mobile domain	CSA001161.1 Plant mobile domain | 4.6E-43 | Aminotransferase-like, plant mobile domain	0							gi|1585796576|ref|XP_028092627.1| protein MAIN-LIKE 2-like	1e-97
PHAS_Sc0001806_1	389679	390288	12	5	9.31e-05	0.000414	6.78	CSA010660.1 NB-ARC domain | 1.6E-70 | NB-ARC	CSA010660.1 NB-ARC domain | 1.6E-70 | NB-ARC	0							gi|1585661886|ref|XP_028097932.1| disease resistance protein RPM1-like	5e-86
PHAS_Sc0001867_1	233321	234077	96	14	5.39e-06	4.84e-05	19.5	CSA005211.1 Myb/SANT-like DNA-binding domain | 1.9E-14 | Myb/SANT-like domain	CSA005211.1 Myb/SANT-like DNA-binding domain | 1.9E-14 | Myb/SANT-like domain	3e-20
PHAS_Sc0001867_2	236383	237244	81	8	0.0232	0.0298	16.2	CSA016857.1 DDE superfamily endonuclease | 3.8E-27 | Harbinger transposase-derived nuclease domain	CSA016857.1 DDE superfamily endonuclease | 3.8E-27 | Harbinger transposase-derived nuclease domain	0							gi|1585821962|ref|XP_028104768.1| uncharacterized protein LOC114303819	6e-68
PHAS_Sc0001870_1	289196	289973	63	7	0.0191	0.0262	6.05	gi|1585695872|ref|XP_028121705.1|uncharacterized protein LOC114318931 [Camellia sinensis]	CSA005539.1 WD domain, G-beta repeat | 7.9E-4 | WD40 repeat	2e-45							gi|1585695872|ref|XP_028121705.1| uncharacterized protein LOC114318931	4e-137
PHAS_Sc0001904_1	126907	127642	11	3	0.012	0.019	7.21	gi|1585747803|ref|XP_028069669.1|uncharacterized protein LOC114272203 [Camellia sinensis]	CSA008069.1 DJ-1/PfpI family | 1.9E-27 | ThiJ/PfpI	3e-10							gi|1585747803|ref|XP_028069669.1| uncharacterized protein LOC114272203	8e-45
PHAS_Sc0001927_1	328445	329307	18	3	0.0477	0.0478	10.1	CSA000877.1 Plant mobile domain | 3.0E-39 | Aminotransferase-like, plant mobile domain	CSA000877.1 Plant mobile domain | 3.0E-39 | Aminotransferase-like, plant mobile domain	0							gi|1585747337|ref|XP_028069451.1| uncharacterized protein LOC114271972	2e-142
PHAS_Sc0001935_1	266492	267263	50	6	0.022	0.0286	6.4	CSA005718.1 Plant transposase (Ptta/En/Spm family) | 5.1E-13 | Probable transposase, Ptta/En/Spm, plant	CSA005718.1 Plant transposase (Ptta/En/Spm family) | 5.1E-13 | Probable transposase, Ptta/En/Spm, plant	1e-117							gi|1621809833|gb|THG10119.1|	2e-18	csn-MIR7782c-3p	3	21	0	0	csn-MIR396q-5p	3.5	23		0	csn-miR403a-3p	3.5	21	0	0
PHAS_Sc0001935_2	268222	268831	43	5	0.0429	0.0445	5.68	CSA005718.1 Plant transposase (Ptta/En/Spm family) | 5.1E-13 | Probable transposase, Ptta/En/Spm, plant	CSA005718.1 Plant transposase (Ptta/En/Spm family) | 5.1E-13 | Probable transposase, Ptta/En/Spm, plant	3e-161							gi|1621809833|gb|THG10119.1|	4e-22	csn-MIR7782c-3p	3	21	0	0	csn-MIR396q-5p	3.5	23	0	0	csn-miR403a-3p	3.5	21	0	0
PHAS_Sc0001935_3	282642	283251	48	6	0.0181	0.0252	5.07	CSA005718.1 Plant transposase (Ptta/En/Spm family) | 5.1E-13 | Probable transposase, Ptta/En/Spm, plant	CSA005718.1 Plant transposase (Ptta/En/Spm family) | 5.1E-13 | Probable transposase, Ptta/En/Spm, plant	6e-147							gi|1621809833|gb|THG10119.1|	8e-20	csn-MIR7782c-3p	3	21	0	0	csn-MIR396q-5p	3.5	23	0	0	csn-miR403a-3p	3.5	21	0	0
PHAS_Sc0001971_1	220641	221292	13	3	0.0195	0.0262	6.06	CSA000877.1 Plant mobile domain | 3.0E-39 | Aminotransferase-like, plant mobile domain	CSA000877.1 Plant mobile domain | 3.0E-39 | Aminotransferase-like, plant mobile domain	0							gi|1585747337|ref|XP_028069451.1| uncharacterized protein LOC114271972	2e-101
PHAS_Sc0001971_2	221816	222509	25	6	0.00053	0.00165	8.56	CSA020959.1 Plant mobile domain | 1.4E-16 | Aminotransferase-like, plant mobile domain	CSA020959.1 Plant mobile domain | 1.4E-16 | Aminotransferase-like, plant mobile domain	0							gi|1585796576|ref|XP_028092627.1| protein MAIN-LIKE 2-like	2e-96
PHAS_Sc0001972_1	108742	109477	44	5	0.0469	0.0475	5.24	CSA012625.1 UDP-glucoronosyl and UDP-glucosyl transferase | 7.6E-22 | UDP-glucuronosyl/UDP-glucosyltransferase	CSA012625.1 UDP-glucoronosyl and UDP-glucosyl transferase | 7.6E-22 | UDP-glucuronosyl/UDP-glucosyltransferase	2e-150							gi|1585667382|ref|XP_028108011.1| UDP-glycosyltransferase 73C4-like isoform X2	6e-146	csn-MIR2673b-5p	3	20	0	0
PHAS_Sc0001979_1	273746	274397	17	6	4.71e-05	0.00027	7.17	CSA007957.1 DDE superfamily endonuclease | 1.1E-33 | Harbinger transposase-derived nuclease domain	CSA007957.1 DDE superfamily endonuclease | 1.1E-33 | Harbinger transposase-derived nuclease domain	0							gi|1585663788|ref|XP_028106275.1| uncharacterized protein LOC114305399	1e-89
PHAS_Sc0002002_1	20277	20928	68	8	0.00785	0.0138	9.2	CSA031195.1 Galactosyltransferase | 2.3E-12 | Glycosyl transferase, family 31	CSA031195.1 Galactosyltransferase | 2.3E-12 | Glycosyl transferase, family 31	6e-107							gi|1621822907|gb|THG18303.1|	7e-10
PHAS_Sc0002004_1	221307	222084	24	8	2.7e-06	3.21e-05	34.4	gi|1585759549|ref|XP_028075200.1|transcription factor WER-like [Camellia sinensis]			n199879	0.0005					gi|1585759549|ref|XP_028075200.1|	2e-89	csn-miR828a-5p	1	22	0	0	csn-MIR396q-3p	3.5	20	0	0
PHAS_Sc0002009_1	290282	291080	8	7	1.39e-09	9.43e-08	30.6	CSA026154.1 NB-ARC domain | 4.0E-46 | NB-ARC	CSA026154.1 NB-ARC domain | 4.0E-46 | NB-ARC	0							gi|1621813039|gb|THG12051.1|	3e-143
PHAS_Sc0002022_1	3934	4689	29	8	1.37e-05	0.000104	10	CSA014715.1 Plant mobile domain | 1.4E-21 | Aminotransferase-like, plant mobile domain	CSA014715.1 Plant mobile domain | 1.4E-21 | Aminotransferase-like, plant mobile domain	1e-74							gi|1585814168|ref|XP_028101021.1| uncharacterized protein LOC114300328	7e-46	csn-MIR2673a-3p	3.5	20	0	0
PHAS_Sc0002103_1	348740	350179	119	14	8.89e-05	0.000414	21	CSA023558.1 Protein of unknown function (DUF 659) | 5.2E-22 | Domain of unknown function DUF659	CSA023558.1 Protein of unknown function (DUF 659) | 5.2E-22 | Domain of unknown function DUF659	0							gi|1585684613|ref|XP_028116338.1| uncharacterized protein LOC114314094	1e-177
PHAS_Sc0002103_2	356762	357708	56	8	0.00214	0.00491	13.8	CSA000009.1 Plant mobile domain | 3.7E-48 | Aminotransferase-like, plant mobile domain	CSA000009.1 Plant mobile domain | 3.7E-48 | Aminotransferase-like, plant mobile domain	1e-90							gi|1585718699|ref|XP_028055618.1| uncharacterized protein LOC114259791	2e-42
PHAS_Sc0002112_1	54828	55458	24	7	3.81e-05	0.000227	11.1	CSA034436.1	CSA034436.1	5e-86							gi|1585790772|ref|XP_028089862.1| uncharacterized protein LOC114290171 isoform X3	2e-48
PHAS_Sc0002112_2	60965	61616	39	7	0.00109	0.0029	9.03	CSA034436.1	CSA034436.1	3e-115							gi|1585811435|ref|XP_028099699.1| uncharacterized protein LOC114299208	2e-47
PHAS_Sc0002112_3	168524	169217	24	6	0.000415	0.00134	9.5	CSA020959.1 Plant mobile domain | 1.4E-16 | Aminotransferase-like, plant mobile domain	CSA020959.1 Plant mobile domain | 1.4E-16 | Aminotransferase-like, plant mobile domain	2e-135							gi|1585796576|ref|XP_028092627.1| protein MAIN-LIKE 2-like	2e-72
PHAS_Sc0002259_1	85259	86015	25	4	0.0248	0.0309	7.4	gi|1585747803|ref|XP_028069669.1|uncharacterized protein LOC114272203 [Camellia sinensis]	CSA025418.1 Met-10+ like-protein | 1.2E-53 | tRNA transferase Trm5/Tyw2	9e-14							gi|1585747803|ref|XP_028069669.1| uncharacterized protein LOC114272203	3e-66
PHAS_Sc0002293_1	120440	122008	52	6	0.0265	0.0328	19.2	CSA031195.1 Galactosyltransferase | 2.3E-12 | Glycosyl transferase, family 31	CSA031195.1 Galactosyltransferase | 2.3E-12 | Glycosyl transferase, family 31	0							gi|1585817324|ref|XP_028102519.1|	1e-120
PHAS_Sc0002293_2	121825	122497	35	7	0.000538	0.00166	13.4	CSA031195.1 Galactosyltransferase | 2.3E-12 | Glycosyl transferase, family 31	CSA031195.1 Galactosyltransferase | 2.3E-12 | Glycosyl transferase, family 31	0							gi|1621826997|gb|THG20912.1|	9e-20
PHAS_Sc0002293_3	149647	151826	84	11	0.000395	0.00134	13.2	CSA031197.1 Plant mobile domain | 5.7E-21 | Aminotransferase-like, plant mobile domain	CSA031197.1 Plant mobile domain | 5.7E-21 | Aminotransferase-like, plant mobile domain	0							gi|1585650319|ref|XP_028119200.1| protein MAINTENANCE OF MERISTEMS-like	7e-108	csn-miR1318-5p	2.5	20	0	0	csn-MIR8005e-5p	3.5	24	0	0	csn-miR164b1-5p	3.5	21	0	0
PHAS_Sc0002320_1	245250	245922	13	3	0.0195	0.0262	5.84	CSA023647.1 DDE superfamily endonuclease | 1.4E-33 | Harbinger transposase-derived nuclease domain	CSA023647.1 DDE superfamily endonuclease | 1.4E-33 | Harbinger transposase-derived nuclease domain	0							gi|1585658989|ref|XP_028084459.1| uncharacterized protein LOC114285605	1e-121
PHAS_Sc0002378_1	84365	85080	53	8	0.00145	0.00372	11.5	CSA014715.1 Plant mobile domain | 1.4E-21 | Aminotransferase-like, plant mobile domain	CSA014715.1 Plant mobile domain | 1.4E-21 | Aminotransferase-like, plant mobile domain	0							gi|1585796576|ref|XP_028092627.1| protein MAIN-LIKE 2-like	2e-118
PHAS_Sc0002422_1	115584	116635	46	7	0.0031	0.00644	31.6	CSA000004.1 NB-ARC domain | 5.8E-28 | NB-ARC	CSA000004.1 NB-ARC domain | 5.8E-28 | NB-ARC	0							gi|1585676494|ref|XP_028112415.1|	4e-134	csn-MIR2118b-3p	2.5	20	14	0
PHAS_Sc0002422_2	166991	167789	4	3	0.000361	0.00126	9.77	CSA000007.1 NB-ARC domain | 4.7E-39 | NB-ARC	CSA000007.1 NB-ARC domain | 4.7E-39 | NB-ARC	0							gi|1585707862|ref|XP_028127236.1| TMV resistance protein N-like	4e-146	csn-MIR2118b-3p	1.5	20	32	2	csn-miR482d-3p	3	22	31	2
PHAS_Sc0002436_1	294042	294840	28	4	0.0365	0.04	10.9	CSA026080.1 Plant mobile domain | 5.5E-43 | Aminotransferase-like, plant mobile domain	CSA026080.1 Plant mobile domain | 5.5E-43 | Aminotransferase-like, plant mobile domain	2e-61							gi|1585814168|ref|XP_028101021.1| uncharacterized protein LOC114300328	9e-22
PHAS_Sc0002444_1	196547	197198	27	5	0.00596	0.011	6.42	CSA026080.1 Plant mobile domain | 5.5E-43 | Aminotransferase-like, plant mobile domain	CSA026080.1 Plant mobile domain | 5.5E-43 | Aminotransferase-like, plant mobile domain	0							gi|1585796576|ref|XP_028092627.1| protein MAIN-LIKE 2-like	1e-91
PHAS_Sc0002448_1	76966	77743	18	3	0.0477	0.0478	7.44	CSA000877.1 Plant mobile domain | 3.0E-39 | Aminotransferase-like, plant mobile domain	CSA000877.1 Plant mobile domain | 3.0E-39 | Aminotransferase-like, plant mobile domain	0							gi|1585747337|ref|XP_028069451.1| uncharacterized protein LOC114271972	2e-131
PHAS_Sc0002459_1	13647	14277	57	7	0.011	0.0183	5.31	CSA036366.1 AMP-binding enzyme | 2.2E-92 | AMP-dependent synthetase/ligase	CSA036366.1 AMP-binding enzyme | 2.2E-92 | AMP-dependent synthetase/ligase	2e-54							gi|1585711759|ref|XP_028052520.1| 4-coumarate--CoA ligase 2	5e-11	csn-MIR7782d-3p	3.5	23	0	0
PHAS_Sc0002469_1	77941	78613	29	4	0.041	0.0432	6.01	CSA025150.1 Plant mobile domain | 1.1E-27 | Aminotransferase-like, plant mobile domain	CSA025150.1 Plant mobile domain | 1.1E-27 | Aminotransferase-like, plant mobile domain	0							gi|1585706137|ref|XP_028126458.1| protein MAIN-LIKE 1-like isoform X3	8e-36	csn-MIR172m-5p	3.5	21	0	0
PHAS_Sc0002501_1	9055	9748	12	4	0.00146	0.00372	12.1	gi|1585747803|ref|XP_028069669.1|uncharacterized protein LOC114272203 [Camellia sinensis]	CSA025418.1 Met-10+ like-protein | 1.2E-53 | tRNA transferase Trm5/Tyw2	4e-31							gi|1585747803|ref|XP_028069669.1| uncharacterized protein LOC114272203	8e-71
PHAS_Sc0002510_1	706	1524	45	6	0.0132	0.0202	8.65	CSA014715.1 Plant mobile domain | 1.4E-21 | Aminotransferase-like, plant mobile domain	CSA014715.1 Plant mobile domain | 1.4E-21 | Aminotransferase-like, plant mobile domain	2e-52							gi|1621801732|gb|THG04707.1|	2e-33
PHAS_Sc0002535_1	313713	314469	5	3	0.000874	0.0024	5.55	CSA035599.1 Plant mobile domain | 2.2E-41 | Aminotransferase-like, plant mobile domain	CSA035599.1 Plant mobile domain | 2.2E-41 | Aminotransferase-like, plant mobile domain	0							gi|1585792239|ref|XP_028090567.1| protein MAINTENANCE OF MERISTEMS-like	1e-99
PHAS_Sc0002535_2	337783	338502	21	7	1.4e-05	0.000104	17.1	CSA035709.1 Plant mobile domain | 8.9E-23 | Aminotransferase-like, plant mobile domain	CSA035709.1 Plant mobile domain | 8.9E-23 | Aminotransferase-like, plant mobile domain	0							gi|1585793431|ref|XP_028091129.1| uncharacterized protein LOC114291267	3e-12
PHAS_Sc0002551_1	148669	149362	3	3	9.3e-05	0.000414	9.59	CSA012689.1 NB-ARC domain | 4.2E-46 | NB-ARC	CSA012689.1 NB-ARC domain | 4.2E-46 | NB-ARC	0							gi|1585768562|ref|XP_028079105.1| probable disease resistance protein At1g58602	4e-122
PHAS_Sc0002563_1	66113	67101	34	6	0.00306	0.00642	22.2	CSA010660.1 NB-ARC domain | 1.6E-70 | NB-ARC	CSA010660.1 NB-ARC domain | 1.6E-70 | NB-ARC	0							gi|1585661886|ref|XP_028097932.1| disease resistance protein RPM1-like	0
PHAS_Sc0002581_1	5593	6223	3	4	1.8e-05	0.000117	7.86	CSA010687.1 NB-ARC domain | 9.3E-45 | NB-ARC	CSA010687.1 NB-ARC domain | 9.3E-45 | NB-ARC	0							gi|1585692870|ref|XP_028120270.1| putative disease resistance protein At1g50180	4e-114
PHAS_Sc0002592_1	314245	315463	16	5	0.000454	0.00143	40.4	CSA002138.1 Phosphatidyl serine synthase | 9.3E-8 | Phosphatidyl serine synthase	CSA002138.1 Phosphatidyl serine synthase | 9.3E-8 | Phosphatidyl serine synthase	2e-62
PHAS_Sc0002625_1	244328	244958	48	6	0.0181	0.0252	7.84	gi|1585650021|ref|XP_028117867.1|probable leucine-rich repeat receptor-like protein kinase At1g35710[Camellia sinensis]									gi|1585650021|ref|XP_028117867.1| probable leucine-rich repeat receptor-like protein kinase At1g35710	2e-110
PHAS_Sc0002625_2	244780	245793	64	7	0.0209	0.0276	6.05	gi|1585695872|ref|XP_028121705.1|uncharacterized protein LOC114318931 [Camellia sinensis]	CSA005539.1 WD domain, G-beta repeat | 7.9E-4 | WD40 repeat	2e-34							gi|1585695872|ref|XP_028121705.1| uncharacterized protein LOC114318931	7e-140	csn-miR160a-3p	3.5	20	0	0
PHAS_Sc0002646_1	16493	17228	74	7	0.0443	0.0456	7.7	CSA017673.1 Phosphofructokinase | 4.5E-26 | Phosphofructokinase domain	CSA017673.1 Phosphofructokinase | 4.5E-26 | Phosphofructokinase domain	0							gi|1621803030|gb|THG05838.1|	5e-65
PHAS_Sc0002651_1	176445	177244	47	7	0.00353	0.00724	11.7	CSA026080.1 Plant mobile domain | 5.5E-43 | Aminotransferase-like, plant mobile domain	CSA026080.1 Plant mobile domain | 5.5E-43 | Aminotransferase-like, plant mobile domain	0							gi|1585680338|ref|XP_028114253.1| protein MAINTENANCE OF MERISTEMS-like isoform X1	3e-108
PHAS_Sc0002651_2	178461	179196	41	10	2.39e-06	3.08e-05	13.5	CSA001161.1 Plant mobile domain | 4.6E-43 | Aminotransferase-like, plant mobile domain	CSA001161.1 Plant mobile domain | 4.6E-43 | Aminotransferase-like, plant mobile domain	6e-129							gi|1621801732|gb|THG04707.1|	3e-35
PHAS_Sc0002651_3	200146	200881	16	5	0.000454	0.00143	9.9	CSA020959.1 Plant mobile domain | 1.4E-16 | Aminotransferase-like, plant mobile domain	CSA020959.1 Plant mobile domain | 1.4E-16 | Aminotransferase-like, plant mobile domain	3e-81							gi|1621801732|gb|THG04707.1|	3e-33
PHAS_Sc0002654_1	137733	138363	30	4	0.0458	0.0469	5.23	CSA017673.1 Phosphofructokinase | 4.5E-26 | Phosphofructokinase domain	CSA017673.1 Phosphofructokinase | 4.5E-26 | Phosphofructokinase domain	8e-168							gi|1621795203|gb|THF99411.1|	7e-45
PHAS_Sc0002665_1	12944	13744	74	12	1.53e-05	0.000112	15.2	CSA001852.1 Protein kinase domain | 2.5E-19 | Protein kinase domain	CSA001852.1 Protein kinase domain | 2.5E-19 | Protein kinase domain	5e-74
PHAS_Sc0002691_1	14496	15231	26	4	0.0284	0.0342	6.11	gi|1585702718|ref|XP_028124874.1|uncharacterized protein LOC114321847 [Camellia sinensis]									gi|1585702718|ref|XP_028124874.1|	2e-138	csn-MIR7782d-3p	3.5	23	0	0
PHAS_Sc0002702_1	133922	134573	24	4	0.0215	0.0281	7.37	gi|1585722497|ref|XP_028057462.1|uncharacterized protein LOC114261389 [Camellia sinensis]	CSA013123.1	2e-57							gi|1585722497|ref|XP_028057462.1| uncharacterized protein LOC114261389	4e-116
PHAS_Sc0002702_2	134470	135184	17	3	0.041	0.0432	6.87	gi|1585747803|ref|XP_028069669.1|uncharacterized protein LOC114272203 [Camellia sinensis]	CSA025418.1 Met-10+ like-protein | 1.2E-53 | tRNA transferase Trm5/Tyw2	3e-07							gi|1585747803|ref|XP_028069669.1| uncharacterized protein LOC114272203	3e-61
PHAS_Sc0002767_1	10103	10838	29	4	0.041	0.0432	5.61	n190667
PHAS_Sc0002767_2	162775	163531	18	4	0.00748	0.0132	7.43	n190667
PHAS_Sc0002804_1	68744	69521	5	3	0.000874	0.0024	8.32	CSA001161.1 Plant mobile domain | 4.6E-43 | Aminotransferase-like, plant mobile domain	CSA001161.1 Plant mobile domain | 4.6E-43 | Aminotransferase-like, plant mobile domain	7e-61							gi|1585816531|ref|XP_028102145.1|	7e-30
PHAS_Sc0002862_1	281448	282458	73	7	0.0414	0.0434	34.8	Gypsy-29_OD-I
PHAS_Sc0002918_1	173488	174097	21	4	0.0133	0.0202	5.19	CSA014715.1 Plant mobile domain | 1.4E-21 | Aminotransferase-like, plant mobile domain	CSA014715.1 Plant mobile domain | 1.4E-21 | Aminotransferase-like, plant mobile domain	1e-104							gi|1585805732|ref|XP_028096977.1| uncharacterized protein LOC114296837	4e-32
PHAS_Sc0002918_2	176394	177067	64	7	0.0209	0.0276	8.74	CSA014715.1 Plant mobile domain | 1.4E-21 | Aminotransferase-like, plant mobile domain	CSA014715.1 Plant mobile domain | 1.4E-21 | Aminotransferase-like, plant mobile domain	0							gi|1585796576|ref|XP_028092627.1| protein MAIN-LIKE 2-like	4e-106
PHAS_Sc0002918_3	179495	180104	56	7	0.00993	0.0168	11.2	CSA014715.1 Plant mobile domain | 1.4E-21 | Aminotransferase-like, plant mobile domain	CSA014715.1 Plant mobile domain | 1.4E-21 | Aminotransferase-like, plant mobile domain	4e-151							gi|1585796576|ref|XP_028092627.1| protein MAIN-LIKE 2-like	1e-97
PHAS_Sc0002918_4	180386	180995	8	4	0.000234	0.000929	5.74	CSA014715.1 Plant mobile domain | 1.4E-21 | Aminotransferase-like, plant mobile domain	CSA014715.1 Plant mobile domain | 1.4E-21 | Aminotransferase-like, plant mobile domain	0							gi|1585667817|ref|XP_028108227.1| protein MAINTENANCE OF MERISTEMS-like	5e-55
PHAS_Sc0002931_1	108206	108878	12	5	9.31e-05	0.000414	8.83	gi|1621812063|gb|THG11516.1|hypothetical protein TEA_013013 [Camellia sinensis var. sinensis]	CSA017170.1	8e-11							gi|1621812063|gb|THG11516.1|	4e-52	csn-miR172k-3p	2	21	0	0
PHAS_Sc0002948_1	207830	208439	67	7	0.0266	0.0328	6.23	gi|1621792760|gb|THF97530.1|hypothetical protein TEA_027222 [Camellia sinensis var. sinensis]	CSA002156.1 TCP-1/cpn60 chaperonin family | 6.0E-106 | Chaperonin Cpn60/TCP-1	9e-29							gi|1621792760|gb|THF97530.1|	1e-41	csn-MIR7782g-3p	3.5	20	0	0
PHAS_Sc0002962_1	219399	220176	42	5	0.0391	0.0426	5.96	CSA005718.1 Plant transposase (Ptta/En/Spm family) | 5.1E-13 | Probable transposase, Ptta/En/Spm, plant	CSA005718.1 Plant transposase (Ptta/En/Spm family) | 5.1E-13 | Probable transposase, Ptta/En/Spm, plant	0							gi|1621809833|gb|THG10119.1|	4e-22	csn-MIR7782c-3p	3	21	0	0	csn-MIR396q-5p	3.5	23		0	csn-miR403a-3p	3.5	21	0	0
PHAS_Sc0002962_2	236081	236858	44	6	0.0118	0.019	5.96	CSA005718.1 Plant transposase (Ptta/En/Spm family) | 5.1E-13 | Probable transposase, Ptta/En/Spm, plant	CSA005718.1 Plant transposase (Ptta/En/Spm family) | 5.1E-13 | Probable transposase, Ptta/En/Spm, plant	0							gi|1621809833|gb|THG10119.1|	2e-25	csn-MIR7782c-3p	3	21	0	0	csn-MIR396q-5p	3.5	23		0	csn-miR403a-3p	3.5	21	0	0
PHAS_Sc0003067_1	185934	186846	103	9	0.0329	0.0377	19.2	CSA031195.1 Galactosyltransferase | 2.3E-12 | Glycosyl transferase, family 31	CSA031195.1 Galactosyltransferase | 2.3E-12 | Glycosyl transferase, family 31	0							gi|1585809383|ref|XP_028098739.1| serine/threonine-protein phosphatase 7 long form homolog	2e-72
PHAS_Sc0003081_1	3284	4395	57	6	0.0404	0.0432	7.91	CSA000151.1 Piwi domain | 1.7E-81 | Stem cell self-renewal protein Piwi	CSA000151.1 Piwi domain | 1.7E-81 | Stem cell self-renewal protein Piwi	8e-12									csn-MIR403b-3p	0.5	21	207	121
PHAS_Sc0003116_1	39674	40536	29	4	0.041	0.0432	7.81	CSA014715.1 Plant mobile domain | 1.4E-21 | Aminotransferase-like, plant mobile domain	CSA014715.1 Plant mobile domain | 1.4E-21 | Aminotransferase-like, plant mobile domain	0							gi|1585680342|ref|XP_028114255.1| protein MAINTENANCE OF MERISTEMS-like isoform X2	4e-100
PHAS_Sc0003125_1	26693	27596	22	4	0.0158	0.0229	10.6	CSA014715.1 Plant mobile domain | 1.4E-21 | Aminotransferase-like, plant mobile domain	CSA014715.1 Plant mobile domain | 1.4E-21 | Aminotransferase-like, plant mobile domain	0							gi|1585680338|ref|XP_028114253.1| protein MAINTENANCE OF MERISTEMS-like isoform X1	5e-142	csn-MIR7782m-5p	0	24		0
PHAS_Sc0003133_1	9460	10384	16	3	0.0348	0.0389	8.12	CSA000877.1 Plant mobile domain | 3.0E-39 | Aminotransferase-like, plant mobile domain	CSA000877.1 Plant mobile domain | 3.0E-39 | Aminotransferase-like, plant mobile domain	0							gi|1585747337|ref|XP_028069451.1| uncharacterized protein LOC114271972	1e-142
PHAS_Sc0003168_1	67039	67669	5	5	1.46e-07	2.78e-06	10.3	gi|1585670652|ref|XP_028109565.1|zinc finger CCCH domain-containing protein 20-like [Camellia sinensis]	CSA032286.1 YT521-B-like domain | 1.5E-44 | YTH domain	4e-25							gi|1585670652|ref|XP_028109565.1| zinc finger CCCH domain-containing protein 20-like	3e-39
PHAS_Sc0003174_1	81241	82233	64	7	0.0209	0.0276	6.05	gi|1585695872|ref|XP_028121705.1|uncharacterized protein LOC114318931 [Camellia sinensis]	CSA005539.1 WD domain, G-beta repeat | 7.9E-4 | WD40 repeat	2e-34							gi|1585695872|ref|XP_028121705.1| uncharacterized protein LOC114318931	5e-140
PHAS_Sc0003195_1	5426	6204	57	8	0.00241	0.0054	7.91	CSA026197.1	CSA026197.1	0							gi|1585687376|ref|XP_028117702.1| uncharacterized protein LOC114315288 isoform X1	8e-83
PHAS_Sc0003195_2	7461	8133	6	3	0.00169	0.00403	5	hAT-N1_CTe
PHAS_Sc0003224_1	19711	20467	19	7	6.4e-06	5.54e-05	14.7	CSA016960.1 PPR repeat family | 2.1E-19 | Pentatricopeptide repeat	CSA016960.1 PPR repeat family | 2.1E-19 | Pentatricopeptide repeat	5e-06									csn-MIR7122a-5p	1	22	10	5
PHAS_Sc0003244_1	220004	220698	43	12	2e-08	6.81e-07	11.2	CSA020959.1 Plant mobile domain | 1.4E-16 | Aminotransferase-like, plant mobile domain	CSA020959.1 Plant mobile domain | 1.4E-16 | Aminotransferase-like, plant mobile domain	1e-105							gi|1585814168|ref|XP_028101021.1| uncharacterized protein LOC114300328	5e-35
PHAS_Sc0003285_1	226155	226932	8	3	0.00446	0.00873	10	CSA001161.1 Plant mobile domain | 4.6E-43 | Aminotransferase-like, plant mobile domain	CSA001161.1 Plant mobile domain | 4.6E-43 | Aminotransferase-like, plant mobile domain	9e-116							gi|1621801732|gb|THG04707.1|	2e-46
PHAS_Sc0003300_1	194774	195383	44	5	0.0469	0.0475	5.06	CSA021542.1 Phytochelatin synthase | 1.0E-39 | Phytochelatin synthase	CSA021542.1 Phytochelatin synthase | 1.0E-39 | Phytochelatin synthase	2e-79							gi|1585663286|ref|XP_028104468.1| uncharacterized protein LOC114303526	7e-50
PHAS_Sc0003326_1	83013	83727	11	3	0.012	0.019	5.67	gi|1585697564|ref|XP_028122479.1|guanine nucleotide-binding protein-like 3 homolog [Camellia sinensis]	CSA023200.1 Ulp1 protease family, C-terminal catalytic domain | 3.5E-6 | Peptidase C48, SUMO/Sentrin/Ubl1	9e-54							gi|1585697564|ref|XP_028122479.1| guanine nucleotide-binding protein-like 3 homolog	8e-65	csn-miR171b-5p	3.5	21	0	0
PHAS_Sc0003326_2	157586	158195	54	6	0.0316	0.0367	6.41	CSA011688.1 PWWP domain | 2.4E-16 | PWWP domain	CSA011688.1 PWWP domain | 2.4E-16 | PWWP domain	0							gi|1585702969|ref|XP_028124998.1| uncharacterized protein LOC114321947 isoform X5	8e-112
PHAS_Sc0003350_1	39654	40263	53	6	0.029	0.0342	6.01	FRSsRGRR00000206	CSA004116.1	4e-31	FR171263	6e-12	LSU-rRNA_Ath	4e-83	FRSsRGRR00000206	1e-101	gi|1621801314|gb|THG04354.1|	1e-45
PHAS_Sc0003390_1	222504	223155	5	4	1.84e-05	0.000117	8.22	CSA007957.1 DDE superfamily endonuclease | 1.1E-33 | Harbinger transposase-derived nuclease domain	CSA007957.1 DDE superfamily endonuclease | 1.1E-33 | Harbinger transposase-derived nuclease domain	0							gi|1585663788|ref|XP_028106275.1| uncharacterized protein LOC114305399	6e-91
PHAS_Sc0003418_1	153707	154337	27	6	0.000833	0.00239	5.31	CSA001161.1 Plant mobile domain | 4.6E-43 | Aminotransferase-like, plant mobile domain	CSA001161.1 Plant mobile domain | 4.6E-43 | Aminotransferase-like, plant mobile domain	9e-60							gi|1621801732|gb|THG04707.1|	8e-22
PHAS_Sc0003470_1	130871	131795	11	4	0.001	0.0027	9.68	CSA032054.1 NB-ARC domain | 5.8E-52 | NB-ARC	CSA032054.1 NB-ARC domain | 5.8E-52 | NB-ARC	0			Helitron-2_STu	2e-05			gi|1585800629|ref|XP_028094539.1| TMV resistance protein N-like	5e-165	csn-miR2118a-3p	3	22	3	0
PHAS_Sc0003482_1	157113	158079	74	7	0.0443	0.0456	8.86	CSA026758.1 Imidazoleglycerol-phosphate dehydratase | 3.5E-6 | Imidazoleglycerol-phosphate dehydratase	CSA026758.1 Imidazoleglycerol-phosphate dehydratase | 3.5E-6 | Imidazoleglycerol-phosphate dehydratase	0
PHAS_Sc0003557_1	55342	56203	14	8	1.44e-08	5.55e-07	36.5	CSA025438.1	CSA025438.1	0							gi|1585646109|ref|XP_028113861.1| protein AUXIN SIGNALING F-BOX 2-like	2e-111	csn-miR393c-5p	2	21	415	171	csn-miR399a-3p	3.5	20	0	0
PHAS_Sc0003576_1	155921	156699	34	7	0.000443	0.00142	8.18	CSA021901.1 Ulp1 protease family, C-terminal catalytic domain | 1.6E-10 | Peptidase C48, SUMO/Sentrin/Ubl1	CSA021901.1 Ulp1 protease family, C-terminal catalytic domain | 1.6E-10 | Peptidase C48, SUMO/Sentrin/Ubl1	6e-166							gi|1585749891|ref|XP_028070645.1| uncharacterized protein LOC114273079	1e-44	csn-miR395e-3p	3	20	0	0
PHAS_Sc0003669_1	10457	11171	36	8	7.99e-05	0.000388	16	CSA020959.1 Plant mobile domain | 1.4E-16 | Aminotransferase-like, plant mobile domain	CSA020959.1 Plant mobile domain | 1.4E-16 | Aminotransferase-like, plant mobile domain	0							gi|1585680338|ref|XP_028114253.1| protein MAINTENANCE OF MERISTEMS-like isoform X1	1e-114
PHAS_Sc0003669_2	15095	15830	37	6	0.00482	0.00915	11.8	CSA020959.1 Plant mobile domain | 1.4E-16 | Aminotransferase-like, plant mobile domain	CSA020959.1 Plant mobile domain | 1.4E-16 | Aminotransferase-like, plant mobile domain	0							gi|1585796576|ref|XP_028092627.1| protein MAIN-LIKE 2-like	7e-85
PHAS_Sc0003669_3	49070	49826	7	4	0.000121	0.000518	8.87	CSA020959.1 Plant mobile domain | 1.4E-16 | Aminotransferase-like, plant mobile domain	CSA020959.1 Plant mobile domain | 1.4E-16 | Aminotransferase-like, plant mobile domain	7e-107							gi|1621801732|gb|THG04707.1|	4e-33
PHAS_Sc0003673_1	120526	121282	15	3	0.0292	0.0342	10.1	CSA000877.1 Plant mobile domain | 3.0E-39 | Aminotransferase-like, plant mobile domain	CSA000877.1 Plant mobile domain | 3.0E-39 | Aminotransferase-like, plant mobile domain	0							gi|1585747337|ref|XP_028069451.1| uncharacterized protein LOC114271972	1e-124
PHAS_Sc0003680_1	140390	141041	64	7	0.0209	0.0276	5.66	CSA027137.1	CSA027137.1	2e-51							gi|1585813682|ref|XP_028100795.1| uncharacterized protein LOC114300130	1e-15
PHAS_Sc0003680_2	140905	141514	73	7	0.0414	0.0434	5.71	CSA030121.1	CSA030121.1	2e-39							gi|1585813682|ref|XP_028100795.1| uncharacterized protein LOC114300130	6e-11
PHAS_Sc0003697_1	48231	48924	6	3	0.00169	0.00403	5.55	CSA001161.1 Plant mobile domain | 4.6E-43 | Aminotransferase-like, plant mobile domain	CSA001161.1 Plant mobile domain | 4.6E-43 | Aminotransferase-like, plant mobile domain	0							gi|1585822601|ref|XP_028105076.1|	4e-100
PHAS_Sc0003718_1	26786	27458	16	3	0.0348	0.0389	5.42	CSA001161.1 Plant mobile domain | 4.6E-43 | Aminotransferase-like, plant mobile domain	CSA001161.1 Plant mobile domain | 4.6E-43 | Aminotransferase-like, plant mobile domain	0							gi|1585792239|ref|XP_028090567.1| protein MAINTENANCE OF MERISTEMS-like	3e-97
PHAS_Sc0003792_1	142540	143275	35	5	0.0186	0.0256	7.95	CSA020959.1 Plant mobile domain | 1.4E-16 | Aminotransferase-like, plant mobile domain	CSA020959.1 Plant mobile domain | 1.4E-16 | Aminotransferase-like, plant mobile domain	1e-108							gi|1585690636|ref|XP_028119240.1| uncharacterized protein LOC114316763	3e-31
PHAS_Sc0003792_2	143257	144012	40	8	0.000182	0.000766	20.9	CSA026080.1 Plant mobile domain | 5.5E-43 | Aminotransferase-like, plant mobile domain	CSA026080.1 Plant mobile domain | 5.5E-43 | Aminotransferase-like, plant mobile domain	0							gi|1585796576|ref|XP_028092627.1| protein MAIN-LIKE 2-like	9e-105
PHAS_Sc0003792_3	144517	145315	13	3	0.0195	0.0262	9.93	CSA000877.1 Plant mobile domain | 3.0E-39 | Aminotransferase-like, plant mobile domain	CSA000877.1 Plant mobile domain | 3.0E-39 | Aminotransferase-like, plant mobile domain	0							gi|1585747337|ref|XP_028069451.1| uncharacterized protein LOC114271972	2e-109
PHAS_Sc0003792_4	161834	162464	5	4	1.84e-05	0.000117	5.08	CSA020959.1 Plant mobile domain | 1.4E-16 | Aminotransferase-like, plant mobile domain	CSA020959.1 Plant mobile domain | 1.4E-16 | Aminotransferase-like, plant mobile domain	5e-120							gi|1585816531|ref|XP_028102145.1|	4e-44
PHAS_Sc0003867_1	132555	133486	35	8	6.39e-05	0.00032	18	CSA014715.1 Plant mobile domain | 1.4E-21 | Aminotransferase-like, plant mobile domain	CSA014715.1 Plant mobile domain | 1.4E-21 | Aminotransferase-like, plant mobile domain	0							gi|1585690527|ref|XP_028119189.1| uncharacterized protein LOC114316705	1e-146
PHAS_Sc0003998_1	172323	173058	17	9	3.26e-09	1.73e-07	16.9	CSA029852.1 Myb-like DNA-binding domain | 1.0E-17 | SANT/Myb domain	CSA029852.1 Myb-like DNA-binding domain | 1.0E-17 | SANT/Myb domain	0							gi|1585695433|ref|XP_028121494.1| transcription factor WER-like isoform X1	6e-56	csn-miR828a-5p	1.5	22	309	0
PHAS_Sc0004052_1	157816	158425	9	4	0.000408	0.00134	6.02	CSA026651.1 RNA recognition motif 2 | 2.5E-8 | RNA recognition motif 2	CSA026651.1 RNA recognition motif 2 | 2.5E-8 | RNA recognition motif 2	0							gi|1585667945|ref|XP_028108287.1| uncharacterized protein LOC114307104 isoform X16	3e-07
PHAS_Sc0004072_1	109976	110606	34	5	0.0165	0.0233	7.84	CSA012625.1 UDP-glucoronosyl and UDP-glucosyl transferase | 7.6E-22 | UDP-glucuronosyl/UDP-glucosyltransferase	CSA012625.1 UDP-glucoronosyl and UDP-glucosyl transferase | 7.6E-22 | UDP-glucuronosyl/UDP-glucosyltransferase	5e-49							gi|1585667378|ref|XP_028108009.1| UDP-glycosyltransferase 73C4-like isoform X1	2e-45
PHAS_Sc0004190_1	57338	57968	8	4	0.000234	0.000929	5.04	CSA007957.1 DDE superfamily endonuclease | 1.1E-33 | Harbinger transposase-derived nuclease domain	CSA007957.1 DDE superfamily endonuclease | 1.1E-33 | Harbinger transposase-derived nuclease domain	0							gi|1585663788|ref|XP_028106275.1| uncharacterized protein LOC114305399	3e-95
PHAS_Sc0004357_1	12067	13183	72	16	3.39e-10	5.38e-08	39.7	CSA003596.1	CSA003596.1	2e-74									csn-miR1507-3p	2.5	22	24	23
PHAS_Sc0004361_1	60103	60754	6	4	5.34e-05	0.000283	8.22	CSA007957.1 DDE superfamily endonuclease | 1.1E-33 | Harbinger transposase-derived nuclease domain	CSA007957.1 DDE superfamily endonuclease | 1.1E-33 | Harbinger transposase-derived nuclease domain	0							gi|1585663788|ref|XP_028106275.1| uncharacterized protein LOC114305399	6e-91
PHAS_Sc0004393_1	19014	19665	12	7	1.23e-07	2.65e-06	13.3	CSA027689.1	CSA027689.1	0							gi|1585679750|ref|XP_028113968.1| protein TRANSPORT INHIBITOR RESPONSE 1-like	3e-80	csn-miR393c-5p	3	21	0	3	csn-MIR2673b-5p	3	20	0	0	csn-miR535c1-3p	3.5	20	0	0
PHAS_Sc0004393_2	22321	22972	12	7	1.23e-07	2.65e-06	13.3	CSA027689.1	CSA027689.1	0							gi|1585679750|ref|XP_028113968.1| protein TRANSPORT INHIBITOR RESPONSE 1-like	7e-81	csn-miR156h-5p	3	21	0	0	csn-miR393c-5p	3	21	0	3	csn-MIR2673b-5p	3	20	0	0	csn-miR535c1-3p	3.5	20	0	0
PHAS_Sc0004438_1	39747	40482	22	4	0.0158	0.0229	5.85	gi|1654060828|gb|TKY66330.1|									gi|1654060828|gb|TKY66330.1|	3e-17
PHAS_Sc0004448_1	75426	76119	15	5	0.000322	0.00119	8.04	CSA001161.1 Plant mobile domain | 4.6E-43 | Aminotransferase-like, plant mobile domain	CSA001161.1 Plant mobile domain | 4.6E-43 | Aminotransferase-like, plant mobile domain	0							gi|1585792239|ref|XP_028090567.1| protein MAINTENANCE OF MERISTEMS-like	1e-104
PHAS_Sc0004491_1	8684	9293	9	4	0.000408	0.00134	7.17	CSA026687.1 Protein of unknown function (DUF 659) | 6.7E-46 | Domain of unknown function DUF659	CSA026687.1 Protein of unknown function (DUF 659) | 6.7E-46 | Domain of unknown function DUF659	0			ATREP	4e-06	ARSiTETNOOT00004	4e-06	gi|1585684613|ref|XP_028116338.1| uncharacterized protein LOC114314094	1e-118
PHAS_Sc0004647_1	13465	14311	115	11	0.00698	0.0127	15.8	TAS3a, CSA027131.1	CSA027131.1	2e-163									csn-miR390b-5p	2	21	0	0	csn-MIR172m-3p	3	21	0	0
PHAS_Sc0004699_1	50913	51564	9	5	1.63e-05	0.000115	9.89	CSA035599.1 Plant mobile domain | 2.2E-41 | Aminotransferase-like, plant mobile domain	CSA035599.1 Plant mobile domain | 2.2E-41 | Aminotransferase-like, plant mobile domain	0							gi|1585792239|ref|XP_028090567.1| protein MAINTENANCE OF MERISTEMS-like	6e-106
PHAS_Sc0004722_1	11757	12654	44	5	0.0469	0.0475	6.44	gi|1585650021|ref|XP_028117867.1|									gi|1585650021|ref|XP_028117867.1| probable leucine-rich repeat receptor-like protein kinase At1g35710	3e-128
PHAS_Sc0004808_1	53050	53680	6	4	5.34e-05	0.000283	8.22	CSA007957.1 DDE superfamily endonuclease | 1.1E-33 | Harbinger transposase-derived nuclease domain	CSA007957.1 DDE superfamily endonuclease | 1.1E-33 | Harbinger transposase-derived nuclease domain	0							gi|1585663788|ref|XP_028106275.1| uncharacterized protein LOC114305399	6e-85
PHAS_Sc0004908_1	115895	117050	7	3	0.00287	0.00608	7.17	CSA019085.1 NB-ARC domain | 2.8E-77 | NB-ARC	CSA019085.1 NB-ARC domain | 2.8E-77 | NB-ARC	8e-09			Helitron-2_PTr	8e-06			gi|1585706871|ref|XP_028126816.1| putative disease resistance protein RGA1	8e-118	csn-MIR2673a-3p	3	20	0	0	csn-miR2118a-3p	3.5	22	0	0
PHAS_Sc0005103_1	81276	82011	19	4	0.00918	0.0155	5.66	CSA020959.1 Plant mobile domain | 1.4E-16 | Aminotransferase-like, plant mobile domain	CSA020959.1 Plant mobile domain | 1.4E-16 | Aminotransferase-like, plant mobile domain	0							gi|1585796576|ref|XP_028092627.1| protein MAIN-LIKE 2-like	5e-107
PHAS_Sc0005103_2	82744	83374	22	4	0.0158	0.0229	6.92	CSA000877.1 Plant mobile domain | 3.0E-39 | Aminotransferase-like, plant mobile domain	CSA000877.1 Plant mobile domain | 3.0E-39 | Aminotransferase-like, plant mobile domain	0							gi|1585821635|ref|XP_028104612.1| uncharacterized protein LOC114303656	1e-86
PHAS_Sc0005103_3	86897	87611	40	7	0.00129	0.00333	7.19	CSA020959.1 Plant mobile domain | 1.4E-16 | Aminotransferase-like, plant mobile domain	CSA020959.1 Plant mobile domain | 1.4E-16 | Aminotransferase-like, plant mobile domain	0							gi|1585690527|ref|XP_028119189.1| uncharacterized protein LOC114316705	4e-84
PHAS_Sc0005103_4	87915	88714	20	4	0.0111	0.0183	8.58	CSA000877.1 Plant mobile domain | 3.0E-39 | Aminotransferase-like, plant mobile domain	CSA000877.1 Plant mobile domain | 3.0E-39 | Aminotransferase-like, plant mobile domain	0							gi|1585747337|ref|XP_028069451.1| uncharacterized protein LOC114271972	2e-80
PHAS_Sc0005103_5	106349	107063	39	6	0.00637	0.0117	10	CSA026080.1 Plant mobile domain | 5.5E-43 | Aminotransferase-like, plant mobile domain	CSA026080.1 Plant mobile domain | 5.5E-43 | Aminotransferase-like, plant mobile domain	2e-101							gi|1585690636|ref|XP_028119240.1| uncharacterized protein LOC114316763	1e-45
PHAS_Sc0005294_1	56085	56715	16	4	0.00474	0.00905	5.33	CSA004421.1	CSA004421.1	2e-14							gi|1585761436|ref|XP_028105954.1|	5e-111
PHAS_Sc0005299_1	60912	61815	7	3	0.00287	0.00608	7.78	CSA007676.1 C1-like domain | 3.4E-8 | C1-like	CSA007676.1 C1-like domain | 3.4E-8 | C1-like	0							gi|1585700578|ref|XP_028123870.1| uncharacterized protein LOC114320962	0	csn-MIR7782c-5p	3.5	22	0	0
PHAS_Sc0005325_1	90194	90929	46	7	0.0031	0.00644	7.66	CSA010759.1	CSA010759.1	4e-28							gi|1585690834|ref|XP_028119336.1| DEAD-box ATP-dependent RNA helicase 38-like isoform X3	7e-66
PHAS_Sc0005446_1	82402	83032	20	5	0.00142	0.00366	6.36	CSA000877.1 Plant mobile domain | 3.0E-39 | Aminotransferase-like, plant mobile domain	CSA000877.1 Plant mobile domain | 3.0E-39 | Aminotransferase-like, plant mobile domain	0							gi|1585747337|ref|XP_028069451.1| uncharacterized protein LOC114271972	3e-103
PHAS_Sc0005541_1	76553	77265	37	5	0.0235	0.03	6.21	CSA028046.1	CSA028046.1	2e-51							gi|1621789187|gb|THF94881.1|	2e-06	csn-MIR7782d-3p	3.5	23	0	0
PHAS_Sc0005733_1	65315	65966	92	8	0.0482	0.0482	8.26	CSA006225.1	CSA006225.1	4e-25
PHAS_Sc0006298_1	36337	37072	9	4	0.000408	0.00134	6.52	CSA001161.1 Plant mobile domain | 4.6E-43 | Aminotransferase-like, plant mobile domain	CSA001161.1 Plant mobile domain | 4.6E-43 | Aminotransferase-like, plant mobile domain	0							gi|1585792239|ref|XP_028090567.1| protein MAINTENANCE OF MERISTEMS-like	4e-122
PHAS_Sc0006462_1	35177	35976	32	5	0.0127	0.0197	6.48	CSA000877.1 Plant mobile domain | 3.0E-39 | Aminotransferase-like, plant mobile domain	CSA000877.1 Plant mobile domain | 3.0E-39 | Aminotransferase-like, plant mobile domain	0							gi|1585747337|ref|XP_028069451.1| uncharacterized protein LOC114271972	1e-162
PHAS_Sc0007049_1	9346	10018	52	6	0.0265	0.0328	5.55	CSA029843.1 Lipase (class 3) | 2.2E-40 | Lipase, class 3	CSA029843.1 Lipase (class 3) | 2.2E-40 | Lipase, class 3	7e-153							gi|1585665899|ref|XP_028107292.1| phospholipase A1-IIgamma-like isoform X1	3e-60
PHAS_Sc0007294_1	7985	8615	20	7	9.57e-06	7.64e-05	12	CSA004959.1 Transposase family tnp2 | 2.3E-61 | Transposon, En/Spm-like	CSA004959.1 Transposase family tnp2 | 2.3E-61 | Transposon, En/Spm-like	0							gi|1585759788|ref|XP_028075313.1| uncharacterized protein LOC114277606	5e-39
PHAS_Sc0008029_1	438	1497	23	4	0.0185	0.0255	14.8	CSA025418.1 Met-10+ like-protein | 1.2E-53 | tRNA transferase Trm5/Tyw2	CSA025418.1 Met-10+ like-protein | 1.2E-53 | tRNA transferase Trm5/Tyw2	2e-06							gi|1585702718|ref|XP_028124874.1|	4e-149
PHAS_xfSc0000001_1	290991	291621	15	4	0.00367	0.00733	8.63	CSA000877.1 Plant mobile domain | 3.0E-39 | Aminotransferase-like, plant mobile domain	CSA000877.1 Plant mobile domain | 3.0E-39 | Aminotransferase-like, plant mobile domain	1e-160							gi|1585704312|ref|XP_028125600.1|	6e-61
PHAS_xfSc0000001_2	313166	313859	33	5	0.0145	0.0219	10.2	CSA014715.1 Plant mobile domain | 1.4E-21 | Aminotransferase-like, plant mobile domain	CSA014715.1 Plant mobile domain | 1.4E-21 | Aminotransferase-like, plant mobile domain	0							gi|1585796576|ref|XP_028092627.1| protein MAIN-LIKE 2-like	1e-107
PHAS_xfSc0000027_1	164439	165048	5	4	1.84e-05	0.000117	6.09	CSA020428.1 Transposase family tnp2 | 1.3E-94 | Transposon, En/Spm-like	CSA020428.1 Transposase family tnp2 | 1.3E-94 | Transposon, En/Spm-like	0							gi|1585761347|ref|XP_028105910.1|	5e-59
PHAS_xfSc0000041_1	258346	259123	10	3	0.00898	0.0154	6.09	CSA014715.1 Plant mobile domain | 1.4E-21 | Aminotransferase-like, plant mobile domain	CSA014715.1 Plant mobile domain | 1.4E-21 | Aminotransferase-like, plant mobile domain	9e-159							gi|1585680342|ref|XP_028114255.1| protein MAINTENANCE OF MERISTEMS-like isoform X2	2e-122
PHAS_xfSc0000047_1	230612	231305	6	7	1.34e-09	9.43e-08	24.7	CSA006508.1 PPR repeat family | 1.8E-14 | Pentatricopeptide repeat	CSA006508.1 PPR repeat family | 1.8E-14 | Pentatricopeptide repeat	0							gi|1585802329|ref|XP_028095316.1| putative pentatricopeptide repeat-containing protein At1g12700, mitochondrial	2e-140	csn-MIR7122a-5p	1	22	0	0
PHAS_xfSc0000047_2	261083	261776	15	5	0.000322	0.00119	10.6	CSA006508.1 PPR repeat family | 1.8E-14 | Pentatricopeptide repeat	CSA006508.1 PPR repeat family | 1.8E-14 | Pentatricopeptide repeat	0							gi|1585802329|ref|XP_028095316.1| putative pentatricopeptide repeat-containing protein At1g12700, mitochondrial	7e-161	csn-MIR7122a-5p	2	22	0	2
PHAS_xfSc0000047_3	364250	365175	21	11	3.06e-11	7.95e-09	28.6	CSA006508.1 PPR repeat family | 1.8E-14 | Pentatricopeptide repeat	CSA006508.1 PPR repeat family | 1.8E-14 | Pentatricopeptide repeat	0							gi|1585802268|ref|XP_028095289.1| putative pentatricopeptide repeat-containing protein At1g12700, mitochondrial	0	csn-MIR7122a-5p	1	22	4	4
PHAS_xfSc0000062_1	102189	102882	65	7	0.0227	0.0292	5.74	CSA005291.1 Pectinacetylesterase | 8.4E-103 | Protein notum homologue	CSA005291.1 Pectinacetylesterase | 8.4E-103 | Protein notum homologue	0							gi|1621790993|gb|THF96226.1|	4e-39
PHAS_xfSc0000085_1	2428	3331	13	3	0.0195	0.0262	9.85	CSA014715.1 Plant mobile domain | 1.4E-21 | Aminotransferase-like, plant mobile domain	CSA014715.1 Plant mobile domain | 1.4E-21 | Aminotransferase-like, plant mobile domain	0			Helitron-1_VCa	4e-07			gi|1585747337|ref|XP_028069451.1| uncharacterized protein LOC114271972	7e-112
PHAS_xfSc0000136_1	157303	157919	51	6	0.0242	0.0305	8.23	CSA014715.1 Plant mobile domain | 1.4E-21 | Aminotransferase-like, plant mobile domain	CSA014715.1 Plant mobile domain | 1.4E-21 | Aminotransferase-like, plant mobile domain	0							gi|1585796576|ref|XP_028092627.1| protein MAIN-LIKE 2-like	3e-101
PHAS_xfSc0000136_2	163977	164586	35	6	0.00358	0.00725	5.08	CSA014715.1 Plant mobile domain | 1.4E-21 | Aminotransferase-like, plant mobile domain	CSA014715.1 Plant mobile domain | 1.4E-21 | Aminotransferase-like, plant mobile domain	0							gi|1585796576|ref|XP_028092627.1| protein MAIN-LIKE 2-like	3e-99
PHAS_xfSc0000174_1	188487	189264	35	6	0.00358	0.00725	13.5	CSA020959.1 Plant mobile domain | 1.4E-16 | Aminotransferase-like, plant mobile domain	CSA020959.1 Plant mobile domain | 1.4E-16 | Aminotransferase-like, plant mobile domain	0							gi|1585680338|ref|XP_028114253.1| protein MAINTENANCE OF MERISTEMS-like isoform X1	9e-106
PHAS_xfSc0000245_1	68859	69655	26	5	0.00501	0.00942	5.11	CSA014715.1 Plant mobile domain | 1.4E-21 | Aminotransferase-like, plant mobile domain	CSA014715.1 Plant mobile domain | 1.4E-21 | Aminotransferase-like, plant mobile domain	0							gi|1585680338|ref|XP_028114253.1| protein MAINTENANCE OF MERISTEMS-like isoform X1	3e-104
PHAS_xfSc0000267_1	48806	49499	22	6	0.000244	0.000945	12.3	CSA020959.1 Plant mobile domain | 1.4E-16 | Aminotransferase-like, plant mobile domain	CSA020959.1 Plant mobile domain | 1.4E-16 | Aminotransferase-like, plant mobile domain	0							gi|1585792110|ref|XP_028090501.1| protein MAINTENANCE OF MERISTEMS-like	8e-102
PHAS_xfSc0000267_2	49826	50499	29	6	0.00126	0.00327	8.6	CSA000877.1 Plant mobile domain | 3.0E-39 | Aminotransferase-like, plant mobile domain	CSA000877.1 Plant mobile domain | 3.0E-39 | Aminotransferase-like, plant mobile domain	0							gi|1585747337|ref|XP_028069451.1| uncharacterized protein LOC114271972	2e-118
PHAS_xfSc0000344_1	41992	42748	13	6	7.35e-06	6.11e-05	16.2	CSA026080.1 Plant mobile domain | 5.5E-43 | Aminotransferase-like, plant mobile domain	CSA026080.1 Plant mobile domain | 5.5E-43 | Aminotransferase-like, plant mobile domain	6e-157							gi|1621801732|gb|THG04707.1|	1e-34
PHAS_xfSc0000344_2	43924	44785	16	3	0.0348	0.0389	11.6	CSA020959.1 Plant mobile domain | 1.4E-16 | Aminotransferase-like, plant mobile domain	CSA020959.1 Plant mobile domain | 1.4E-16 | Aminotransferase-like, plant mobile domain	4e-118							gi|1585814168|ref|XP_028101021.1| uncharacterized protein LOC114300328	3e-32
PHAS_xfSc0000344_3	116745	117543	17	3	0.041	0.0432	10.1	CSA000877.1 Plant mobile domain | 3.0E-39 | Aminotransferase-like, plant mobile domain	CSA000877.1 Plant mobile domain | 3.0E-39 | Aminotransferase-like, plant mobile domain	0			Helitron-1_VCa	0.0003			gi|1585747337|ref|XP_028069451.1| uncharacterized protein LOC114271972	1e-112
PHAS_xfSc0000347_1	182839	183448	21	4	0.0133	0.0202	6.09	gi|1621795231|gb|THF99433.1|									gi|1621795231|gb|THF99433.1|	6e-36
PHAS_xfSc0000351_1	1	613	34	10	3.3e-07	5.24e-06	9.76	CSA001161.1 Plant mobile domain | 4.6E-43 | Aminotransferase-like, plant mobile domain	CSA001161.1 Plant mobile domain | 4.6E-43 | Aminotransferase-like, plant mobile domain	2e-72							gi|1585814168|ref|XP_028101021.1| uncharacterized protein LOC114300328	6e-35
PHAS_xfSc0000367_1	55272	55881	37	7	0.000777	0.00228	5.38	CSA029843.1 Lipase (class 3) | 2.2E-40 | Lipase, class 3	CSA029843.1 Lipase (class 3) | 2.2E-40 | Lipase, class 3	0							gi|1585665899|ref|XP_028107292.1| phospholipase A1-IIgamma-like isoform X1	2e-93
PHAS_xfSc0000382_1	113613	114285	31	5	0.0111	0.0183	7.25	CSA013123.1	CSA013123.1	5e-43							gi|1585722497|ref|XP_028057462.1| uncharacterized protein LOC114261389	1e-85
PHAS_xfSc0000440_1	97297	98243	16	3	0.0348	0.0389	13.2	CSA014715.1 Plant mobile domain | 1.4E-21 | Aminotransferase-like, plant mobile domain	CSA014715.1 Plant mobile domain | 1.4E-21 | Aminotransferase-like, plant mobile domain	0							gi|1585747337|ref|XP_028069451.1| uncharacterized protein LOC114271972	2e-124
PHAS_xfSc0000507_1	14914	15693	71	9	0.00244	0.00542	8.21	CSA027725.1 Cytochrome P450 | 5.8E-102 | Cytochrome P450	CSA027725.1 Cytochrome P450 | 5.8E-102 | Cytochrome P450	2e-156							gi|1621820435|gb|THG16630.1|	8e-58	csn-MIR845d-5p	3.5	21	0	0
PHAS_xfSc0000507_2	121822	122642	10	4	0.00066	0.00196	9.99	CSA000877.1 Plant mobile domain | 3.0E-39 | Aminotransferase-like, plant mobile domain	CSA000877.1 Plant mobile domain | 3.0E-39 | Aminotransferase-like, plant mobile domain	0							gi|1585747337|ref|XP_028069451.1| uncharacterized protein LOC114271972	5e-116
PHAS_xfSc0000524_1	32041	32755	18	4	0.00748	0.0132	14.5	gi|1585698558|ref|XP_028122957.1|									gi|1585698558|ref|XP_028122957.1| uncharacterized protein LOC114320056	4e-67	csn-MIR7782d-3p	3.5	23	0	0
PHAS_xfSc0000542_1	102911	103562	81	8	0.0232	0.0298	6.31	gi|1035892371|gb|OAY22071.1|			n5694	6e-31			ARSiTERT00100011	3e-07	gi|1035892371|gb|OAY22071.1|	7e-17
PHAS_xfSc0000542_2	106547	107156	97	9	0.0223	0.0289	5.84	gi|1626663391|gb|QCE11673.1|			n5694	1e-25			ARSiTERT00100011	3e-10	gi|1626663391|gb|QCE11673.1|	7e-17
PHAS_xfSc0000550_1	63173	63782	12	3	0.0155	0.0229	8.15	CSA016105.1	CSA016105.1	8e-91							gi|1585680195|ref|XP_028114184.1| uncharacterized protein LOC114312179	1e-15
PHAS_xfSc0000732_1	28731	29382	14	6	1.25e-05	9.59e-05	10.8	CSA017170.1	CSA017170.1	2e-14							gi|1621812063|gb|THG11516.1|	7e-19
PHAS_xfSc0000805_1	36920	37529	11	4	0.001	0.0027	5.55	CSA001161.1 Plant mobile domain | 4.6E-43 | Aminotransferase-like, plant mobile domain	CSA001161.1 Plant mobile domain | 4.6E-43 | Aminotransferase-like, plant mobile domain	5e-163							gi|1585816531|ref|XP_028102145.1|	3e-45
PHAS_xfSc0000840_1	66848	67478	19	5	0.0011	0.0029	7.58	CSA001161.1 Plant mobile domain | 4.6E-43 | Aminotransferase-like, plant mobile domain	CSA001161.1 Plant mobile domain | 4.6E-43 | Aminotransferase-like, plant mobile domain	7e-150							gi|1585666333|ref|XP_028107509.1|	2e-30
PHAS_xfSc0000879_1	50350	51085	11	7	5.26e-08	1.47e-06	15.8	CSA029879.1 Auxin response factor | 3.7E-32 | Auxin response factor	CSA029879.1 Auxin response factor | 3.7E-32 | Auxin response factor	0							gi|1585710927|ref|XP_028052123.1| auxin response factor 6-like isoform X3	8e-32
PHAS_xfSc0000897_1	77831	78629	6	3	0.00169	0.00403	10.4	CSA001161.1 Plant mobile domain | 4.6E-43 | Aminotransferase-like, plant mobile domain	CSA001161.1 Plant mobile domain | 4.6E-43 | Aminotransferase-like, plant mobile domain	0							gi|1585792239|ref|XP_028090567.1| protein MAINTENANCE OF MERISTEMS-like	8e-127
PHAS_xfSc0000897_2	81927	82536	7	4	0.000121	0.000518	6.27	CSA001161.1 Plant mobile domain | 4.6E-43 | Aminotransferase-like, plant mobile domain	CSA001161.1 Plant mobile domain | 4.6E-43 | Aminotransferase-like, plant mobile domain	0							gi|1585792239|ref|XP_028090567.1| protein MAINTENANCE OF MERISTEMS-like	3e-91
PHAS_xfSc0000897_3	85651	86260	7	4	0.000121	0.000518	6.31	CSA001161.1 Plant mobile domain | 4.6E-43 | Aminotransferase-like, plant mobile domain	CSA001161.1 Plant mobile domain | 4.6E-43 | Aminotransferase-like, plant mobile domain	0							gi|1585792239|ref|XP_028090567.1| protein MAINTENANCE OF MERISTEMS-like	1e-100
PHAS_xfSc0000901_1	1662	2418	40	11	1.34e-07	2.77e-06	13.1	CSA014715.1 Plant mobile domain | 1.4E-21 | Aminotransferase-like, plant mobile domain	CSA014715.1 Plant mobile domain | 1.4E-21 | Aminotransferase-like, plant mobile domain	7e-104							gi|1585814168|ref|XP_028101021.1| uncharacterized protein LOC114300328	1e-34
PHAS_xfSc0000933_1	97297	97948	63	7	0.0191	0.0262	7.68	CSA034554.1 Protein kinase domain | 1.1E-51 | Protein kinase domain	CSA034554.1 Protein kinase domain | 1.1E-51 | Protein kinase domain	0							gi|1585706131|ref|XP_028126454.1| uncharacterized protein LOC114323166	9e-77
PHAS_xfSc0001163_1	12028	12784	26	7	6.84e-05	0.000336	16.8	CSA017790.1 Plant mobile domain | 7.0E-36 | Aminotransferase-like, plant mobile domain	CSA017790.1 Plant mobile domain | 7.0E-36 | Aminotransferase-like, plant mobile domain	0							gi|1585792239|ref|XP_028090567.1| protein MAINTENANCE OF MERISTEMS-like	2e-110
PHAS_xfSc0001270_1	77543	78236	30	8	1.82e-05	0.000117	8.06	CSA026080.1 Plant mobile domain | 5.5E-43 | Aminotransferase-like, plant mobile domain	CSA026080.1 Plant mobile domain | 5.5E-43 | Aminotransferase-like, plant mobile domain	2e-150							gi|1585690636|ref|XP_028119240.1| uncharacterized protein LOC114316763	3e-34
PHAS_xfSc0001295_1	27149	27947	8	4	0.000234	0.000929	8.28	gi|1621812063|gb|THG11516.1|									gi|1621812063|gb|THG11516.1|	3e-98
PHAS_xfSc0001359_1	9582	10191	4	4	3.79e-06	3.68e-05	6.09	gi|1621812063|gb|THG11516.1|									gi|1621812063|gb|THG11516.1|	1e-50
PHAS_xfSc0001474_1	57683	58439	7	3	0.00287	0.00608	8.33	CSA020959.1 Plant mobile domain | 1.4E-16 | Aminotransferase-like, plant mobile domain	CSA020959.1 Plant mobile domain | 1.4E-16 | Aminotransferase-like, plant mobile domain	7e-104							gi|1585814168|ref|XP_028101021.1| uncharacterized protein LOC114300328	4e-28
PHAS_xfSc0001706_1	25493	26165	17	6	4.71e-05	0.00027	9.74	CSA023200.1 Ulp1 protease family, C-terminal catalytic domain | 3.5E-6 | Peptidase C48, SUMO/Sentrin/Ubl1	CSA023200.1 Ulp1 protease family, C-terminal catalytic domain | 3.5E-6 | Peptidase C48, SUMO/Sentrin/Ubl1	5e-43							gi|1585697564|ref|XP_028122479.1| guanine nucleotide-binding protein-like 3 homolog	3e-25
PHAS_xfSc0001706_2	44626	45217	5	4	1.84e-05	0.000117	6.09	gi|1621812063|gb|THG11516.1|									gi|1621812063|gb|THG11516.1|	3e-64
PHAS_xfSc0003013_1	5995	6709	16	4	0.00474	0.00905	6.5	CSA008701.1 E1-E2 ATPase | 1.6E-65 | P-type ATPase, A domain	CSA008701.1 E1-E2 ATPase | 1.6E-65 | P-type ATPase, A domain	1e-12
PHAS_xfSc0003612_1	4316	5093	18	4	0.00748	0.0132	7.04	CSA002156.1 TCP-1/cpn60 chaperonin family | 6.0E-106 | Chaperonin Cpn60/TCP-1	CSA002156.1 TCP-1/cpn60 chaperonin family | 6.0E-106 | Chaperonin Cpn60/TCP-1	2e-89			Gypsy-3_PD-I	5e-06			gi|1026944581|gb|AND76971.1|	3e-135	csn-miR167h-5p	3.5	21	0	0
PHAS_xfSc0003612_2	5265	6261	20	4	0.0111	0.0183	5.38	CSA002156.1 TCP-1/cpn60 chaperonin family | 6.0E-106 | Chaperonin Cpn60/TCP-1	CSA002156.1 TCP-1/cpn60 chaperonin family | 6.0E-106 | Chaperonin Cpn60/TCP-1	6e-108							gi|1621792760|gb|THF97530.1|	2e-51
PHAS_xfSc0003824_1	4453	5146	4	3	0.000361	0.00126	8.75	CSA009671.1 NB-ARC domain | 6.4E-77 | NB-ARC	CSA009671.1 NB-ARC domain | 6.4E-77 | NB-ARC	0							gi|1585794964|ref|XP_028091847.1| disease resistance protein RPM1-like	2e-144	csn-miR160a-3p	3.5	20	0	0
PHAS_xfSc0004712_1	1	987	10	4	0.00066	0.00196	16.6	CSA006508.1 PPR repeat family | 1.8E-14 | Pentatricopeptide repeat	CSA006508.1 PPR repeat family | 1.8E-14 | Pentatricopeptide repeat	0							gi|1585802329|ref|XP_028095316.1| putative pentatricopeptide repeat-containing protein At1g12700, mitochondrial	5e-171	csn-MIR7122a-5p	1	22	0	0	csn-MIR8005c-3p	3	20	0	0
PHAS_xfSc0004749_1	6541	7276	7	5	2.88e-06	3.34e-05	15.2	CSA009100.1 NB-ARC domain | 1.2E-79 | NB-ARC	CSA009100.1 NB-ARC domain | 1.2E-79 | NB-ARC	0							gi|1585692870|ref|XP_028120270.1| putative disease resistance protein At1g50180	2e-135	csn-miR482d-3p	3.5	22	2	2
PHAS_xfSc0004881_1	3732	4341	16	4	0.00474	0.00905	6.29	CSA025418.1 Met-10+ like-protein | 1.2E-53 | tRNA transferase Trm5/Tyw2	CSA025418.1 Met-10+ like-protein | 1.2E-53 | tRNA transferase Trm5/Tyw2	1e-09							gi|1585747803|ref|XP_028069669.1| uncharacterized protein LOC114272203	5e-72	csn-MIR7782d-3p	3.5	23	0	0
PHAS_xfSc0005975_1	4910	5535	24	8	2.7e-06	3.21e-05	13.2	CSA014715.1 Plant mobile domain | 1.4E-21 | Aminotransferase-like, plant mobile domain	CSA014715.1 Plant mobile domain | 1.4E-21 | Aminotransferase-like, plant mobile domain	1e-105							gi|1621801732|gb|THG04707.1|	2e-35
PHAS_xfSc0010395_1	798	1407	66	7	0.0246	0.0309	7	CSA004979.1 Reverse transcriptase-like | 1.6E-21 |	CSA004979.1 Reverse transcriptase-like | 1.6E-21 |	5e-15							gi|1585706253|ref|XP_028126513.1| uncharacterized protein LOC114323181 isoform X3	7e-106
PHAS_xfSc0011266_1	503	1217	9	3	0.00648	0.0119	8.39	n220952			n220952	4e-29							csn-miR159a-3p	0	20	0	0	csn-miR319a-3p	3	20	0	0
PHAS_xfSc0018335_1	476	1211	15	3	0.0292	0.0342	6.04	CSA024474.1 Multicopper oxidase | 3.8E-45 | Multicopper oxidase, type 3	CSA024474.1 Multicopper oxidase | 3.8E-45 | Multicopper oxidase, type 3	7e-27					ZRSiTERT00200004	5e-06	gi|1585815097|ref|XP_028101464.1| transcription factor MYB114-like	1e-46	csn-miR828a-5p	2	22	0	0
PHAS_xpSc0053207_1	1243409	1244018	29	4	0.041	0.0432	5.74	CSA020959.1 Plant mobile domain | 1.4E-16 | Aminotransferase-like, plant mobile domain	CSA020959.1 Plant mobile domain | 1.4E-16 | Aminotransferase-like, plant mobile domain	2e-171							gi|1585680338|ref|XP_028114253.1| protein MAINTENANCE OF MERISTEMS-like isoform X1	6e-90
PHAS_xpSc0053214_1	383564	384251	100	9	0.0272	0.0333	7.15	CSA029843.1 Lipase (class 3) | 2.2E-40 | Lipase, class 3	CSA029843.1 Lipase (class 3) | 2.2E-40 | Lipase, class 3	0							gi|1585752858|ref|XP_028072082.1| phospholipase A1-IIgamma-like	3e-125
PHAS_xpSc0053219_1	113519	114170	6	4	5.34e-05	0.000283	6.52	CSA001161.1 Plant mobile domain | 4.6E-43 | Aminotransferase-like, plant mobile domain	CSA001161.1 Plant mobile domain | 4.6E-43 | Aminotransferase-like, plant mobile domain	0							gi|1585792239|ref|XP_028090567.1| protein MAINTENANCE OF MERISTEMS-like	8e-114
PHAS_xpSc0053269_1	396052	397321	22	4	0.0158	0.0229	18.2	CSA014715.1 Plant mobile domain | 1.4E-21 | Aminotransferase-like, plant mobile domain	CSA014715.1 Plant mobile domain | 1.4E-21 | Aminotransferase-like, plant mobile domain	0							gi|1585747337|ref|XP_028069451.1| uncharacterized protein LOC114271972	2e-147
PHAS_xpSc0053269_2	397324	398100	52	6	0.0265	0.0328	8.89	CSA026080.1 Plant mobile domain | 5.5E-43 | Aminotransferase-like, plant mobile domain	CSA026080.1 Plant mobile domain | 5.5E-43 | Aminotransferase-like, plant mobile domain	0							gi|1585792110|ref|XP_028090501.1| protein MAINTENANCE OF MERISTEMS-like	3e-119
PHAS_xpSc0053300_1	370722	371331	14	4	0.00277	0.00608	5.21	CSA026080.1 Plant mobile domain | 5.5E-43 | Aminotransferase-like, plant mobile domain	CSA026080.1 Plant mobile domain | 5.5E-43 | Aminotransferase-like, plant mobile domain	0							gi|1585792110|ref|XP_028090501.1| protein MAINTENANCE OF MERISTEMS-like	1e-125
PHAS_xpSc0053330_1	314063	314777	11	3	0.012	0.019	8.64	CSA000877.1 Plant mobile domain | 3.0E-39 | Aminotransferase-like, plant mobile domain	CSA000877.1 Plant mobile domain | 3.0E-39 | Aminotransferase-like, plant mobile domain	0							gi|1585747337|ref|XP_028069451.1| uncharacterized protein LOC114271972	2e-114
PHAS_xpSc0053342_1	30018	30900	12	8	2.5e-09	1.49e-07	30.1	CSA035310.1 TIR domain | 8.7E-34 | Toll/interleukin-1 receptor homology (TIR) domain	CSA035310.1 TIR domain | 8.7E-34 | Toll/interleukin-1 receptor homology (TIR) domain	0							gi|1585749701|ref|XP_028070549.1|	2e-172	csn-MIR2118b-3p	2.5	20	32	2	csn-miR166e-5p	3.5	21	0	0	csn-miR482d-3p	4	22	31		csn-miR2118a-3p	4	22	32
PHAS_xpSc0053346_1	281512	282268	63	8	0.00476	0.00906	16.1	CSA020959.1 Plant mobile domain | 1.4E-16 | Aminotransferase-like, plant mobile domain	CSA020959.1 Plant mobile domain | 1.4E-16 | Aminotransferase-like, plant mobile domain	0							gi|1585680338|ref|XP_028114253.1| protein MAINTENANCE OF MERISTEMS-like isoform X1	4e-106
PHAS_xpSc0053346_2	290900	291509	17	5	0.000624	0.00189	6.85	CSA026080.1 Plant mobile domain | 5.5E-43 | Aminotransferase-like, plant mobile domain	CSA026080.1 Plant mobile domain | 5.5E-43 | Aminotransferase-like, plant mobile domain	4e-83							gi|1585680338|ref|XP_028114253.1| protein MAINTENANCE OF MERISTEMS-like isoform X1	4e-26
PHAS_xpSc0053356_1	211923	212553	19	4	0.00918	0.0155	5.59	CSA034375.1 Iron-Sulfur binding protein C terminal | 4.2E-31 | Iron-sulphur binding protein LdpA, C-terminal	CSA034375.1 Iron-Sulfur binding protein C terminal | 4.2E-31 | Iron-sulphur binding protein LdpA, C-terminal	1e-55	n4742	1e-56	REP-1_ZM	4e-31	PRSgOTOT000-00134Slyc	2e-38	gi|508718780|gb|EOY10677.1|	1e-23
PHAS_xpSc0053356_2	214167	214818	27	6	0.000833	0.00239	5.01	CSA034375.1 Iron-Sulfur binding protein C terminal | 4.2E-31 | Iron-sulphur binding protein LdpA, C-terminal	CSA034375.1 Iron-Sulfur binding protein C terminal | 4.2E-31 | Iron-sulphur binding protein LdpA, C-terminal	3e-47	FR269008	4e-44	U2	4e-28	PRSgOTOT000-00134Slyc	1e-34	gi|1139795399|gb|ONI28017.1|	7e-20
PHAS_xpSc0053356_3	217201	217831	44	8	0.000375	0.00129	11.7	CSA034375.1 Iron-Sulfur binding protein C terminal | 4.2E-31 | Iron-sulphur binding protein LdpA, C-terminal	CSA034375.1 Iron-Sulfur binding protein C terminal | 4.2E-31 | Iron-sulphur binding protein LdpA, C-terminal	9e-60	n4742	1e-56	U2	3e-28	PRSgOTOT000-00134Slyc	6e-33	gi|508718780|gb|EOY10677.1|	2e-25
PHAS_xpSc0053374_1	223309	223981	44	5	0.0469	0.0475	7.18	CSA014715.1 Plant mobile domain | 1.4E-21 | Aminotransferase-like, plant mobile domain	CSA014715.1 Plant mobile domain | 1.4E-21 | Aminotransferase-like, plant mobile domain	0							gi|1585680338|ref|XP_028114253.1| protein MAINTENANCE OF MERISTEMS-like isoform X1	2e-91
PHAS_xpSc0053374_2	242531	243582	22	4	0.0158	0.0229	18.2	CSA000877.1 Plant mobile domain | 3.0E-39 | Aminotransferase-like, plant mobile domain	CSA000877.1 Plant mobile domain | 3.0E-39 | Aminotransferase-like, plant mobile domain	0							gi|1585747337|ref|XP_028069451.1| uncharacterized protein LOC114271972	5e-160
PHAS_xpSc0053380_1	115993	116728	104	9	0.035	0.039	7.34	CSA021266.1 PWWP domain | 1.4E-19 | PWWP domain	CSA021266.1 PWWP domain | 1.4E-19 | PWWP domain	0							gi|1585805922|ref|XP_028097071.1| uncharacterized protein LOC114296944	1e-137
PHAS_xpSc0053447_1	237266	238001	4	3	0.000361	0.00126	7.19	CSA014715.1 Plant mobile domain | 1.4E-21 | Aminotransferase-like, plant mobile domain	CSA014715.1 Plant mobile domain | 1.4E-21 | Aminotransferase-like, plant mobile domain	1e-108							gi|1585816531|ref|XP_028102145.1|	6e-43
PHAS_xpSc0053450_1	121376	122631	107	11	0.00373	0.00743	11.1	CSA021541.1 Phytochelatin synthase | 1.7E-41 | Phytochelatin synthase	CSA021541.1 Phytochelatin synthase | 1.7E-41 | Phytochelatin synthase	0							gi|1585778868|ref|XP_028084113.1| glutathione gamma-glutamylcysteinyltransferase 3-like isoform X3	8e-59
PHAS_xpSc0053450_2	156509	158597	98	9	0.0239	0.0304	10.3	CSA021542.1 Phytochelatin synthase | 1.0E-39 | Phytochelatin synthase	CSA021542.1 Phytochelatin synthase | 1.0E-39 | Phytochelatin synthase	2e-122							gi|1585655874|ref|XP_028069637.1| uncharacterized protein LOC114272163 isoform X1	2e-59
PHAS_xpSc0053450_3	174174	175112	90	8	0.0426	0.0445	12.6	CSA021543.1 Phytochelatin synthase | 2.6E-13 | Phytochelatin synthase	CSA021543.1 Phytochelatin synthase | 2.6E-13 | Phytochelatin synthase	0							gi|1621791286|gb|THF96439.1|	9e-27
PHAS_xpSc0053453_1	80103	80712	23	6	0.000321	0.00119	5.4	CSA015477.1	CSA015477.1	4e-111	FR269008	3e-57	U2	8e-26	PRSgOTOT000-00134Slyc	4e-40	gi|1570214211|gb|RYQ96956.1|	2e-19	csn-miR390b-3p	3.5	21	0	0
PHAS_xpSc0053467_1	102087	102717	8	4	0.000234	0.000929	5.33	CSA017170.1	CSA017170.1	2e-08							gi|1621812063|gb|THG11516.1|	7e-33
PHAS_xpSc0053478_1	63930	64623	15	3	0.0292	0.0342	6.16	CSA025150.1 Plant mobile domain | 1.1E-27 | Aminotransferase-like, plant mobile domain	CSA025150.1 Plant mobile domain | 1.1E-27 | Aminotransferase-like, plant mobile domain	0							gi|1585819757|ref|XP_028103702.1| protein MAIN-LIKE 1-like	4e-46	csn-MIR172m-5p	3.5	21	0	0
PHAS_xpSc0053553_1	71390	71999	14	4	0.00277	0.00608	5.13	CSA001161.1 Plant mobile domain | 4.6E-43 | Aminotransferase-like, plant mobile domain	CSA001161.1 Plant mobile domain | 4.6E-43 | Aminotransferase-like, plant mobile domain	0							gi|1585792239|ref|XP_028090567.1| protein MAINTENANCE OF MERISTEMS-like	6e-110
PHAS_xpSc0053616_1	130756	131989	113	15	5.83e-06	5.14e-05	26.3	CSA022599.1; Plant transposase (Ptta/En/Spm family); pfam03004	CSA022599.1; Plant transposase (Ptta/En/Spm family); pfam03004	0							gi|1585657346|ref|XP_028076582.1| uncharacterized protein LOC114278686 isoform X1	1e-40
PHAS_xpSc0053616_2	134470	135905	107	9	0.0418	0.0437	19.8	CSA013123.1	CSA013123.1	2e-87	n179107	0.0002					gi|1585702718|ref|XP_028124874.1|	4e-72
PHAS_xpSc0053616_3	138650	140037	117	11	0.00808	0.0141	19.3	CSA013123.1	CSA013123.1	3e-70							gi|1585690830|ref|XP_028119334.1| DEAD-box ATP-dependent RNA helicase 38-like isoform X1	6e-135	csn-miR167i-5p	3	21	0	0
PHAS_xpSc0053616_4	158854	160411	120	10	0.0314	0.0367	17.2	CSA013123.1	CSA013123.1	8e-50							gi|1585702718|ref|XP_028124874.1|	3e-148
PHAS_xpSc0053616_5	169723	170542	16	4	0.00474	0.00905	16	CSA009206.1 Peroxidase | 1.0E-66 | Haem peroxidase, plant/fungal/bacterial	CSA009206.1 Peroxidase | 1.0E-66 | Haem peroxidase, plant/fungal/bacterial	1e-158
PHAS_xpSc0053634_1	148733	149531	6	3	0.00169	0.00403	6.02	CSA014715.1 Plant mobile domain | 1.4E-21 | Aminotransferase-like, plant mobile domain	CSA014715.1 Plant mobile domain | 1.4E-21 | Aminotransferase-like, plant mobile domain	7e-166							gi|1585796576|ref|XP_028092627.1| protein MAIN-LIKE 2-like	3e-103
PHAS_xpSc0053697_1	53865	54495	27	5	0.00596	0.011	6.24	CSA014715.1 Plant mobile domain | 1.4E-21 | Aminotransferase-like, plant mobile domain	CSA014715.1 Plant mobile domain | 1.4E-21 | Aminotransferase-like, plant mobile domain	0							gi|1585791594|ref|XP_028090259.1| protein MAINTENANCE OF MERISTEMS-like	3e-62	csn-miR408-3p	3.5	21	0	0
PHAS_xpSc0053697_2	54446	55076	23	6	0.000321	0.00119	7.78	CSA014715.1 Plant mobile domain | 1.4E-21 | Aminotransferase-like, plant mobile domain	CSA014715.1 Plant mobile domain | 1.4E-21 | Aminotransferase-like, plant mobile domain	0							gi|1585796576|ref|XP_028092627.1| protein MAIN-LIKE 2-like	2e-139
PHAS_xpSc0053697_3	79446	80097	26	7	6.84e-05	0.000336	6.68	CSA026080.1 Plant mobile domain | 5.5E-43 | Aminotransferase-like, plant mobile domain	CSA026080.1 Plant mobile domain | 5.5E-43 | Aminotransferase-like, plant mobile domain	1e-68							gi|1585690636|ref|XP_028119240.1| uncharacterized protein LOC114316763	2e-32
PHAS_xpSc0053787_1	118624	119380	62	7	0.0175	0.0247	16.2	CSA003771.1	CSA003771.1	0							gi|1585657354|ref|XP_028076614.1| uncharacterized protein LOC114278686 isoform X5	3e-17
PHAS_xpSc0053787_2	122230	124016	144	13	0.00404	0.00801	24.9	CSA013123.1	CSA013123.1	1e-85							gi|1585702718|ref|XP_028124874.1|	1e-129
PHAS_xpSc0053812_1	62010	62766	5	3	0.000874	0.0024	9.11	CSA001161.1 Plant mobile domain | 4.6E-43 | Aminotransferase-like, plant mobile domain	CSA001161.1 Plant mobile domain | 4.6E-43 | Aminotransferase-like, plant mobile domain	0							gi|1585792239|ref|XP_028090567.1| protein MAINTENANCE OF MERISTEMS-like	3e-126
PHAS_xpSc0053825_1	23071	23764	31	5	0.0111	0.0183	8.55	CSA026080.1 Plant mobile domain | 5.5E-43 | Aminotransferase-like, plant mobile domain	CSA026080.1 Plant mobile domain | 5.5E-43 | Aminotransferase-like, plant mobile domain	0							gi|1585680342|ref|XP_028114255.1| protein MAINTENANCE OF MERISTEMS-like isoform X2	2e-89
PHAS_xpSc0053825_2	26027	26888	29	4	0.041	0.0432	15.5	CSA000877.1 Plant mobile domain | 3.0E-39 | Aminotransferase-like, plant mobile domain	CSA000877.1 Plant mobile domain | 3.0E-39 | Aminotransferase-like, plant mobile domain	0							gi|1585747337|ref|XP_028069451.1| uncharacterized protein LOC114271972	4e-120
PHAS_xpSc0053866_1	100556	101354	7	3	0.00287	0.00608	12.8	CSA001161.1 Plant mobile domain | 4.6E-43 | Aminotransferase-like, plant mobile domain	CSA001161.1 Plant mobile domain | 4.6E-43 | Aminotransferase-like, plant mobile domain	0							gi|1585792239|ref|XP_028090567.1| protein MAINTENANCE OF MERISTEMS-like	1e-111
PHAS_xpSc0054003_1	22240	22996	14	3	0.0241	0.0304	6.11	CSA029181.1 Transposase-associated domain | 5.2E-25 |	CSA029181.1 Transposase-associated domain | 5.2E-25 |	2e-17							gi|1585723561|ref|XP_028057947.1| 101 kDa malaria antigen-like	3e-43
PHAS_xpSc0054013_1	51284	51935	61	7	0.0161	0.0232	7.23	CSA017646.1 UDP-glucoronosyl and UDP-glucosyl transferase | 1.0E-22 | UDP-glucuronosyl/UDP-glucosyltransferase	CSA017646.1 UDP-glucoronosyl and UDP-glucosyl transferase | 1.0E-22 | UDP-glucuronosyl/UDP-glucosyltransferase	7e-42							gi|1585667378|ref|XP_028108009.1| UDP-glycosyltransferase 73C4-like isoform X1	2e-67	csn-MIR395l-5p	3.5	21	0	0
PHAS_xpSc0054123_1	18430	19081	6	3	0.00169	0.00403	6.51	CSA027472.1	CSA027472.1	5e-06							gi|1585718886|ref|XP_028055704.1| transcription factor WER-like	8e-88	csn-miR828a-5p	1	22	1	0
PHAS_xpSc0054252_1	21960	22590	12	6	4.08e-06	3.81e-05	16.1	CSA026651.1 RNA recognition motif 2 | 2.5E-8 | RNA recognition motif 2	CSA026651.1 RNA recognition motif 2 | 2.5E-8 | RNA recognition motif 2	0							gi|1585667939|ref|XP_028108284.1| protein terminal ear1-like isoform X13	1e-06
PHAS_xpSc0054301_1	16396	17005	37	5	0.0235	0.03	5.28	gi|1585808951|ref|XP_028098541.1|									gi|1585808951|ref|XP_028098541.1| uncharacterized protein LOC114298204 isoform X4	4e-22	csn-MIR395r-3p	3.5	21	0	0
PHAS_xpSc0054301_2	19873	20671	17	3	0.041	0.0432	8.43
PHAS_xpSc0054452_1	50578	51424	5	6	3.48e-08	1.1e-06	10.7	CSA021317.1 NB-ARC domain | 1.1E-42 | NB-ARC	CSA021317.1 NB-ARC domain | 1.1E-42 | NB-ARC	0							gi|1585717196|ref|XP_028054888.1| putative disease resistance protein At1g50180	6e-121	csn-miR482c-3p	3	22	0	0
PHAS_xpSc0054525_1	24779	25430	6	4	5.34e-05	0.000283	8.22	CSA007957.1 DDE superfamily endonuclease | 1.1E-33 | Harbinger transposase-derived nuclease domain	CSA007957.1 DDE superfamily endonuclease | 1.1E-33 | Harbinger transposase-derived nuclease domain	0							gi|1585663788|ref|XP_028106275.1| uncharacterized protein LOC114305399	6e-91
PHAS_xpSc0054590_1	16247	16898	11	4	0.001	0.0027	7.18	CSA001161.1 Plant mobile domain | 4.6E-43 | Aminotransferase-like, plant mobile domain	CSA001161.1 Plant mobile domain | 4.6E-43 | Aminotransferase-like, plant mobile domain	6e-141							gi|1585792110|ref|XP_028090501.1| protein MAINTENANCE OF MERISTEMS-like	3e-99
PHAS_xpSc0054713_1	49669	50362	6	3	0.00169	0.00403	7.69	CSA001161.1 Plant mobile domain | 4.6E-43 | Aminotransferase-like, plant mobile domain	CSA001161.1 Plant mobile domain | 4.6E-43 | Aminotransferase-like, plant mobile domain	0							gi|1585822601|ref|XP_028105076.1|	4e-99
PHAS_xpSc0054769_1	52739	53390	6	5	8.48e-07	1.22e-05	10	CSA001161.1 Plant mobile domain | 4.6E-43 | Aminotransferase-like, plant mobile domain	CSA001161.1 Plant mobile domain | 4.6E-43 | Aminotransferase-like, plant mobile domain	0							gi|1585796576|ref|XP_028092627.1| protein MAIN-LIKE 2-like	1e-106
PHAS_xpSc0056143_1	19267	19897	25	5	0.00417	0.00824	9.13	CSA026080.1 Plant mobile domain | 5.5E-43 | Aminotransferase-like, plant mobile domain	CSA026080.1 Plant mobile domain | 5.5E-43 | Aminotransferase-like, plant mobile domain	3e-78							gi|1585760579|ref|XP_028075696.1| uncharacterized protein LOC114277937	4e-14
PHAS_xpSc0056241_1	19377	20070	19	5	0.0011	0.0029	9.7	CSA020959.1 Plant mobile domain | 1.4E-16 | Aminotransferase-like, plant mobile domain	CSA020959.1 Plant mobile domain | 1.4E-16 | Aminotransferase-like, plant mobile domain	5e-163							gi|1585796576|ref|XP_028092627.1| protein MAIN-LIKE 2-like	4e-71
PHAS_xpSc0056741_1	10652	11282	44	8	0.000375	0.00129	5.12	CSA001161.1 Plant mobile domain | 4.6E-43 | Aminotransferase-like, plant mobile domain	CSA001161.1 Plant mobile domain | 4.6E-43 | Aminotransferase-like, plant mobile domain	8e-125							gi|1585814168|ref|XP_028101021.1| uncharacterized protein LOC114300328	2e-36
PHAS_xpSc0057479_1	7516	8498	102	9	0.0309	0.0362	8.5	CSA021541.1 Phytochelatin synthase | 1.7E-41 | Phytochelatin synthase	CSA021541.1 Phytochelatin synthase | 1.7E-41 | Phytochelatin synthase	4e-103							gi|1585655874|ref|XP_028069637.1| uncharacterized protein LOC114272163 isoform X1	7e-54
PHAS_xpSc0058196_1	4869	5667	20	4	0.0111	0.0183	5.05	CSA014715.1 Plant mobile domain | 1.4E-21 | Aminotransferase-like, plant mobile domain	CSA014715.1 Plant mobile domain | 1.4E-21 | Aminotransferase-like, plant mobile domain	0							gi|1585747337|ref|XP_028069451.1| uncharacterized protein LOC114271972	7e-69
PHAS_xpSc0058309_1	264	1020	19	4	0.00918	0.0155	8.64	CSA000877.1 Plant mobile domain | 3.0E-39 | Aminotransferase-like, plant mobile domain	CSA000877.1 Plant mobile domain | 3.0E-39 | Aminotransferase-like, plant mobile domain	0							gi|1585690735|ref|XP_028119288.1| uncharacterized protein LOC114316804	3e-90
PHAS_xpSc0059306_1	4342	4940	15	3	0.0292	0.0342	5.42	CSA000877.1 Plant mobile domain | 3.0E-39 | Aminotransferase-like, plant mobile domain	CSA000877.1 Plant mobile domain | 3.0E-39 | Aminotransferase-like, plant mobile domain	0							gi|1585821006|ref|XP_028104320.1| uncharacterized protein LOC114303375	2e-87
PHAS_xpSc0059312_1	60	669	26	5	0.00501	0.00942	8.16	CSA033458.1 Nucleoside diphosphate kinase | 1.1E-53 | Nucleoside diphosphate kinase	CSA033458.1 Nucleoside diphosphate kinase | 1.1E-53 | Nucleoside diphosphate kinase	1e-52	FR269008	2e-46	U2	3e-28	PRSgOTOT000-00134Slyc	9e-38	gi|508718780|gb|EOY10677.1|	1e-22	csn-miR535c1-5p	3.5	20	0	0
PHAS_xpSc0059786_1	1	710	28	4	0.0365	0.04	6.45	CSA009164.1	CSA009164.1	4e-22

## Sheet: S2
Table S2. The 43 identified 24 nt PHAS loci in Camellia sinensis var. assamica (YK-10).
PHAS_ID	Start	End	Total_Reads	Phased_Reads	P_value	Corrected_P_Value	PhaseScore	commons(the datadase with the lowest e_value)	cdna	e_value	ncrna	e_value	repbase	e_value	repeats	e_value	nr	e_value	trigger1	mismatch	length	tissue	trigger2	mismatch	length	tissue	trigger3	mismatch	length	tissue	trigger4	mismatch	length	tissue	trigger5	mismatch	length	tissue	trigger6	mismatch	length	tissue	trigger7	mismatch	length	tissue	trigge8	mismatch	length
PHAS_Sc0000008_1	1428653	1429340	14	4	0.00169	0.00605	5.26	CSA002156.1 TCP-1/cpn60 chaperonin family | 6.0E-106 | Chaperonin Cpn60/TCP-1	CSA002156.1 TCP-1/cpn60 chaperonin family | 6.0E-106 | Chaperonin Cpn60/TCP-1	4e-179	n440845	1.6	Gypsy72-I_DR	0.017	ZRSsTERTOOT81858	1.1	XP_028071403.1|uncharacterized protein LOC114273791	1e-58	csn-MIR845f-5p	4	20	leaf	csn-MIR1863b-3p	4	21	leaf	csn-MIR2673a-3p	3	20	leaf
PHAS_Sc0000077_1	1038407	1039238	18	3	0.0339	0.0416	7.4	CSA002156.1 TCP-1/cpn60 chaperonin family | 6.0E-106 | Chaperonin Cpn60/TCP-1	CSA002156.1 TCP-1/cpn60 chaperonin family | 6.0E-106 | Chaperonin Cpn60/TCP-1	3e-66	n438366	0.49	MYSERV_Rn	0.33	ZRSsTERTOOT71048	1.3	THF97530.1|	2e-62
PHAS_Sc0000082_1	26236	27043	20	3	0.0448	0.0459	6.1	CSA006200.1	CSA006200.1	1e-62	n194758	0.48	CR1_1a_Xt	1.3	ZRSsCMCMOOT00356	0.31	XP_028110612.1|GDSL esterase/lipase At2g03980-like	5e-23	csn-MIR1863b-3p	4	21	root	csn-MIR2673a-3p	3	20	root
PHAS_Sc0000418_1	16229	16892	16	3	0.0245	0.039	5.38	CSA026642.1	CSA026642.1	0	n218511	1.5	Mariner-27_HM	0.26	ZRSsTERTOOT21469	4	XP_028094323.1|	5e-95	csn-miR399a-3p	4	20	leaf
PHAS_Sc0000418_2	16752	17559	17	4	0.0037	0.0114	8.23	CSA026642.1	CSA026642.1	0	n204385	0.48	Gypsy-2_GM-LTR	0.02	ZRSsTERTOOT71257	4.9	XP_028094323.1|	1e-90	csn-MIR2673b-5p	4	20	leaf
PHAS_Sc0000418_3	18364	19051	18	3	0.0339	0.0416	7.02	CSA026642.1	CSA026642.1	0	FR004370	0.1	SZ-38	1.1	ZRSsTERTOOT11389	0.27	XP_028094323.1|	4e-90
PHAS_Sc0000418_4	18884	19643	32	4	0.037	0.0429	5.55	CSA026642.1	CSA026642.1	0	n207289	0.007	BEL-225_AA-I	1.2	ZRSsTERTOOT77251	1.2	XP_028101604.1|uncharacterized protein LOC114300922	8e-151	csn-MIR169g-3p	4	20	leaf
PHAS_Sc0000449_1	63773	64508	19	3	0.0391	0.0429	6.37	ORSgRGRR00000010	CSA036528.1	3e-180	FR248382	1e-10	LSU-rRNA_Dme	1.1	ORSgRGRR00000010	0	OVA05688.1|	1e-66	csn-MIR171x-5p	4	21	leaf
PHAS_Sc0000599_1	287257	287968	24	4	0.0136	0.028	5.38	CSA022949.1	CSA022949.1	4e-28	n211800	1.7	Kiri-32_AAe	0.28	ZRSsOTKN00014679	4.3	THG21167.1|	1e-16	csn-miR156a-3p	4	21	leaf	csn-MIR171y-5p	4	21	leaf
PHAS_Sc0000755_1	550295	550958	31	5	0.00628	0.0169	5.54	CSA020700.1	CSA020700.1	1e-31	n191183	0.025	MuDR-12_GM	0.066	ARSiTERT00100002	1			csn-MIR1446a-3p	4	21	leaf	csn-MIR396q-3p	3.5	20	leaf	csn-MIR1446a-3p	4	21	root
PHAS_Sc0000825_1	501793	502432	33	4	0.041	0.0429	5.53	CSA023881.1	CSA023881.1	3e-47	n204440	0.38	EnSpm-1_TC	0.064	ZRSsTERTOOT75217	3.9	WP_140189334.1|	4e-33	csn-miR399e-3p	4	20	leaf	csn-miR397-5p	4	21	leaf	csn-miR398a-5p	3	20	leaf	csn-miR399e-3p	4	20	root
PHAS_Sc0000967_1	621557	622268	23	5	0.00155	0.00605	5.08	Gypsy-6_DEl-I			n293346	0.42	Gypsy-6_DEl-I	0.28	ZRSsTERTOOT29436	0.28			csn-MIR2673a-3p	3.5	20	leaf	csn-MIR167n-3p	4	20	leaf	csn-MIR2673a-5p	4	21	leaf
PHAS_Sc0001151_1	345115	345922	37	5	0.0137	0.028	8.62	CSA009822.1	CSA009822.1	4e-16	n219512	0.008	LTR-1_GA-I	0.32	PRSgTERT00101184	1.2			csn-miR828a-5p	1	22	leaf	csn-MIR159c-5p	4	21	leaf	csn-miR828a-5p	1	22	root
PHAS_Sc0001289_1	394901	395660	9	4	0.000244	0.00183	7.19	CSA025538.1	CSA025538.1	0	n242284	0.11	RLG_scTat_2_1-I	0.019	SRSsTERT00200114	0.019	XP_028115967.1|uncharacterized protein LOC114313747	3e-65	csn-MIR160k-3p	4	21	leaf	csn-MIR160k-3p	4	21	root
PHAS_Sc0001452_1	329004	329983	59	6	0.026	0.04	11.5	CSA002156.1 TCP-1/cpn60 chaperonin family | 6.0E-106 | Chaperonin Cpn60/TCP-1	CSA002156.1 TCP-1/cpn60 chaperonin family | 6.0E-106 | Chaperonin Cpn60/TCP-1	4e-26	n190890	0.58	P-10_MLP	0.098	ZRSsTERTOOT82531	1.5	XP_028125679.1|uncharacterized protein LOC114322536	7e-18
PHAS_Sc0001452_2	337846	338746	45	7	0.00122	0.00605	8.21	THF97530.1	CSA002156.1 TCP-1/cpn60 chaperonin family | 6.0E-106 | Chaperonin Cpn60/TCP-1	4e-13	n226131	2.1	hAT-6_CPB	1.4	ZRSsTERTOOT82531	1.4	THF97530.1|	3e-35	csn-miR167a-3p	4	20	leaf
PHAS_Sc0001477_1	427781	428444	23	5	0.00155	0.00605	5.38	CSA013176.1	CSA013176.1	2e-26	n439666	0.099	Tx1-6B_AMi	1	ZRSsTERTOOT64187	4			csn-miR156c-3p	4	22	leaf	csn-MIR2673a-3p	3	20	leaf	csn-MIR7782d-3p	3.5	23	leaf	csn-miR156c-3p	4	22	root
PHAS_Sc0001525_1	37421	38132	32	4	0.037	0.0429	7.24	CSA005735.1	CSA005735.1	1e-102	n202602	0.11	Tx1-43_DR	0.071	ORSiTERTOOT00435	0.07			csn-MIR1446a-3p	4	21	leaf	csn-MIR1863b-5p	4	21	leaf	csn-miR827a-3p	4	21	leaf	csn-MIR845d-3p	2	20	leaf	csn-miR1873-5p	4	20	root
PHAS_Sc0001743_1	402702	403533	37	5	0.0137	0.028	6.06	CSA029082.1	CSA029082.1	2e-39	n243193	0.12	hATm-3_AA	0.083	ZRSsTERTOOT05603	0.021	XP_028067251.1|uncharacterized protein LOC114270060	2e-10
PHAS_Sc0001769_1	225828	226539	8	3	0.00304	0.0101	5.33	CSA034183.1	CSA034183.1	2e-11	n186481	0.42	P-30_LSal	0.018	ORSiTETNOOT00122	0.07
PHAS_Sc0002021_1	210424	211063	35	4	0.0496	0.0496	5.1	CSA002156.1	CSA002156.1	8e-162	n244876	1.5	SMAR24	0.064	ZRSsTERTOOT41598	0.98	XP_028111831.1|uncharacterized protein LOC114310135	1e-90
PHAS_Sc0002088_1	116469	117108	48	5	0.0396	0.0429	9.08	XP_028117737.1|ribosome-inactivating protein charybdin-like			n322793	5.9	Sat-2_STu	4e-06	TRSiTRTM00000001	2e-05	XP_028117737.1|ribosome-inactivating protein charybdin-like	1e-51	csn-MIR8005e-5p	2.5	24	leaf
PHAS_Sc0002101_1	261069	261828	37	5	0.0137	0.028	8.32	CSA034723.1	CSA034723.1	2e-14	n205163	0.029	LTR2D_Pca	1.2	ZRSsTERTOOT44886	1.2			csn-MIR156j-3p	4	22	leaf	csn-miR396b-5p	4	21	leaf	csn-miR319a-5p	4	20	leaf	csn-miR1318-5p	3.5	20	leaf
PHAS_Sc0002220_1	285752	286415	14	4	0.00169	0.00605	5.55	CSA019849.1	CSA019849.1	3e-180	n212089	0.39	Gypsy-21_DYa-I	0.017	ZRSsTERTOOT79026	4	THG04764.1|	5e-06	csn-miR156h-5p	3.5	21	leaf	csn-miR535b-5p	4	21	leaf
PHAS_Sc0002323_1	201296	201959	25	4	0.0158	0.0308	5.25	FR142162	CSA024870.1	1e-43	FR142162	4e-44	U1	2e-05	ZRSsTERTOOT19235	1	KZN06643.1|	4e-16	csn-MIR2673a-3p	3.5	20	leaf	csn-MIR2673a-3p	3.5	20	root
PHAS_Sc0002485_1	277023	277734	26	4	0.0181	0.0312	6.09	CSA004426.1	CSA004426.1	4e-90	n207777	0.42	Mariner-36_SIn	0.28	ZRSsTEMT05900576	1.1	THG23594.1|	6e-24	csn-MIR8005c-3p	4	20	leaf	csn-MIR399l-3p	4	21	leaf
PHAS_Sc0002541_1	68604	69479	9	4	0.000244	0.00183	5.74	CSA013358.1	CSA013358.1	3e-177	n309261	0.52	Mariner-14_SM	0.35	ZRSsTERTOOT35044	5.3	XP_028074283.1|uncharacterized protein LOC114276675	8e-21	csn-MIR2673a-3p	3.5	20	leaf
PHAS_Sc0002598_1	20619	21306	18	5	0.000451	0.00277	6.83	CSA035901.1	CSA035901.1	3e-158	n439683	0.4	Tx1-2_SK	0.27	ZRSiTERTOOT00297	4.2			csn-MIR399l-3p	4	21	leaf
PHAS_Sc0002646_1	16550	17261	61	6	0.0304	0.0416	7.46	CSA017673.1	CSA017673.1	0	n208570	1.7	Gypsy-74_PTr-LTR	0.071	PRSgOTOT000-00229Slyc	4.3	THG05838.1|	1e-65
PHAS_Sc0003039_1	22600	23311	30	4	0.0298	0.0416	5.08	CSA000884.1	CSA000884.1	9e-17	n195977	0.11	Gypsy-13-I_HM	0.28	ORSgTEMT00600521	0.28			csn-MIR845b-3p	4	24	leaf	csn-MIR1511c-5p	3	22	leaf	csn-MIR7782b-3p	4	20	leaf	csn-MIR159d-5p	3.5	20	leaf
PHAS_Sc0003268_1	157207	157918	26	4	0.0181	0.0312	7.19	CSA005651.1	CSA005651.1	3e-50	n301461	1.7	Ogre-VP1_LTR	0.28	SRSsTERTOOT00845	1.1	XP_028061808.1|uncharacterized protein LOC114265240	5e-31
PHAS_Sc0004096_1	120211	120994	16	3	0.0245	0.039	5.08	THG05048.1			n296746	1.8	Gypsy-6_DEu-I	0.005	ZRSsTERTOOT80484	4.7	THG05048.1|	6e-10	csn-MIR1446a-3p	4	21	leaf	csn-MIR2673a-3p	4	20	leaf	csn-MIR1446a-3p	4	21	root	csn-MIR8005c-3p	4	20	root
PHAS_Sc0004582_1	104758	105445	31	4	0.0333	0.0416	7.19	CSA035246.1	CSA035246.1	4e-19	n184401	0.4	L2-56_DR	0.069	PRSgTERT00100720	0.017	XP_015890298.1|	8e-06	csn-miR395h-5p	4	21	leaf	csn-MIR845d-3p	0.5	20	leaf
PHAS_Sc0004582_2	124865	125600	44	5	0.0281	0.0416	8.56	XP_028110858.1|uncharacterized protein LOC114309348	CSA009095.1	1e-09	n439618	6.8	DIRS-3_SK	1.1	ORSgTEMT00100406	4.4	XP_028110858.1|uncharacterized protein LOC114309348	2e-37	csn-MIR395k-5p	4	21	leaf	csn-MIR2118b-3p	4	20	leaf
PHAS_Sc0004657_1	7205	7949	8	5	3.85e-06	0.000166	7.62	CSA002156.1	CSA002156.1	4e-90	n230519	1.7	DIRS-1_RO	0.074	ORSiTERTOOT00273	1.1	XP_028104969.1|uncharacterized protein LOC114303985	2e-86	csn-miR171c-5p	3.5	21	leaf	csn-MIR474a-3p	4	21	leaf
PHAS_Sc0005294_1	56282	57017	25	6	0.000255	0.00183	5.84	XP_028125679.1|uncharacterized protein LOC114322536	CSA004421.1	2e-14	n185195	0.43	DNA2-24_CB	0.29	TRSiTERT00200044	1.1	XP_028125679.1|uncharacterized protein LOC114322536	9e-173	csn-miR172e-3p	4	21	leaf
PHAS_Sc0006035_1	17001	17760	10	5	1.64e-05	0.000353	10.8	CSA002357.1	CSA002357.1	1e-46	FR378282	0.029	Gypsy-34_VV-I	0.076	PRSgOTOT000-00323Slyc	0.29			csn-miR396d-3p	4	21	leaf
PHAS_xfSc0000163_1	210737	211376	14	5	0.000117	0.00168	7.19	XP_028111364.1|uncharacterized protein LOC114309755			n209524	1.5	DRE	0.25	ZRSsTERTOOT01016	0.98	XP_028111364.1|uncharacterized protein LOC114309755	3e-25
PHAS_xfSc0000542_1	106595	107282	46	5	0.0335	0.0416	9.05	n5694	CSA013654.1	8e-14	n5694	1e-25	Mariner-41_LSal	0.017	ARSiTERT00100011	3e-10	QCE11673.1|	1e-16
PHAS_xfSc0003612_1	5102	5813	43	6	0.00544	0.0156	6.99	CSA002156.1	CSA002156.1	3e-124	n211816	1.7	SMAR24	0.071	ZRSsTERTOOT41598	1.1	XP_028111831.1|uncharacterized protein LOC114310135	6e-61	csn-MIR396q-3p	4	20	leaf	csn-MIR391a-5p	4	21	leaf
PHAS_xfSc0003936_1	6519	7374	14	3	0.0168	0.0312	7.46	XP_028111831.1|uncharacterized protein LOC114310135	CSA002156.1	8e-61	n440997	0.51	Gypsy-14-I_BF	0.34	ZRSsTERTOOT09207	5.2	XP_028111831.1|uncharacterized protein LOC114310135	1e-108
PHAS_xpSc0053787_1	81003	81690	11	3	0.00827	0.0209	6.09	CSA021552.1	CSA021552.1	8e-85	n211756	0.007	Vingi-37_LMi	0.069	ORSgTEMT00100963	4.2			csn-MIR319d-5p	4	20	leaf	csn-miR396m-3p	4	20	leaf	csn-miR535d-3p	4	21	leaf
PHAS_xpSc0061722_1	24	855	33	4	0.041	0.0429	5.26	XP_028111831.1|uncharacterized protein LOC114310135	CSA002156.1	2e-15	n196766	0.49	Copia-13_PTc-I	0.021	PRSgTERT00100519	0.005	XP_028111831.1|uncharacterized protein LOC114310135	1e-86	csn-MIR395r-5p	4	21	leaf
[truncated: 65 more columns]

## Sheet: S3
Table S3. 21 nt phasiRNAs in Camellia sinensis var. assamica (YK-10).
phasiRNA	sequence	chr	strand	start	end	norm_root13(RPTM)	norm_root23(RPTM)	norm_root33(RPTM)	norm_flower1(RPTM)	norm_flower2(RPTM)	norm_flower45(RPTM)	norm_leaf1(RPTM)	norm_leaf23(RPTM)	norm_leaf41(RPTM)	norm_total (RPTM)	tissue_id	root13	root23	root33	flower1	flower2	flower45	leaf1	leaf23	leaf41	total
PHAS_Sc0000009_1_siR1	atctccggcacctggaaaacc	Sc0000009	-	1356312	1356332	26	67	31	14	9	21	12	10	107	34	t19186315	57	150	66	31	20	45	27	21	239	656
PHAS_Sc0000009_1_siR2	cccgaggacccgaccttttat	Sc0000009	+	1356356	1356376	39	266	162	81	6	68	81	68	302	121	t26931676	86	599	351	175	12	144	176	144	676	2363
PHAS_Sc0000009_1_siR3	aaaaggtcgggtcctcggggg	Sc0000009	-	1356354	1356374	88	360	504	185	9	155	161	113	299	210	t870574	193	811	1091	400	19	327	351	240	668	4100
PHAS_Sc0000009_1_siR4	tcccgggaggtaccgtccgcc	Sc0000009	+	1356377	1356397	20	122	98	154	58	137	16	47	62	79	t48206465	43	276	211	332	123	290	35	99	139	1548
PHAS_Sc0000009_1_siR5	acgagggaggacatgtgctgg	Sc0000009	-	1356396	1356416	0	45	54	103	37	88	43	52	94	57	t10090511	0	102	117	223	78	185	93	110	211	1119
PHAS_Sc0000009_1_siR6	tgtcttccgtcactttactag	Sc0000009	+	1356419	1356439	53	152	118	90	1	53	25	26	139	74	t52735714	116	342	256	194	3	111	54	55	310	1441
PHAS_Sc0000009_1_siR7	agtaaagtgacggaagacagc	Sc0000009	-	1356417	1356437	30	18	25	17	1	15	10	9	31	17	t15607760	65	41	53	36	3	31	21	18	70	338
PHAS_Sc0000009_1_siR8	ctttgacgagcgagcacccgg	Sc0000009	+	1356440	1356460	23	37	28	112	8	53	16	9	59	38	t33158330	51	83	61	242	17	111	34	18	131	748
PHAS_Sc0000009_1_siR9	gggtgctcgctcgtcaaagct	Sc0000009	-	1356438	1356458	6	28	31	11	11	10	1	3	70	19	t40796112	13	64	67	24	23	22	3	6	157	379
PHAS_Sc0000009_1_siR10	ggatctgcttctccgagagcc	Sc0000009	+	1356461	1356481	12	67	78	8	34	13	9	7	177	46	t39408552	27	152	168	17	72	28	20	15	395	894
PHAS_Sc0000009_1_siR11	ctctcggagaagcagatcccc	Sc0000009	-	1356459	1356479	51	43	66	25	0	17	6	13	50	30	t31461038	111	98	142	53	1	36	13	27	111	592
PHAS_Sc0000013_1_siR1	tcacgttgtcctgccaggagg	Sc0000013	+	2031310	2031330	186	571	613	2047	803	1201	744	757	594	831	t47639461	409	1286	1326	4420	1715	2536	1619	1602	1329	16242
PHAS_Sc0000013_1_siR2	acactgatggcagccttggta	Sc0000013	+	2031331	2031351	708	1097	1386	3533	1488	4742	758	1386	1118	1787	t8644189	1553	2471	2998	7627	3178	10012	1651	2933	2502	34925
PHAS_Sc0000013_1_siR3	ccaaggctgccatcagtgtcc	Sc0000013	-	2031329	2031349	46	27	43	204	47	75	201	257	42	104	t26354021	100	60	94	441	101	159	438	543	95	2031
PHAS_Sc0000013_1_siR4	cagagaaatgaaaggagttgg	Sc0000013	-	2031371	2031391	509	308	308	1117	208	1021	1134	977	959	725	t24983201	1116	693	667	2411	444	2155	2469	2068	2146	14169
PHAS_Sc0000017_1_siR1	acacttagaatgccagaaggt	Sc0000017	+	1359910	1359930	1	2	10	717	4	272	2	2	0	111	t8657193	2	4	22	1547	8	575	5	5	0	2168
PHAS_Sc0000017_1_siR2	cttcctcctgggtcttgtctc	Sc0000017	-	1359992	1360012	4	8	11	110	19	79	7	9	1	27	t32555560	8	19	23	237	41	167	16	20	3	534
PHAS_Sc0000017_1_siR3	atagagttgtcctgagatgct	Sc0000017	-	1360055	1360075	5	12	18	88	55	55	2	6	1	27	t17528962	11	27	38	191	117	116	4	13	3	520
PHAS_Sc0000017_1_siR4	tacgggaaggatgctcttgga	Sc0000017	+	1360078	1360098	2	1	3	98	0	38	1	0	0	16	t45512208	5	3	7	212	1	80	2	0	1	311
PHAS_Sc0000017_1_siR5	ctggatgaggtgattgctacg	Sc0000017	+	1360099	1360119	3	2	3	25	5	14	4	5	1	7	t31953746	7	5	6	54	11	30	9	10	2	134
PHAS_Sc0000017_1_siR6	aatgatagacggggtagatcc	Sc0000017	+	1360225	1360245	0	2	2	23	4	17	7	6	1	7	t6974371	1	4	5	50	8	36	15	12	2	133
PHAS_Sc0000017_1_siR7	tcaaggtcaggcttcaggaga	Sc0000017	+	1360267	1360287	5	8	7	94	7	201	6	6	1	37	t47454204	10	19	16	203	15	425	14	12	2	716
PHAS_Sc0000017_2_siR1	acgttcgcaatcaaggtcagg	Sc0000017	+	1360257	1360277	0	1	1	83	2	36	1	2	0	14	t10610861	0	2	3	180	4	75	3	4	0	271
PHAS_Sc0000017_2_siR2	gtgtgccttgtcctccttgag	Sc0000017	-	1360339	1360359	0	0	1	96	3	22	0	1	0	14	t43179535	0	1	2	207	6	46	0	2	0	264
PHAS_Sc0000017_2_siR3	tgtcgctgctgcagtaaatgc	Sc0000017	+	1360383	1360403	10	13	20	357	5	200	7	8	5	69	t52687576	22	30	43	770	10	423	16	16	12	1342
PHAS_Sc0000017_2_siR4	acctgactggatcttagattc	Sc0000017	+	1360446	1360466	0	1	5	113	4	116	1	1	1	27	t9814485	1	3	10	245	8	244	2	3	3	519
PHAS_Sc0000017_2_siR5	atctaagatccagtcaggttt	Sc0000017	-	1360444	1360464	3	11	14	109	7	101	3	3	3	28	t19088715	7	25	30	235	16	213	6	7	6	545
PHAS_Sc0000017_2_siR6	tatatgatatgtgcttccgga	Sc0000017	-	1360465	1360485	2	3	5	48	1	29	1	1	0	10	t46603429	5	6	11	104	3	61	2	2	1	195
PHAS_Sc0000017_2_siR7	atccttggcttggtaggtaga	Sc0000017	-	1360507	1360527	3	4	1	51	2	29	1	2	0	10	t18850751	6	10	2	111	4	61	2	4	1	201
PHAS_Sc0000022_1_siR1	caggcctaccatctacgagaa	Sc0000022	-	610562	610582	4	3	4	15	14	13	6	3	1	7	t25258342	8	6	9	32	30	28	13	7	3	136
PHAS_Sc0000022_1_siR2	actggacgggatgattctgac	Sc0000022	+	610585	610605	0	0	0	1	3	2	0	0	0	1	t11483513	0	1	1	2	6	4	0	0	0	14
PHAS_Sc0000022_1_siR3	cagaatcatcccgtccagtga	Sc0000022	-	610583	610603	1	0	0	3	0	0	0	0	0	1	t24922852	2	1	1	7	0	1	0	1	0	13
PHAS_Sc0000022_1_siR4	ctagaatttgattggtatgtt	Sc0000022	+	610753	610773	0	0	0	3	0	2	0	0	0	1	t30622206	0	0	1	6	1	4	0	0	1	13
PHAS_Sc0000022_1_siR5	catgagctccggctggatctg	Sc0000022	-	610814	610834	0	1	0	2	2	5	0	0	0	1	t25831536	0	2	1	4	5	10	0	0	0	22
PHAS_Sc0000028_1_siR1	actatccaggacgcggcgtca	Sc0000028	+	786703	786723	123	138	192	299	46	234	160	396	258	204	t10945582	269	312	416	645	98	494	348	837	577	3996
PHAS_Sc0000028_1_siR2	acgccgcgtcctggatagtct	Sc0000028	-	786701	786721	9	15	22	15	2	11	48	48	31	22	t10227815	19	33	48	33	5	24	105	102	69	438
PHAS_Sc0000028_1_siR3	gtaccccacgagtcgagactg	Sc0000028	-	786722	786742	31	68	89	39	9	42	109	109	123	69	t41671163	69	153	192	84	19	88	238	230	276	1349
PHAS_Sc0000028_1_siR4	tccgtatgcaaggaaggaggg	Sc0000028	+	786745	786765	15	20	19	98	4	69	71	47	62	45	t48375918	33	45	41	212	8	145	155	99	138	876
PHAS_Sc0000039_1_siR1	caacttcagacataatcagta	Sc0000039	+	1187342	1187362	30	25	22	40	45	30	48	35	48	36	t23783455	65	57	48	86	96	64	104	73	107	700
PHAS_Sc0000039_1_siR2	ctgattatgtctgaagttgat	Sc0000039	-	1187340	1187360	54	33	50	118	70	96	85	63	67	70	t31757500	118	74	109	255	149	202	184	133	151	1375
PHAS_Sc0000039_1_siR3	tttatactttctggaagatta	Sc0000039	-	1187361	1187381	2	7	13	2	3	3	10	2	22	7	t56555163	4	16	28	4	6	7	21	4	49	139
PHAS_Sc0000039_1_siR4	ctagtgttttgtcaacgaaat	Sc0000039	+	1187426	1187446	13	6	8	32	22	17	35	40	16	21	t30761225	29	13	18	69	47	36	77	85	35	409
PHAS_Sc0000039_1_siR5	ttcgttgacaaaacactagtc	Sc0000039	-	1187424	1187444	65	71	69	94	78	99	98	58	96	81	t54660175	142	161	149	203	167	208	214	122	214	1580
PHAS_Sc0000039_1_siR6	tttgtccagatatacctccat	Sc0000039	-	1187445	1187465	38	40	36	45	49	35	33	42	33	39	t57430259	84	90	77	98	104	74	71	88	73	759
PHAS_Sc0000039_1_siR7	caatacccaagttcatactca	Sc0000039	+	1187573	1187593	7	5	5	13	5	5	11	9	6	7	t24062846	16	11	10	28	11	10	23	19	14	142
PHAS_Sc0000039_1_siR8	atttgagtcttcgttcttgtg	Sc0000039	+	1187741	1187761	1	0	3	3	2	5	0	1	0	2	t22650902	3	0	6	7	5	11	1	2	0	35
PHAS_Sc0000040_1_siR1	gggggtacggttctaccatcg	Sc0000040	+	512717	512737	0	0	0	9	0	8	21	14	0	6	t40653260	0	0	0	20	0	16	46	30	0	112
PHAS_Sc0000040_1_siR2	tcggcataccaatcccgcgcg	Sc0000040	-	512736	512756	0	0	0	16	0	20	39	27	0	11	t48890991	0	0	1	34	0	43	85	57	0	220
PHAS_Sc0000040_1_siR3	tcccggagggtgttcgagact	Sc0000040	+	512759	512779	4	9	7	141	22	149	201	210	26	84	t48204453	8	21	15	304	47	315	437	444	58	1649
PHAS_Sc0000040_1_siR4	tagtcgacttggcagggttcg	Sc0000040	+	512780	512800	0	0	4	429	9	586	355	311	0	185	t46321086	0	0	9	926	19	1238	773	657	1	3623
PHAS_Sc0000040_1_siR5	aaccctgccaagtcgactaag	Sc0000040	-	512778	512798	0	0	12	1273	16	848	401	211	0	303	t3526330	0	0	26	2749	35	1790	872	447	0	5919
PHAS_Sc0000040_1_siR6	ggcccttctacgtcgggttgt	Sc0000040	+	512801	512821	0	0	0	25	2	25	15	21	0	10	t39739834	0	0	0	54	4	52	32	44	0	186
PHAS_Sc0000040_1_siR7	aacccgacgtagaagggcccg	Sc0000040	-	512799	512819	0	0	0	3	0	6	1	3	0	1	t3507920	0	0	0	6	0	13	2	6	0	27
PHAS_Sc0000040_1_siR8	cacgttgtcctgtcaggagga	Sc0000040	+	512822	512842	0	0	0	48	0	14	6	9	0	9	t24711128	0	0	0	103	1	30	13	20	0	167
PHAS_Sc0000040_1_siR9	ctcctgacaggacaacgtgac	Sc0000040	-	512820	512840	0	0	0	31	1	27	55	58	0	19	t31264444	0	0	0	67	2	57	119	122	1	368
PHAS_Sc0000040_1_siR10	cattgatggcagccttggtag	Sc0000040	+	512843	512863	16	14	18	173	29	141	174	112	37	79	t26085515	36	32	40	373	62	297	379	237	83	1539
PHAS_Sc0000040_1_siR11	accaaggctgccatcaatgtc	Sc0000040	-	512841	512861	8	15	16	93	30	119	23	30	55	43	t9158294	17	34	34	201	63	251	49	63	123	835
PHAS_Sc0000040_1_siR12	cttttgactttgctgtattga	Sc0000040	+	512927	512947	101	83	94	60	40	117	198	83	268	117	t33274849	222	188	203	130	85	247	430	176	599	2280
PHAS_Sc0000040_1_siR13	aatacagcaaagtcaaaaggg	Sc0000040	-	512925	512945	21	25	26	42	7	25	7	8	17	20	t6000113	46	56	57	90	16	53	16	16	39	389
PHAS_Sc0000040_1_siR14	cctccaacgtcaaggccggtc	Sc0000040	-	512946	512966	0	0	2	169	2	109	54	52	0	43	t27768965	0	0	4	365	4	230	117	110	1	831
PHAS_Sc0000040_1_siR15	tcatcgtaggggatggaccag	Sc0000040	-	512967	512987	3	4	7	65	1	29	16	29	0	17	t47893615	6	10	16	140	3	61	34	61	1	332
PHAS_Sc0000040_1_siR16	actggatgtatttattggggg	Sc0000040	+	513011	513031	0	0	0	38	1	27	9	7	0	9	t11495425	0	0	0	82	3	56	20	15	0	176
PHAS_Sc0000040_1_siR17	cccaataaatacatccagtcg	Sc0000040	-	513009	513029	0	0	0	46	1	29	85	53	0	24	t26804369	0	0	1	99	3	62	185	112	0	462
PHAS_Sc0000040_1_siR18	ccgtcgggctataccttctct	Sc0000040	+	513200	513220	0	0	2	95	2	90	142	134	0	51	t27553315	0	0	4	205	4	189	310	283	0	995
PHAS_Sc0000040_1_siR19	taggtcgactagagcgctcag	Sc0000040	-	513219	513239	58	0	14	865	466	523	601	638	1	347	t46241351	128	1	30	1867	995	1105	1309	1349	3	6787
PHAS_Sc0000040_2_siR1	tcacgttgtcctgccaggagg	Sc0000040	+	571373	571393	186	571	613	2047	803	1201	744	757	594	831	t47639461	409	1286	1326	4420	1715	2536	1619	1602	1329	16242
PHAS_Sc0000040_2_siR2	tcctggcaggacaacgtgaca	Sc0000040	-	571371	571391	73	131	80	63	50	50	83	76	70	75	t48499606	161	295	172	137	106	105	180	160	156	1472
PHAS_Sc0000040_2_siR3	acactgatggcagccttggta	Sc0000040	+	571394	571414	708	1097	1386	3533	1488	4742	758	1386	1118	1787	t8644189	1553	2471	2998	7627	3178	10012	1651	2933	2502	34925
PHAS_Sc0000040_2_siR4	ccaaggctgccatcagtgtcc	Sc0000040	-	571392	571412	46	27	43	204	47	75	201	257	42	104	t26354021	100	60	94	441	101	159	438	543	95	2031
PHAS_Sc0000040_2_siR5	cagagaaatgaaaggagttgg	Sc0000040	-	571434	571454	509	308	308	1117	208	1021	1134	977	959	725	t24983201	1116	693	667	2411	444	2155	2469	2068	2146	14169
PHAS_Sc0000040_2_siR6	tcatggtcatatccccggtag	Sc0000040	-	571455	571475	12	0	0	38	4	21	92	94	0	29	t47936371	27	0	0	82	8	45	201	199	1	563
PHAS_Sc0000040_2_siR7	ccttttgactttgctgtattg	Sc0000040	+	571478	571498	39	43	41	6	48	4	9	6	173	42	t28111946	86	98	89	12	103	9	20	13	387	817
PHAS_Sc0000040_2_siR8	atacagcaaagtcaaaagggg	Sc0000040	-	571476	571496	25	64	51	15	41	15	2	4	49	30	t17236725	55	144	111	32	87	32	5	9	110	585
PHAS_Sc0000040_2_siR9	cagtatgcccgtggtttcctg	Sc0000040	+	571688	571708	1	5	7	39	48	27	60	36	3	25	t25355774	2	12	16	85	103	56	131	76	6	487
PHAS_Sc0000040_2_siR10	ataggtcgactagagcgctca	Sc0000040	-	571770	571790	15	0	2	48	112	54	53	55	0	37	t17682955	32	0	4	104	239	113	115	117	0	724
PHAS_Sc0000040_3_siR1	cacaccggccgaggcctcgag	Sc0000040	+	572125	572145	1	1	1	0	7	0	0	0	8	2	t24366482	3	2	3	0	15	1	1	0	17	42
PHAS_Sc0000040_3_siR2	cgaggcctcggccggtgtggg	Sc0000040	-	572123	572143	3	3	1	0	10	0	0	0	11	3	t28608668	7	6	3	0	21	0	0	0	25	62
PHAS_Sc0000040_3_siR3	tgggtgatggtctccgacttc	Sc0000040	+	572314	572334	735	683	749	939	193	1540	665	1168	416	784	t52187968	1613	1539	1621	2028	413	3251	1448	2472	930	15315
PHAS_Sc0000040_3_siR4	tttcccagtatagggtcctgc	Sc0000040	+	572356	572376	13	14	16	0	4	0	0	0	18	7	t56761839	29	32	34	0	8	0	0	0	40	143
PHAS_Sc0000040_3_siR5	ttctgcgccaggtatgggggt	Sc0000040	+	572419	572439	14	45	55	371	211	304	164	157	84	155	t54798591	30	102	119	801	450	641	357	333	189	3022
PHAS_Sc0000040_3_siR6	atactggctggaggtactgcg	Sc0000040	-	572459	572479	6	18	26	14	66	31	2	3	45	23	t17425238	13	40	56	31	142	65	4	6	101	458
PHAS_Sc0000040_3_siR7	actcggaggtagttggcgcca	Sc0000040	+	572503	572523	0	0	0	7	0	7	4	1	0	2	t11226874	1	0	0	16	0	15	8	3	0	43
PHAS_Sc0000040_4_siR1	tacctggcgcagaaagcgttc	Sc0000040	-	573283	573303	4	46	98	21	10	105	3	40	48	42	t45432963	9	104	211	46	21	222	7	85	107	812
PHAS_Sc0000040_4_siR2	tatgcggactgctgacagact	Sc0000040	+	573348	573368	7	127	94	82	3	80	65	60	59	64	t46877341	15	286	204	177	6	169	142	126	132	1257
PHAS_Sc0000040_4_siR3	tctgtcagcagtccgcatact	Sc0000040	-	573346	573366	11	413	346	308	6	289	192	220	209	222	t49622633	24	931	749	666	13	610	419	465	468	4345
PHAS_Sc0000040_4_siR4	ctcttactcggaggtagtcgg	Sc0000040	+	573369	573389	97	807	1015	5628	81	4553	1395	813	1521	1756	t31526097	212	1819	2196	12151	174	9613	3037	1721	3403	34326
PHAS_Sc0000040_4_siR5	cataccggcaggcctcatcat	Sc0000040	-	573493	573513	5	182	135	202	26	238	112	112	238	139	t25521123	11	409	291	437	55	503	243	237	532	2718
PHAS_Sc0000040_4_siR6	tatgcccactgagttgatggc	Sc0000040	+	573642	573662	0	22	16	12	0	23	14	10	42	16	t46868380	0	50	35	25	0	48	31	21	94	304
PHAS_Sc0000040_4_siR7	gatagccccatactgccacgc	Sc0000040	-	573661	573681	0	46	41	107	2	114	53	51	104	57	t36289844	1	103	89	230	4	240	115	107	232	1121
PHAS_Sc0000040_4_siR8	atcactgggcatcggaggctc	Sc0000040	-	573703	573723	7	114	98	107	19	191	106	90	159	99	t18408680	15	257	212	231	41	404	231	190	356	1937
PHAS_Sc0000040_5_siR1	ccctaccacctccagctctgg	Sc0000040	-	613363	613383	1	1	1	44	8	70	50	42	7	25	t27002993	2	3	3	94	17	148	108	89	15	479
PHAS_Sc0000040_5_siR2	gatattcgagggcccgcaccg	Sc0000040	+	613407	613427	1	0	7	343	5	213	387	405	0	149	t36370005	3	0	16	741	10	450	843	856	0	2919
PHAS_Sc0000040_5_siR3	gtgcgggccctcgaatatcaa	Sc0000040	-	613405	613425	2	0	2	72	2	85	130	146	0	48	t42767920	4	0	4	156	5	180	283	309	0	941
PHAS_Sc0000040_5_siR4	ggcgaggcctcgagagaccct	Sc0000040	+	613428	613448	6	27	35	0	0	0	0	0	92	18	t39896701	14	61	76	0	1	0	0	0	206	358
PHAS_Sc0000048_1_siR1	ctctgtttaacaaaatgtata	Sc0000048	+	1352282	1352302	23	14	22	57	39	43	259	156	100	79	t31521120	50	31	48	122	84	91	563	331	223	1543
PHAS_Sc0000048_1_siR2	ttttaggtagtatagttattt	Sc0000048	+	1352303	1352323	921	446	954	900	456	703	1444	1156	618	842	t57577152	2021	1006	2063	1943	973	1485	3143	2445	1383	16462
PHAS_Sc0000048_1_siR3	ataactatactacctaaaata	Sc0000048	-	1352301	1352321	10	13	11	8	8	15	11	9	11	11	t16902540	23	29	24	18	17	31	25	18	25	210
PHAS_Sc0000048_1_siR4	aactgttactgccacctgaat	Sc0000048	+	1352324	1352344	7	12	11	46	42	46	71	80	53	41	t4197622	16	26	23	100	89	98	154	170	119	795
PHAS_Sc0000048_1_siR5	tcaggtggcagtaacagttaa	Sc0000048	-	1352322	1352342	740	822	774	680	413	614	1149	1179	941	813	t47792393	1622	1851	1674	1469	881	1297	2502	2494	2105	15895
PHAS_Sc0000048_1_siR6	cgagtagattataagttttat	Sc0000048	+	1352345	1352365	271	125	253	993	422	792	2031	2174	463	829	t28631806	595	281	547	2143	901	1673	4422	4600	1035	16197
PHAS_Sc0000048_1_siR7	aaaacttataatctactcgat	Sc0000048	-	1352343	1352363	2	2	2	0	1	2	3	0	4	2	t721583	4	5	5	0	3	5	6	1	9	38
PHAS_Sc0000048_1_siR8	aactgttattgccaccttatt	Sc0000048	+	1352366	1352386	4	3	0	18	13	24	11	12	7	10	t4198492	9	6	1	39	28	50	24	26	15	198
PHAS_Sc0000048_1_siR9	taaggtggcaataacagttat	Sc0000048	-	1352364	1352384	195	178	209	318	111	237	415	555	182	266	t44881943	427	402	453	686	236	500	904	1174	408	5190
PHAS_Sc0000048_1_siR10	cgagtcaattttggaatttgt	Sc0000048	+	1352387	1352407	0	0	2	22	1	27	80	54	0	21	t28635233	0	0	5	48	2	56	175	115	1	402
PHAS_Sc0000048_1_siR11	aactgttactgccgccttaat	Sc0000048	+	1352408	1352428	1	1	1	11	6	11	3	6	4	5	t4197694	2	2	3	24	12	23	6	13	8	93
PHAS_Sc0000048_1_siR12	taaggcggcagtaacagttac	Sc0000048	-	1352406	1352426	106	210	134	129	102	242	271	343	241	197	t44860137	233	474	290	279	218	510	589	725	540	3858
PHAS_Sc0000048_1_siR13	cgtttgattttgagttctggt	Sc0000048	+	1352429	1352449	0	0	6	83	0	53	78	60	0	31	t30145595	0	0	13	180	0	112	169	126	1	601
PHAS_Sc0000048_1_siR14	cagaactcaaaatcaaacgat	Sc0000048	-	1352427	1352447	0	0	0	3	0	4	9	3	0	2	t24905933	0	0	0	6	0	8	19	7	0	40
PHAS_Sc0000048_1_siR15	aactgttactgtcacgttatt	Sc0000048	+	1352450	1352470	0	0	0	3	3	1	1	0	0	1	t4197723	0	0	0	7	6	2	3	1	0	19
PHAS_Sc0000048_1_siR16	actgttagtgtcaccttaatc	Sc0000048	+	1352492	1352512	3	0	1	6	1	6	7	3	2	3	t11599756	6	0	2	13	3	12	15	6	5	62
PHAS_Sc0000048_1_siR17	ttaaggtgacactaacagtca	Sc0000048	-	1352490	1352510	1	1	0	1	0	0	0	2	3	1	t53370346	2	2	1	2	0	1	1	4	6	19
PHAS_Sc0000048_1_siR18	gctcggtttggtaattgttac	Sc0000048	+	1352513	1352533	0	0	0	4	4	8	6	4	0	3	t38495555	0	0	0	9	8	16	12	8	0	53
PHAS_Sc0000048_1_siR19	aacaattaccaaaccgagcga	Sc0000048	-	1352511	1352531	1	0	2	13	13	14	11	16	0	8	t3162407	3	0	4	27	27	29	25	33	1	149
PHAS_Sc0000048_1_siR20	tgtcagacaattgagttttcg	Sc0000048	+	1352534	1352554	3	4	2	4	0	2	5	2	5	3	t52624461	6	8	4	8	0	5	11	4	12	58
PHAS_Sc0000048_1_siR21	aaaactcaattgtctgacagt	Sc0000048	-	1352532	1352552	3	4	2	4	2	3	6	4	2	3	t692538	6	9	4	9	4	6	14	9	5	66
PHAS_Sc0000048_1_siR22	ttgcttgattttaatattgag	Sc0000048	+	1352576	1352596	3	1	1	2	0	1	4	3	5	2	t55477633	6	2	2	5	0	2	9	6	11	43
PHAS_Sc0000048_1_siR23	caatattaaaatcaagcaatt	Sc0000048	-	1352574	1352594	0	1	0	1	0	0	2	0	0	1	t24089608	0	2	1	3	0	1	4	0	1	12
PHAS_Sc0000048_1_siR24	taactgttatgccaccttaat	Sc0000048	+	1352597	1352617	10	12	7	10	4	9	16	8	25	12	t44714677	23	28	16	22	9	20	35	16	57	226
PHAS_Sc0000048_1_siR25	taaggtggcataacagttact	Sc0000048	-	1352595	1352615	3	1	2	1	0	2	8	8	1	3	t44882067	6	3	5	3	1	4	17	16	2	57
PHAS_Sc0000048_1_siR26	cattcggtttggcaattgtta	Sc0000048	+	1352618	1352638	4	8	10	4	6	7	3	1	1	5	t26059983	9	17	21	9	12	15	7	2	2	94
PHAS_Sc0000048_1_siR27	acaattgccaaaccgaatgat	Sc0000048	-	1352616	1352636	13	12	6	7	6	12	2	4	4	7	t8420419	29	28	14	15	12	25	4	9	9	145
PHAS_Sc0000049_1_siR1	tctcttgccaatttgaaggtt	Sc0000049	+	968846	968866	150	66	68	83	27	93	303	216	279	143	t49471328	330	149	146	179	57	197	660	457	624	2799
PHAS_Sc0000049_1_siR2	tcttgcaaagtttttaaacca	Sc0000049	-	968907	968927	15	7	7	5	4	3	31	14	24	12	t49772463	33	16	16	11	8	7	68	29	54	242
PHAS_Sc0000049_1_siR3	tggaaaaggatttgaaagtag	Sc0000049	+	968951	968971	7	4	8	5	7	10	38	32	23	15	t51438385	16	10	18	10	14	22	83	68	52	293
PHAS_Sc0000049_1_siR4	taggagagcacgattggtaca	Sc0000049	+	969077	969097	2	5	6	1	0	0	2	3	4	3	t46106083	5	12	12	2	0	1	5	7	10	54
PHAS_Sc0000049_1_siR5	taacgactcgaaatcaacatg	Sc0000049	+	969119	969139	10	9	3	10	6	9	23	35	4	12	t44652578	21	20	7	22	13	18	50	73	9	233
PHAS_Sc0000064_1_siR1	atccatacagcgtttcaccta	Sc0000064	+	42928	42948	2	1	0	2	3	1	0	0	1	1	t18623304	4	2	0	4	7	3	0	0	2	22
PHAS_Sc0000064_1_siR2	taacaaataattggtctggtc	Sc0000064	+	42970	42990	1	3	1	1	0	0	2	0	0	1	t44566111	2	6	3	2	0	1	4	0	1	19
PHAS_Sc0000064_1_siR3	acaatgtccacacaaaatctg	Sc0000064	+	43012	43032	2	0	1	1	0	2	2	1	3	2	t8403469	5	0	3	2	1	5	5	2	7	30
PHAS_Sc0000064_1_siR4	ggaccaaggggagatgcacca	Sc0000064	-	43031	43051	1	3	5	11	6	12	3	6	6	6	t39096443	2	7	11	23	12	25	7	12	13	112
PHAS_Sc0000064_1_siR5	tacctgtatcggacattggtt	Sc0000064	-	43052	43072	5	3	5	3	0	3	1	1	1	2	t45435692	11	6	11	6	1	6	2	2	3	48
PHAS_Sc0000064_1_siR6	catcagggatagcagcctcta	Sc0000064	+	43096	43116	6	2	2	5	3	2	6	1	3	3	t25656128	13	4	5	10	7	4	13	2	7	65
PHAS_Sc0000064_1_siR7	tctggccgctttcatttatga	Sc0000064	+	43117	43137	231	407	320	422	381	512	164	186	120	304	t49584677	507	917	692	911	813	1080	358	394	269	5941
PHAS_Sc0000064_1_siR8	ataaatgaaagcggccagata	Sc0000064	-	43115	43135	16	8	16	60	44	74	18	17	13	29	t16803052	36	18	34	129	95	156	40	35	30	573
PHAS_Sc0000064_1_siR9	tctccacattaaggcttggca	Sc0000064	+	43138	43158	50	75	61	59	35	123	25	18	78	58	t49332851	110	168	132	128	75	260	54	38	175	1140
PHAS_Sc0000064_1_siR10	ccaagccttaatgtggagatc	Sc0000064	-	43136	43156	9	1	5	11	4	10	4	12	2	6	t26342535	20	3	11	24	8	21	9	25	5	126
PHAS_Sc0000064_1_siR11	tcttctttgcaagtgtcttgc	Sc0000064	+	43159	43179	12	12	6	11	3	19	6	3	8	9	t49755987	27	27	13	23	6	40	14	6	17	173
PHAS_Sc0000064_1_siR12	tccctttggatgtcgtcctgt	Sc0000064	-	43199	43219	103	179	170	325	230	298	147	100	51	177	t48235913	227	403	368	701	492	630	321	212	114	3468
PHAS_Sc0000067_1_siR1	ctgaattagagacatattggg	Sc0000067	-	462090	462110	3	1	3	36	0	23	5	5	3	9	t31624523	7	2	7	77	1	48	11	11	7	171
PHAS_Sc0000067_1_siR2	cattgcggccaattttaaaga	Sc0000067	-	462174	462194	2	1	1	27	1	15	0	2	0	6	t26095448	5	2	3	58	2	32	1	4	1	108
PHAS_Sc0000067_1_siR3	tccgtcttgtgcacctccgaa	Sc0000067	+	462197	462217	0	3	3	25	2	25	4	1	2	7	t48384455	1	7	7	54	4	52	9	2	4	140
PHAS_Sc0000067_1_siR4	ctgcctccatgcgttcttgta	Sc0000067	+	462218	462238	5	8	8	121	12	98	27	10	6	32	t31835108	11	19	17	261	25	206	59	21	13	632
PHAS_Sc0000067_1_siR5	caagacgtacaagacatgcac	Sc0000067	-	462279	462299	4	2	6	33	5	33	9	7	4	11	t23833668	8	4	13	71	11	70	19	14	9	219
PHAS_Sc0000067_1_siR6	cggtaagtgacagtagctccg	Sc0000067	+	462302	462322	24	13	31	433	36	307	37	43	15	103	t29666964	52	29	67	935	76	649	80	92	33	2013
PHAS_Sc0000067_1_siR7	gagctactgtcacttaccggg	Sc0000067	-	462300	462320	0	1	2	102	0	60	0	0	0	18	t35696702	0	2	5	221	1	127	1	1	1	359
PHAS_Sc0000067_1_siR8	aggggaatctgtacaggcttg	Sc0000067	-	462342	462362	3	2	1	187	2	113	8	7	3	36	t15229632	6	4	3	403	5	239	17	15	7	699
PHAS_Sc0000067_1_siR9	tgatgctacatggacgactgg	Sc0000067	-	462363	462383	5	5	5	223	3	150	12	7	4	45	t50764498	12	12	11	481	7	317	26	14	9	889
PHAS_Sc0000067_1_siR10	ttcttcttcagtcttggcacg	Sc0000067	+	462470	462490	0	1	6	242	4	76	2	3	1	37	t54861639	1	3	13	522	9	160	5	6	3	722
PHAS_Sc0000067_1_siR11	ctgtgagtaagattgttggca	Sc0000067	-	462552	462572	4	7	16	98	7	90	7	9	1	26	t32168697	8	15	34	211	14	189	15	18	2	506
PHAS_Sc0000067_2_siR1	tcaaggtcaggcttcaggaga	Sc0000067	-	462841	462861	5	8	7	94	7	201	6	6	1	37	t47454204	10	19	16	203	15	425	14	12	2	716
PHAS_Sc0000067_2_siR2	aatgatagacggggtagatcc	Sc0000067	-	462883	462903	0	2	2	23	4	17	7	6	1	7	t6974371	1	4	5	50	8	36	15	12	2	133
PHAS_Sc0000067_2_siR3	ctggatgaggtgattgctacg	Sc0000067	-	463009	463029	3	2	3	25	5	14	4	5	1	7	t31953746	7	5	6	54	11	30	9	10	2	134
PHAS_Sc0000067_2_siR4	tacgggaaggatgctcttgga	Sc0000067	-	463030	463050	2	1	3	98	0	38	1	0	0	16	t45512208	5	3	7	212	1	80	2	0	1	311
PHAS_Sc0000067_2_siR5	atagagttgtcctgagatgct	Sc0000067	+	463053	463073	5	12	18	88	55	55	2	6	1	27	t17528962	11	27	38	191	117	116	4	13	3	520
PHAS_Sc0000067_2_siR6	agggctatgatcttgctggtc	Sc0000067	-	463093	463113	1	1	2	120	4	62	5	4	2	22	t15211123	2	2	5	260	9	130	10	8	4	430
PHAS_Sc0000067_2_siR7	cttcctcctgggtcttgtctc	Sc0000067	+	463116	463136	4	8	11	110	19	79	7	9	1	27	t32555560	8	19	23	237	41	167	16	20	3	534
PHAS_Sc0000067_2_siR8	tgatcctattgaactcgtcca	Sc0000067	+	463158	463178	2	6	2	40	4	24	3	1	0	9	t50703524	4	13	4	87	8	51	6	3	1	177
PHAS_Sc0000067_2_siR9	acacttagaatgccagaaggt	Sc0000067	-	463198	463218	1	2	10	717	4	272	2	2	0	111	t8657193	2	4	22	1547	8	575	5	5	0	2168
PHAS_Sc0000069_1_siR1	ttgcaatggatttgccataag	Sc0000069	-	648105	648125	0	0	0	3	0	2	0	0	0	1	t55309184	0	0	0	7	0	5	0	0	0	12
PHAS_Sc0000069_1_siR2	atatccacagccttggcaaaa	Sc0000069	+	648128	648148	1	0	1	24	0	21	0	0	0	5	t17919643	2	0	2	51	1	45	0	0	0	101
PHAS_Sc0000069_1_siR3	ttgccaaggctgtggatatta	Sc0000069	-	648126	648146	3	0	0	23	0	11	0	0	0	4	t55348085	6	0	1	49	1	23	0	0	0	80
PHAS_Sc0000069_1_siR4	aaacaatcctctaggttcagg	Sc0000069	+	648149	648169	0	0	0	17	0	10	0	0	0	3	t1348270	0	0	0	37	0	22	0	0	0	59
PHAS_Sc0000069_1_siR5	tgaacctagaggattgttttt	Sc0000069	-	648147	648167	3	0	0	19	0	33	0	0	0	6	t50016020	7	0	1	41	0	69	0	0	0	118
PHAS_Sc0000069_1_siR6	ctggtgtgggtgacatggatg	Sc0000069	+	648191	648211	0	0	1	69	2	42	0	0	0	12	t32078609	1	0	2	148	4	89	0	0	0	244
PHAS_Sc0000069_1_siR7	tccatgtcacccacaccagct	Sc0000069	-	648189	648209	0	0	0	3	0	7	0	0	0	1	t48137100	0	0	0	6	0	15	0	0	0	21
PHAS_Sc0000069_1_siR8	aatttcggctccattttacag	Sc0000069	-	648273	648293	1	2	1	0	13	0	0	0	0	2	t7899321	2	4	2	1	27	1	0	0	0	37
PHAS_Sc0000080_1_siR1	cttgttttcaatgctcaaccc	Sc0000080	-	1333446	1333466	7	11	12	26	4	13	13	17	18	14	t33040875	16	24	25	57	8	28	29	37	40	264
PHAS_Sc0000080_1_siR2	atgtgtggtgcatagtttgaa	Sc0000080	+	1333490	1333510	5	12	12	42	15	30	3	5	4	14	t20743556	12	28	26	91	33	64	6	11	10	281
PHAS_Sc0000080_1_siR3	caaactatgcaccacacatgg	Sc0000080	-	1333488	1333508	1	8	6	7	2	11	11	8	11	7	t23343676	2	18	13	16	5	24	24	17	25	144
PHAS_Sc0000080_1_siR4	tttggcattgaagagcatatg	Sc0000080	+	1333511	1333531	130	202	245	724	290	359	326	328	168	306	t57268241	286	455	529	1562	619	757	710	693	375	5986
PHAS_Sc0000080_1_siR5	tatgctcttcaatgccaaatt	Sc0000080	-	1333509	1333529	5	11	9	32	12	13	12	9	4	12	t46883731	10	25	19	69	26	28	26	20	10	233
PHAS_Sc0000095_1_siR1	ctctcggagaagcagatcccc	Sc0000095	+	1490615	1490635	51	43	66	25	0	17	6	13	50	30	t31461038	111	98	142	53	1	36	13	27	111	592
PHAS_Sc0000095_1_siR2	ggatctgcttctccgagagcc	Sc0000095	-	1490613	1490633	12	67	78	8	34	13	9	7	177	46	t39408552	27	152	168	17	72	28	20	15	395	894
PHAS_Sc0000095_1_siR3	gggtgctcgctcgtcaaagct	Sc0000095	+	1490636	1490656	6	28	31	11	11	10	1	3	70	19	t40796112	13	64	67	24	23	22	3	6	157	379
PHAS_Sc0000095_1_siR4	ctttgacgagcgagcacccgg	Sc0000095	-	1490634	1490654	23	37	28	112	8	53	16	9	59	38	t33158330	51	83	61	242	17	111	34	18	131	748
PHAS_Sc0000095_1_siR5	agtaaagtgacggaagacagc	Sc0000095	+	1490657	1490677	30	18	25	17	1	15	10	9	31	17	t15607760	65	41	53	36	3	31	21	18	70	338
PHAS_Sc0000095_1_siR6	tgtcttccgtcactttactag	Sc0000095	-	1490655	1490675	53	152	118	90	1	53	25	26	139	74	t52735714	116	342	256	194	3	111	54	55	310	1441
PHAS_Sc0000095_1_siR7	tcccgggaggtaccgtccgcc	Sc0000095	-	1490697	1490717	20	122	98	154	58	137	16	47	62	79	t48206465	43	276	211	332	123	290	35	99	139	1548
PHAS_Sc0000095_1_siR8	tagagtcatgggatcaaaatc	Sc0000095	+	1490741	1490761	28	47	50	22	0	12	7	9	12	21	t45881352	62	107	108	47	1	26	15	19	27	412
PHAS_Sc0000095_1_siR9	ttttgatcccatgactctacc	Sc0000095	-	1490739	1490759	305	859	565	151	4	148	51	50	543	302	t57754880	668	1935	1221	327	8	312	112	105	1215	5903
PHAS_Sc0000095_1_siR10	atctccggcacctggaaaacc	Sc0000095	+	1490762	1490782	26	67	31	14	9	21	12	10	107	34	t19186315	57	150	66	31	20	45	27	21	239	656
PHAS_Sc0000095_1_siR11	agattctttgaaaatggcggg	Sc0000095	-	1490802	1490822	3	33	31	129	412	112	10	15	27	85	t13539801	6	75	68	279	880	236	21	32	61	1658
PHAS_Sc0000097_1_siR1	ctctcggagaagcagatcccc	Sc0000097	+	558666	558686	51	43	66	25	0	17	6	13	50	30	t31461038	111	98	142	53	1	36	13	27	111	592
PHAS_Sc0000097_1_siR2	ggatctgcttctccgagagcc	Sc0000097	-	558664	558684	12	67	78	8	34	13	9	7	177	46	t39408552	27	152	168	17	72	28	20	15	395	894
PHAS_Sc0000097_1_siR3	aaaaggtcgggtcctcggggg	Sc0000097	+	558771	558791	88	360	504	185	9	155	161	113	299	210	t870574	193	811	1091	400	19	327	351	240	668	4100
PHAS_Sc0000097_1_siR4	cccgaggacccgaccttttat	Sc0000097	-	558769	558789	39	266	162	81	6	68	81	68	302	121	t26931676	86	599	351	175	12	144	176	144	676	2363
PHAS_Sc0000097_1_siR5	tccgccgtggggagaattacc	Sc0000097	+	558834	558854	5	32	19	47	6	8	5	8	16	16	t48309811	10	71	41	101	13	16	11	17	36	316
PHAS_Sc0000097_1_siR6	agattctttgaaaatggcggg	Sc0000097	-	558853	558873	3	33	31	129	412	112	10	15	27	85	t13539801	6	75	68	279	880	236	21	32	61	1658
PHAS_Sc0000128_1_siR1	ctctcggagaagcagatcccc	Sc0000128	+	952878	952898	51	43	66	25	0	17	6	13	50	30	t31461038	111	98	142	53	1	36	13	27	111	592
PHAS_Sc0000128_1_siR2	ggatctgcttctccgagagcc	Sc0000128	-	952876	952896	12	67	78	8	34	13	9	7	177	46	t39408552	27	152	168	17	72	28	20	15	395	894
PHAS_Sc0000128_1_siR3	gggtgctcgctcgtcaaagct	Sc0000128	+	952899	952919	6	28	31	11	11	10	1	3	70	19	t40796112	13	64	67	24	23	22	3	6	157	379
PHAS_Sc0000128_1_siR4	ctttgacgagcgagcacccgg	Sc0000128	-	952897	952917	23	37	28	112	8	53	16	9	59	38	t33158330	51	83	61	242	17	111	34	18	131	748
PHAS_Sc0000128_1_siR5	tgtcttccgtcacttcactag	Sc0000128	-	952918	952938	0	19	15	18	56	9	1	1	4	14	t52735690	0	43	32	39	120	19	3	2	10	268
PHAS_Sc0000128_1_siR6	acgcgggaggacatgcgctga	Sc0000128	+	952941	952961	15	12	38	0	0	0	0	0	45	12	t10255638	32	27	83	0	0	0	0	0	101	243
PHAS_Sc0000128_1_siR7	agcgcatgtcctcccgcgtgc	Sc0000128	-	952939	952959	2	3	2	0	0	0	0	0	8	2	t14083144	5	6	5	0	0	0	0	0	17	33
PHAS_Sc0000128_1_siR8	aaaaggtcgggtcctcggggg	Sc0000128	+	952983	953003	88	360	504	185	9	155	161	113	299	210	t870574	193	811	1091	400	19	327	351	240	668	4100
PHAS_Sc0000128_1_siR9	cccgaggacccgaccttttat	Sc0000128	-	952981	953001	39	266	162	81	6	68	81	68	302	121	t26931676	86	599	351	175	12	144	176	144	676	2363
PHAS_Sc0000128_2_siR1	gcgcgggactggtatgccgag	Sc0000128	+	1167195	1167215	19	36	57	0	73	0	0	0	162	39	t38106512	41	81	123	0	156	0	0	0	363	764
PHAS_Sc0000128_2_siR2	acattgatggcagccttggta	Sc0000128	+	1167300	1167320	167	162	242	33	284	39	15	14	681	184	t9071493	367	366	523	72	607	82	33	29	1524	3603
PHAS_Sc0000128_2_siR3	ccaaggctgccatcaatgtcc	Sc0000128	-	1167298	1167318	31	32	24	6	28	3	7	8	112	28	t26354002	68	71	51	14	60	7	16	16	250	553
PHAS_Sc0000128_2_siR4	tcatggtcatatccccggtag	Sc0000128	-	1167361	1167381	12	0	0	38	4	21	92	94	0	29	t47936371	27	0	0	82	8	45	201	199	1	563
PHAS_Sc0000128_2_siR5	ccttttgacttcgctgtattg	Sc0000128	+	1167384	1167404	0	167	100	63	71	57	58	36	141	78	t28111861	1	376	216	136	151	121	127	76	316	1520
PHAS_Sc0000128_3_siR1	cgcaccggccgagacctcgag	Sc0000128	+	1191985	1192005	47	79	107	435	132	353	73	100	179	166	t28873438	103	178	232	939	281	745	160	211	400	3249
PHAS_Sc0000128_3_siR2	cgctcccccaggaaccatgcc	Sc0000128	-	1192256	1192276	0	0	0	31	1	45	48	35	0	18	t29131710	0	0	1	67	2	96	105	74	0	345
PHAS_Sc0000128_3_siR3	ttctgcgccaggtatgggggt	Sc0000128	+	1192279	1192299	14	45	55	371	211	304	164	157	84	155	t54798591	30	102	119	801	450	641	357	333	189	3022
PHAS_Sc0000128_3_siR4	atactggctgggggtactgcg	Sc0000128	-	1192319	1192339	27	19	25	82	25	149	40	45	33	49	t17425267	60	42	53	176	54	315	86	96	73	955
PHAS_Sc0000128_3_siR5	tgctgggtactgatgctttac	Sc0000128	+	1192384	1192404	5	0	0	24	0	41	44	80	0	21	t51363791	11	0	1	52	1	87	95	169	0	416
PHAS_Sc0000128_3_siR6	ggcctgccggtatgtcatcct	Sc0000128	+	1192489	1192509	3	20	27	94	30	61	65	99	29	47	t39838841	7	45	58	204	63	128	142	209	66	922
PHAS_Sc0000128_3_siR7	gatgacataccggcaggcctc	Sc0000128	-	1192487	1192507	9	26	31	159	30	165	152	179	74	91	t36589616	20	58	67	343	64	349	332	379	166	1778
PHAS_Sc0000130_1_siR1	tatgtcgtgcagtgaagtatg	Sc0000130	-	531964	531984	0	0	2	0	0	0	1	1	0	1	t46964624	1	1	4	1	0	0	3	2	1	13
PHAS_Sc0000130_1_siR2	taacgactcgaaatcaacgtg	Sc0000130	-	532111	532131	3	6	10	7	0	6	12	8	8	7	t44652579	6	14	22	15	0	12	27	16	19	131
PHAS_Sc0000130_1_siR3	tggaaaaggatttgaaagtag	Sc0000130	-	532279	532299	7	4	8	5	7	10	38	32	23	15	t51438385	16	10	18	10	14	22	83	68	52	293
PHAS_Sc0000130_1_siR4	tcttgcaaagtttttaaacca	Sc0000130	+	532323	532343	15	7	7	5	4	3	31	14	24	12	t49772463	33	16	16	11	8	7	68	29	54	242
PHAS_Sc0000130_1_siR5	tctcttgccaatttgaaggtt	Sc0000130	-	532384	532404	150	66	68	83	27	93	303	216	279	143	t49471328	330	149	146	179	57	197	660	457	624	2799
PHAS_Sc0000130_1_siR6	cgatcataaacagctctagaa	Sc0000130	+	532407	532427	0	0	2	0	0	0	2	6	2	1	t28697555	0	1	4	0	0	1	5	12	4	27
PHAS_Sc0000130_1_siR7	ctagagctgtttatgatcgta	Sc0000130	-	532405	532425	3	3	3	3	0	2	13	12	4	5	t30639348	7	6	6	6	0	4	29	26	8	92
PHAS_Sc0000137_1_siR1	tgtccctgggtgatggtctcc	Sc0000137	+	861260	861280	0	426	342	526	13	439	257	242	368	291	t52655298	0	960	739	1136	27	926	560	512	823	5683
PHAS_Sc0000137_1_siR2	gctccggtatactgaagtcgg	Sc0000137	-	861279	861299	13	68	125	48	57	63	29	18	220	72	t38455755	28	153	271	103	121	134	64	39	492	1405
PHAS_Sc0000137_1_siR3	cccaggaaccatgccctgcca	Sc0000137	-	861342	861362	2	21	31	105	3	69	34	57	36	39	t26836265	5	48	67	226	6	145	74	120	80	771
PHAS_Sc0000137_1_siR4	aacgctttctgcgccaggtat	Sc0000137	+	861365	861385	1	49	73	142	2	78	59	38	45	54	t3815131	2	111	157	306	5	165	129	80	100	1055
PHAS_Sc0000137_1_siR5	acctggcgcagaaagcgttcc	Sc0000137	-	861363	861383	5	121	221	51	13	221	14	163	357	130	t9832531	12	272	479	111	27	466	31	345	798	2541
PHAS_Sc0000137_1_siR6	gctgggggtactgcgggagga	Sc0000137	-	861405	861425	0	8	9	9	0	18	9	4	23	9	t38631368	0	18	20	20	0	37	19	9	52	175
PHAS_Sc0000137_1_siR7	tctcttactcggaggtagtcg	Sc0000137	+	861449	861469	17	131	104	234	9	178	117	85	90	107	t49464208	37	296	225	505	20	376	255	180	201	2095
PHAS_Sc0000137_1_siR8	tcactacccagcatggcgccg	Sc0000137	-	861468	861488	12	155	120	328	3	303	104	100	94	135	t47644663	26	350	260	708	6	640	226	211	211	2638
PHAS_Sc0000137_2_siR1	tacctggcgcagaaagcgttc	Sc0000137	-	886421	886441	4	46	98	21	10	105	3	40	48	42	t45432963	9	104	211	46	21	222	7	85	107	812
PHAS_Sc0000137_2_siR2	ctcttactcggaggtagtcgg	Sc0000137	+	886507	886527	97	807	1015	5628	81	4553	1395	813	1521	1756	t31526097	212	1819	2196	12151	174	9613	3037	1721	3403	34326
PHAS_Sc0000137_2_siR3	atcactacccagcatggcgcc	Sc0000137	-	886526	886546	7	298	298	298	9	402	92	174	388	219	t18397270	16	671	645	644	19	849	201	369	869	4283
PHAS_Sc0000137_2_siR4	cataccggcaggcctcatcat	Sc0000137	-	886631	886651	5	182	135	202	26	238	112	112	238	139	t25521123	11	409	291	437	55	503	243	237	532	2718
PHAS_Sc0000137_2_siR5	ccgagcctggcccgaggatga	Sc0000137	-	886652	886672	0	21	23	72	1	43	24	24	27	26	t27192203	0	48	50	156	2	90	53	51	60	510
PHAS_Sc0000137_2_siR6	gatagccccatactgccacgc	Sc0000137	-	886799	886819	0	46	41	107	2	114	53	51	104	57	t36289844	1	103	89	230	4	240	115	107	232	1121
PHAS_Sc0000137_2_siR7	atcactgggcatcggaggctc	Sc0000137	-	886841	886861	7	114	98	107	19	191	106	90	159	99	t18408680	15	257	212	231	41	404	231	190	356	1937
PHAS_Sc0000148_1_siR1	tgtccctgggtgatggtctcc	Sc0000148	+	475409	475429	0	426	342	526	13	439	257	242	368	291	t52655298	0	960	739	1136	27	926	560	512	823	5683
PHAS_Sc0000148_1_siR2	gacttcagtataccggagggt	Sc0000148	+	475430	475450	0	44	28	13	0	17	9	6	115	26	t35155943	1	99	61	27	0	35	19	12	257	511
PHAS_Sc0000148_1_siR3	cctccggtatactgaagtcgg	Sc0000148	-	475428	475448	28	2110	6728	13100	169	14563	2273	3526	7696	5545	t27801265	62	4754	14551	28282	361	30748	4949	7460	17221	108388
PHAS_Sc0000148_1_siR4	cccaggaaccatgccctgcca	Sc0000148	-	475491	475511	2	21	31	105	3	69	34	57	36	39	t26836265	5	48	67	226	6	145	74	120	80	771
PHAS_Sc0000148_1_siR5	aacgctttctgcgccaggtat	Sc0000148	+	475514	475534	1	49	73	142	2	78	59	38	45	54	t3815131	2	111	157	306	5	165	129	80	100	1055
PHAS_Sc0000148_1_siR6	acctggcgcagaaagcgttcc	Sc0000148	-	475512	475532	5	121	221	51	13	221	14	163	357	130	t9832531	12	272	479	111	27	466	31	345	798	2541
PHAS_Sc0000148_1_siR7	ctagaggtgggagtagaccgg	Sc0000148	+	475808	475828	1	38	35	192	7	119	79	58	35	62	t30642254	2	85	75	415	15	252	173	122	78	1217
PHAS_Sc0000149_1_siR1	cacagtgcaaacgcccaactg	Sc0000149	+	665756	665776	7	4	10	6	3	6	7	3	14	7	t24410790	15	9	22	13	7	13	15	6	32	132
PHAS_Sc0000149_1_siR2	caagctcacgcagttcaacat	Sc0000149	-	665838	665858	238	202	246	228	67	175	289	291	242	220	t23914133	523	455	533	492	143	370	630	615	541	4302
PHAS_Sc0000149_1_siR3	cggccgtggcaagtcactcgg	Sc0000149	+	665882	665902	219	286	240	567	121	366	169	88	398	273	t29440523	480	644	519	1225	258	773	369	186	890	5344
PHAS_Sc0000149_1_siR4	gagtgacttgccacggccgga	Sc0000149	-	665880	665900	30	58	58	209	77	179	14	14	116	84	t36059205	66	130	126	452	165	377	30	30	260	1636
PHAS_Sc0000149_1_siR5	tggtggtggcgaggatggtgg	Sc0000149	+	665903	665923	20	45	69	162	98	183	201	112	158	116	t52364173	43	102	149	350	210	387	438	238	353	2270
PHAS_Sc0000149_1_siR6	tgacggtggcggtggtggcgc	Sc0000149	+	665924	665944	16	44	92	56	173	63	73	69	105	77	t50321211	35	99	199	121	369	134	160	147	236	1500
PHAS_Sc0000149_1_siR7	ctttttggaggcccgagcaga	Sc0000149	+	665966	665986	23	12	8	23	12	117	61	14	24	32	t33320375	50	27	17	49	25	246	132	30	53	629
PHAS_Sc0000149_2_siR1	tgtttgagctgaacggcctcc	Sc0000149	-	667037	667057	88	149	188	227	302	183	210	233	101	186	t53112114	194	335	407	491	644	387	458	493	225	3634
PHAS_Sc0000149_2_siR2	tgcataggttcaggccgaact	Sc0000149	+	667102	667122	24	24	24	12	13	14	3	17	17	16	t50997627	52	55	51	25	27	30	7	37	38	322
PHAS_Sc0000149_2_siR3	ttcggcctgaacctatgcaga	Sc0000149	-	667100	667120	75	103	88	83	62	90	67	54	73	77	t54602108	165	231	191	180	133	189	146	114	163	1512
PHAS_Sc0000149_2_siR4	tgtttgagctgaacggcctcc	Sc0000149	-	667226	667246	88	149	188	227	302	183	210	233	101	186	t53112114	194	335	407	491	644	387	458	493	225	3634
PHAS_Sc0000149_2_siR5	tgcataggttcaggccgaact	Sc0000149	+	667291	667311	24	24	24	12	13	14	3	17	17	16	t50997627	52	55	51	25	27	30	7	37	38	322
PHAS_Sc0000149_2_siR6	ttcggcctgaacctatgcaga	Sc0000149	-	667289	667309	75	103	88	83	62	90	67	54	73	77	t54602108	165	231	191	180	133	189	146	114	163	1512
PHAS_Sc0000149_2_siR7	tgctgtcacagtgcaaacgcc	Sc0000149	+	667375	667395	4	4	3	2	6	1	1	0	7	3	t51369450	9	8	7	4	12	3	3	0	16	62
PHAS_Sc0000162_1_siR1	tttgacgagcgagcacccggg	Sc0000162	-	355553	355573	31	123	142	511	361	535	201	201	82	241	t57045150	68	277	308	1103	771	1130	438	425	183	4703
PHAS_Sc0000162_1_siR2	aaaaggtcgggtcctcggggg	Sc0000162	+	355639	355659	88	360	504	185	9	155	161	113	299	210	t870574	193	811	1091	400	19	327	351	240	668	4100
PHAS_Sc0000162_1_siR3	cccgaggacccgaccttttat	Sc0000162	-	355637	355657	39	266	162	81	6	68	81	68	302	121	t26931676	86	599	351	175	12	144	176	144	676	2363
PHAS_Sc0000162_1_siR4	tagagtcatgggatcaaaatc	Sc0000162	+	355660	355680	28	47	50	22	0	12	7	9	12	21	t45881352	62	107	108	47	1	26	15	19	27	412
PHAS_Sc0000162_1_siR5	ttttgatcccatgactctacc	Sc0000162	-	355658	355678	305	859	565	151	4	148	51	50	543	302	t57754880	668	1935	1221	327	8	312	112	105	1215	5903
PHAS_Sc0000162_1_siR6	agattctttgaaaatggcggg	Sc0000162	-	355721	355741	3	33	31	129	412	112	10	15	27	85	t13539801	6	75	68	279	880	236	21	32	61	1658
PHAS_Sc0000178_1_siR1	ggtgacggtggcgatggtggt	Sc0000178	-	382328	382348	0	1	6	1	4	3	3	3	3	3	t41119548	1	2	13	2	9	6	6	7	6	52
PHAS_Sc0000178_1_siR2	ttcggccgtggcaagtcaccc	Sc0000178	-	382370	382390	23	29	38	20	61	46	11	12	8	28	t54601050	51	66	82	43	131	97	24	26	18	538
PHAS_Sc0000178_1_siR3	atgttgaactgcgtgagcttg	Sc0000178	-	382412	382432	71	77	95	145	171	183	127	130	147	127	t20782989	155	173	206	312	365	387	277	276	329	2480
PHAS_Sc0000178_1_siR4	catattttcggcgtggcacgg	Sc0000178	+	382435	382455	54	178	167	399	236	296	228	121	186	207	t25616216	119	402	361	861	505	625	497	257	417	4044
PHAS_Sc0000178_1_siR5	gtgccacgccgaaaatatgga	Sc0000178	-	382433	382453	4	10	14	6	23	11	2	5	8	9	t42725594	9	23	31	12	49	23	4	11	17	179
PHAS_Sc0000178_1_siR6	tcaacggcccaagtaatgtcc	Sc0000178	-	382454	382474	60	91	75	154	95	130	119	148	39	101	t47399992	132	204	162	332	202	275	258	313	88	1966
PHAS_Sc0000178_1_siR7	tgttgccggagttggagctgc	Sc0000178	-	382475	382495	9	6	16	19	26	12	16	13	6	14	t53043660	20	13	34	41	56	25	35	27	14	265
PHAS_Sc0000178_1_siR8	tgggcgtttgcactgtgacag	Sc0000178	+	382498	382518	67	88	81	235	119	104	72	48	113	103	t52097406	146	198	175	507	254	220	157	102	252	2011
PHAS_Sc0000178_1_siR9	tgcccacttatcctcgtctgg	Sc0000178	+	382519	382539	38	95	46	103	67	51	32	18	32	54	t51080883	84	214	99	222	143	108	69	39	72	1050
PHAS_Sc0000178_1_siR10	agacgaggataagtgggcact	Sc0000178	-	382517	382537	20	15	20	33	62	36	36	24	29	30	t12703908	43	34	43	71	133	75	79	51	65	594
PHAS_Sc0000178_1_siR11	tacgactcttttaccagaacc	Sc0000178	+	382540	382560	17	34	15	10	17	16	18	9	41	20	t45461733	38	77	32	21	37	33	40	20	92	390
PHAS_Sc0000178_1_siR12	ttctggtaaaagagtcgtacc	Sc0000178	-	382538	382558	890	1039	957	887	925	977	750	444	680	839	t54813982	1951	2341	2069	1914	1976	2063	1632	939	1522	16407
PHAS_Sc0000178_1_siR13	tgtatgagtcactcaccaagg	Sc0000178	+	382561	382581	0	1	3	13	1	3	6	1	2	4	t52577303	1	3	7	29	3	7	14	2	5	71
PHAS_Sc0000178_1_siR14	ttggtgagtgactcatacagg	Sc0000178	-	382559	382579	279	284	267	1177	268	646	367	194	364	426	t55948346	612	641	577	2541	572	1363	799	410	814	8329
PHAS_Sc0000178_1_siR15	atggactgctatctaccattg	Sc0000178	+	382582	382602	46	26	35	44	39	37	30	17	24	33	t20160025	100	59	76	95	84	78	66	37	53	648
PHAS_Sc0000178_1_siR16	cctcatccatggttgccacca	Sc0000178	+	382624	382644	8	5	6	23	12	14	7	14	3	10	t27760860	17	12	12	49	25	29	16	29	7	196
PHAS_Sc0000178_1_siR17	gtggcaaccatggatgaggtg	Sc0000178	-	382622	382642	3	4	6	24	10	16	3	7	8	9	t42889856	6	9	13	52	22	34	6	15	18	175
PHAS_Sc0000178_1_siR18	ttggcgaaaaaccctaacgtg	Sc0000178	-	382643	382663	20	18	18	48	38	72	46	33	22	35	t55727082	43	41	38	103	81	152	101	69	49	677
PHAS_Sc0000178_1_siR19	tacatagcctcatccagtaat	Sc0000178	+	382708	382728	18	13	16	18	16	15	14	10	16	15	t45289165	39	30	35	39	35	32	31	21	35	297
PHAS_Sc0000178_1_siR20	tactggatgaggctatgtatg	Sc0000178	-	382706	382726	9	8	12	21	15	15	11	9	4	12	t45654089	20	18	27	45	31	32	24	19	10	226
PHAS_Sc0000178_1_siR21	gtttgctattcattgattctg	Sc0000178	+	382792	382812	1	7	5	6	7	9	9	3	2	5	t44030981	3	16	10	12	16	18	19	6	5	105
PHAS_Sc0000178_1_siR22	gaatcaatgaatagcaaacgg	Sc0000178	-	382790	382810	5	5	5	28	14	22	21	7	7	12	t34265333	10	12	10	60	29	47	45	14	15	242
PHAS_Sc0000178_1_siR23	cacttgggaatagagctgagc	Sc0000178	+	382834	382854	3	2	3	3	2	4	9	6	2	4	t24858594	6	4	6	6	4	9	20	12	5	72
PHAS_Sc0000178_1_siR24	tcagctctattcccaagtgga	Sc0000178	-	382832	382852	6	12	11	6	8	22	0	1	14	9	t47757765	13	27	24	12	18	46	0	2	31	173
PHAS_Sc0000178_1_siR25	gccatttggagtttgttcgag	Sc0000178	+	382855	382875	1	1	1	3	0	0	2	0	1	1	t37652265	2	2	2	6	0	1	5	0	2	20
PHAS_Sc0000178_1_siR26	cgaacaaactccaaatggcgc	Sc0000178	-	382853	382873	9	11	13	4	22	20	17	18	6	13	t28172053	19	24	29	9	46	43	36	39	14	259
PHAS_Sc0000178_1_siR27	ttttacacggttatcagcatg	Sc0000178	+	382876	382896	27	28	18	85	17	49	42	35	21	36	t57543757	60	64	38	183	36	103	92	74	47	697
PHAS_Sc0000178_1_siR28	gctatcaggtctcgcttgagt	Sc0000178	+	382897	382917	0	0	1	3	4	2	8	5	1	3	t38384554	0	1	3	6	9	5	17	10	2	53
PHAS_Sc0000178_1_siR29	tcaagcgagacctgatagcca	Sc0000178	-	382895	382915	85	144	125	50	270	71	41	25	42	95	t47439645	186	324	271	109	576	150	89	52	94	1851
PHAS_Sc0000178_1_siR30	gcctctcgtagaaatttctgc	Sc0000178	-	382937	382957	3	8	10	6	11	12	9	9	4	8	t37897557	6	18	21	14	23	25	19	18	10	154
PHAS_Sc0000178_1_siR31	ttcggcctgaacctatgcaga	Sc0000178	+	382960	382980	75	103	88	83	62	90	67	54	73	77	t54602108	165	231	191	180	133	189	146	114	163	1512
PHAS_Sc0000178_1_siR32	tgcataggttcaggccgaact	Sc0000178	-	382958	382978	24	24	24	12	13	14	3	17	17	16	t50997627	52	55	51	25	27	30	7	37	38	322
PHAS_Sc0000178_1_siR33	ttgctaatttgttgacacttg	Sc0000178	+	383002	383022	47	54	37	29	40	22	27	17	50	36	t55434141	103	122	81	63	85	47	58	37	112	708
PHAS_Sc0000178_1_siR34	tgtttgagcttaacggcctcc	Sc0000178	+	383023	383043	102	108	175	108	445	118	140	141	138	163	t53112147	223	243	378	234	951	249	304	299	309	3190
PHAS_Sc0000178_1_siR35	ttgatagagcatatccgactt	Sc0000178	+	383065	383085	29	24	20	3	12	8	4	3	10	13	t55205606	64	55	44	7	25	17	9	6	22	249
PHAS_Sc0000178_1_siR36	atgaggcctaggaccccgtcc	Sc0000178	+	383149	383169	6	4	6	3	17	11	1	4	13	7	t19708132	14	10	14	6	37	24	3	9	29	146
PHAS_Sc0000178_1_siR37	tcagtactctgtggatcaggt	Sc0000178	+	383233	383253	4	21	12	3	7	6	2	1	11	7	t47798297	9	47	26	6	14	13	5	2	24	146
PHAS_Sc0000178_1_siR38	ctgatccacagagtactgaag	Sc0000178	-	383231	383251	2	0	1	2	1	2	4	2	4	2	t31732450	5	1	3	5	3	4	8	4	10	43
PHAS_Sc0000178_1_siR39	ccatagtactcttcgtgatcg	Sc0000178	+	383254	383274	3	4	3	3	1	2	5	2	3	3	t26669165	7	9	6	7	3	4	11	5	7	59
PHAS_Sc0000178_1_siR40	ccacccgagtctcatggagtt	Sc0000178	+	383275	383295	7	6	8	5	5	5	1	4	8	5	t26463567	15	14	17	11	10	10	2	9	17	105
PHAS_Sc0000178_1_siR41	ctccatgagactcgggtggcg	Sc0000178	-	383273	383293	0	1	0	2	1	0	1	0	1	1	t31165994	1	2	1	5	3	1	2	1	3	19
PHAS_Sc0000178_2_siR1	acgaagacagggcgacgtaag	Sc0000178	+	386959	386979	14	10	18	112	92	125	44	22	40	52	t9933107	30	23	38	242	197	263	96	46	89	1024
PHAS_Sc0000178_2_siR2	tacgtcgccctgtcttcgtct	Sc0000178	-	386957	386977	12	28	21	9	3	4	15	5	5	12	t45533020	26	64	46	19	7	9	33	11	12	227
PHAS_Sc0000178_2_siR3	aaaacgacaactgaccccatg	Sc0000178	+	386980	387000	47	88	84	217	168	293	88	79	85	127	t637997	103	198	182	469	358	619	192	168	191	2480
PHAS_Sc0000178_2_siR4	tggggtcagttgtcgttttct	Sc0000178	-	386978	386998	242	204	326	134	175	120	175	139	197	190	t52147281	531	459	704	289	373	253	380	294	440	3723
PHAS_Sc0000178_2_siR5	atgttcctgagggtgatgcca	Sc0000178	-	386999	387019	45	37	45	69	37	45	32	23	41	42	t20775537	99	83	98	148	78	96	70	48	92	812
PHAS_Sc0000178_2_siR6	gcacatgtcattgtcacacca	Sc0000178	+	387022	387042	18	16	33	23	16	12	36	35	40	25	t37309199	39	35	71	49	34	25	78	75	89	495
PHAS_Sc0000178_2_siR7	gtgtgacaatgacatgtgcag	Sc0000178	-	387020	387040	27	15	38	55	26	44	49	43	66	40	t43164665	60	34	83	118	55	93	107	91	147	788
PHAS_Sc0000178_2_siR8	cagactttatccgatgagaca	Sc0000178	+	387043	387063	127	126	101	125	163	137	296	208	245	170	t24980634	279	284	219	270	348	289	644	441	548	3322
PHAS_Sc0000178_2_siR9	tctcatcggataaagtctgtg	Sc0000178	-	387041	387061	1260	1319	1847	1890	665	2012	1197	499	1009	1299	t49317865	2764	2971	3995	4081	1420	4248	2606	1055	2257	25397
PHAS_Sc0000178_2_siR10	caaccaccggatgacacacaa	Sc0000178	+	387064	387084	132	161	129	34	37	48	15	37	71	74	t23639145	290	362	278	73	78	102	33	78	159	1453
PHAS_Sc0000178_2_siR11	gtgtgtcatccggtggttgtg	Sc0000178	-	387062	387082	0	3	2	7	7	6	0	0	4	3	t43204033	0	7	4	16	14	12	0	0	10	63
PHAS_Sc0000178_2_siR12	tttccgattgtaggaccacgt	Sc0000178	-	387440	387460	6	6	12	5	1	5	7	3	0	5	t56779767	13	14	27	10	3	10	15	7	0	99
PHAS_Sc0000178_2_siR13	ttatcaacaagcctaactcat	Sc0000178	-	387566	387586	2	1	4	1	0	0	0	0	1	1	t53891001	4	2	8	2	0	1	0	0	2	19
PHAS_Sc0000178_2_siR14	catctttgacactttgatcaa	Sc0000178	-	387629	387649	1	6	3	0	1	1	0	0	6	2	t25796459	2	14	6	0	3	3	1	0	14	43
PHAS_Sc0000178_2_siR15	tacaaggattggtggtacacc	Sc0000178	+	387841	387861	4	6	6	7	10	9	1	2	2	5	t45200751	8	14	14	15	22	20	2	5	5	105
PHAS_Sc0000180_1_siR1	cttcagtactgatggatctga	Sc0000180	+	810983	811003	29	19	17	7	1	29	23	9	29	18	t32488937	63	42	36	16	2	61	51	18	66	355
PHAS_Sc0000180_1_siR2	cttggaagaggatgtgatcga	Sc0000180	-	811086	811106	44	33	31	17	2	17	19	17	9	21	t32833131	96	74	68	36	5	35	41	37	21	413
PHAS_Sc0000180_1_siR3	taatactagtcgtggccaagg	Sc0000180	-	811170	811190	15	0	4	102	0	55	20	2	0	22	t44953220	33	1	8	221	1	116	44	4	0	428
PHAS_Sc0000180_1_siR4	tgaggtagtgggtggaatacg	Sc0000180	+	811214	811234	31	37	37	38	1	48	26	15	14	27	t50564742	68	83	79	82	3	101	57	31	32	536
PHAS_Sc0000180_1_siR5	tattccacccactacctcaga	Sc0000180	-	811212	811232	46	56	33	26	1	40	23	23	33	32	t47065135	101	126	72	57	3	85	51	49	73	617
PHAS_Sc0000183_1_siR1	tccctttggatgtcttcttgc	Sc0000183	+	1182371	1182391	2	1	1	2	1	1	1	1	5	2	t48235930	4	2	2	4	2	2	3	2	12	33
PHAS_Sc0000183_1_siR2	ccaattagttttgaagcgtgt	Sc0000183	+	1182392	1182412	2	2	2	6	2	1	9	5	2	3	t26399959	5	4	5	12	5	2	20	10	5	68
PHAS_Sc0000183_1_siR3	ccgcggcttaacgtcgaagtt	Sc0000183	+	1182434	1182454	2	1	3	2	4	3	13	7	10	5	t27350302	4	3	7	5	8	7	28	15	23	100
PHAS_Sc0000183_1_siR4	cttcgacgttaagccgcggca	Sc0000183	-	1182432	1182452	10	4	13	17	19	17	4	7	21	12	t32572483	22	10	28	37	40	36	8	14	46	241
PHAS_Sc0000183_1_siR5	attgatgagaggggacccccg	Sc0000183	+	1182455	1182475	1	0	0	0	0	1	0	1	3	1	t21897136	2	0	1	0	1	2	1	2	6	15
PHAS_Sc0000183_1_siR6	cattcaaggcctgcaagctgt	Sc0000183	+	1182476	1182496	0	0	0	1	3	1	2	0	1	1	t26033242	0	0	1	3	6	2	4	1	3	20
PHAS_Sc0000183_1_siR7	cctgtggacaagctttacgta	Sc0000183	+	1182497	1182517	5	1	4	6	8	11	15	5	12	7	t27965993	11	2	9	13	17	24	32	11	27	146
PHAS_Sc0000183_1_siR8	cgtaaagcttgtccacaggac	Sc0000183	-	1182495	1182515	2	1	3	1	0	2	0	0	5	2	t29787100	5	2	6	2	0	4	0	0	11	30
PHAS_Sc0000183_1_siR9	tataggacagttgcagggcca	Sc0000183	+	1182518	1182538	2	0	1	6	6	6	3	6	4	4	t46549125	5	1	3	13	12	12	7	12	10	75
PHAS_Sc0000183_1_siR10	ccggcattgagattttcttga	Sc0000183	+	1182581	1182601	1	1	2	0	0	1	10	4	4	3	t27437068	3	2	4	1	0	3	21	8	10	52
PHAS_Sc0000183_1_siR11	aagaaaatctcaatgccggct	Sc0000183	-	1182579	1182599	2	1	1	3	3	3	4	1	1	2	t4336039	5	2	3	6	6	6	8	2	3	41
PHAS_Sc0000183_1_siR12	catccttgggtcttctttatg	Sc0000183	+	1182623	1182643	0	1	0	2	4	1	1	2	2	1	t25717397	0	2	1	4	8	2	3	4	5	29
PHAS_Sc0000183_1_siR13	taaagaagacccaaggatgtt	Sc0000183	-	1182621	1182641	0	3	2	6	1	5	4	2	3	3	t44412246	0	6	5	12	3	10	8	4	6	54
PHAS_Sc0000183_1_siR14	cttctacgcattttcatttgt	Sc0000183	+	1182644	1182664	0	1	1	0	0	0	0	1	3	1	t32622637	0	3	2	1	0	0	1	3	6	16
PHAS_Sc0000183_1_siR15	ttatgcttggccggtctattt	Sc0000183	+	1182770	1182790	1	2	2	3	1	2	1	1	1	2	t53966022	3	5	4	6	2	4	3	3	3	33
PHAS_Sc0000186_1_siR1	ttcgggactaccttgttcgcc	Sc0000186	-	135551	135571	6	0	0	13	0	11	14	12	0	6	t54610803	13	0	0	27	0	24	30	25	1	120
PHAS_Sc0000186_1_siR2	cgtggtttcctgatgttcctc	Sc0000186	-	135572	135592	2	0	2	78	342	70	104	82	3	75	t30039521	5	1	4	168	730	148	226	174	7	1463
PHAS_Sc0000186_1_siR3	catactgctctgtctcctcgg	Sc0000186	+	135595	135615	5	45	30	47	58	29	12	12	44	31	t25534231	11	102	64	102	124	61	27	25	98	614
PHAS_Sc0000186_1_siR4	tgggccaacctccgacatcaa	Sc0000186	+	135763	135783	84	193	135	0	1	0	0	0	104	59	t52065938	184	434	293	0	2	0	0	0	232	1145
PHAS_Sc0000194_1_siR1	ttgattgttggcaccactccg	Sc0000194	-	632535	632555	1	0	1	1	0	0	0	0	0	1	t55287323	3	1	2	2	0	1	0	1	1	11
PHAS_Sc0000194_1_siR2	gcaccgtaacctgaattggat	Sc0000194	+	632705	632725	0	1	3	1	4	2	6	8	5	3	t37328777	0	2	6	2	9	4	12	17	11	63
PHAS_Sc0000194_1_siR3	tgattgactttgtaatcctaa	Sc0000194	+	632768	632788	0	2	1	0	1	2	5	4	5	2	t50841011	1	4	3	1	2	4	10	9	11	45
PHAS_Sc0000194_1_siR4	tctgtagactttgatgtgatt	Sc0000194	-	632787	632807	3	11	14	5	15	10	15	24	14	12	t49615629	6	25	31	11	32	21	33	51	31	241
PHAS_Sc0000194_1_siR5	ttgagaatgtgggtatctgtg	Sc0000194	-	632808	632828	0	1	1	0	0	0	1	0	1	1	t55117605	1	2	2	1	0	1	2	0	3	12
PHAS_Sc0000198_1_siR1	ccccaaatgccaaaacgacag	Sc0000198	-	358042	358062	0	0	0	0	1	2	3	2	2	1	t26862453	0	0	0	0	3	5	7	4	4	23
PHAS_Sc0000198_1_siR2	tgagaaacggtaacggcggag	Sc0000198	-	358063	358083	0	0	0	8	7	9	6	2	3	4	t50415395	0	0	0	17	15	18	14	5	6	75
PHAS_Sc0000198_1_siR3	ttaattgttccgttgtcgatc	Sc0000198	+	358170	358190	0	0	0	5	4	5	6	6	4	3	t53447635	0	0	1	11	9	11	13	12	10	67
PHAS_Sc0000198_1_siR4	ttggctttgagtttgagaatc	Sc0000198	+	358212	358232	0	0	0	15	15	16	19	17	26	12	t55783772	0	0	1	32	33	33	41	36	59	235
PHAS_Sc0000198_1_siR5	attctctcgggcaatggcgca	Sc0000198	+	358254	358274	0	0	0	5	1	1	0	1	1	1	t21691633	0	0	0	10	3	3	1	2	2	21
PHAS_Sc0000198_1_siR6	tcgaaggagaaggtgactttg	Sc0000198	+	358275	358295	0	0	0	0	1	2	1	0	4	1	t48582801	0	0	0	0	3	4	3	1	9	20
PHAS_Sc0000198_1_siR7	cgatttctccggctgtcctcg	Sc0000198	-	358315	358335	0	0	0	2	0	1	0	1	0	1	t28829955	0	0	0	5	1	3	0	3	0	12
PHAS_Sc0000198_1_siR8	ctgacggcacttcgttctgga	Sc0000198	-	358420	358440	0	0	0	5	7	5	5	2	4	3	t31655882	0	0	0	10	14	11	10	4	9	58
PHAS_Sc0000232_1_siR1	tacaagatgactatgaccaaa	Sc0000232	-	663597	663617	0	0	0	1	1	3	4	2	0	1	t45197452	0	0	0	3	3	7	8	4	0	25
PHAS_Sc0000232_1_siR2	aaaaattggcggctattcctg	Sc0000232	-	663660	663680	3	1	0	1	1	2	2	1	0	1	t528002	6	2	0	3	3	5	4	2	1	26
PHAS_Sc0000232_1_siR3	aaaggaaggcctccacagtgt	Sc0000232	+	663746	663766	1	4	5	4	3	5	2	8	2	4	t2066731	3	8	10	9	6	10	5	16	5	72
PHAS_Sc0000232_1_siR4	ccattgattgttatgttgagc	Sc0000232	-	663786	663806	1	1	2	8	3	2	7	7	1	4	t26754363	3	3	5	17	7	5	15	15	2	72
PHAS_Sc0000232_1_siR5	tttatatgatgcataaggtgg	Sc0000232	-	663870	663890	0	2	4	6	2	11	2	2	1	3	t56564306	1	4	8	13	4	24	4	5	2	65
PHAS_Sc0000232_1_siR6	tcattagccttcaacagttgc	Sc0000232	+	663893	663913	2	3	1	3	0	5	1	0	0	2	t47955038	5	7	3	6	0	10	2	1	1	35
PHAS_Sc0000232_1_siR7	ttgtgcctggtggttaagata	Sc0000232	+	663914	663934	2	2	0	2	0	7	5	6	1	3	t56163046	5	4	1	5	1	15	11	13	2	57
PHAS_Sc0000232_1_siR8	ttcacccaggaagtaaaatta	Sc0000232	-	663933	663953	0	1	1	0	0	0	2	0	0	1	t54182605	1	2	3	1	0	1	4	0	1	13
PHAS_Sc0000232_1_siR9	taattggaatgcgcaattggt	Sc0000232	-	663954	663974	47	40	34	73	40	81	36	34	17	44	t45130382	104	90	73	157	86	171	78	72	37	868
PHAS_Sc0000232_1_siR10	agcgggaccagtttgatgcaa	Sc0000232	-	663975	663995	3	1	2	4	3	5	3	7	3	3	t14120091	6	3	4	9	6	11	7	15	7	68
PHAS_Sc0000232_1_siR11	tagttcttgatgatgtggatc	Sc0000232	-	663996	664016	9	16	18	23	19	32	28	15	9	19	t46398235	19	37	39	49	40	67	60	32	21	364
PHAS_Sc0000232_1_siR12	ttggttgcaaaagagttcttg	Sc0000232	-	664017	664037	52	52	40	66	60	104	69	64	23	59	t55989600	115	118	87	143	128	219	151	136	51	1148
PHAS_Sc0000232_1_siR13	tcattaagattaaagatgcca	Sc0000232	-	664038	664058	10	2	3	13	2	9	11	10	1	7	t47950647	22	5	7	29	5	19	23	22	3	135
PHAS_Sc0000232_1_siR14	taagcagtgttgatgaaggaa	Sc0000232	-	664059	664079	20	11	12	19	19	20	7	5	4	13	t44800735	43	25	26	42	40	42	16	11	10	255
PHAS_Sc0000232_1_siR15	atgtccgaaagaagttgcctt	Sc0000232	+	664103	664123	69	22	41	98	59	120	40	65	13	58	t20620186	151	49	88	211	125	253	87	137	28	1129
PHAS_Sc0000232_1_siR16	ggcaacttctttcggacattt	Sc0000232	-	664101	664121	4	4	2	1	3	4	5	3	9	4	t39526031	8	8	4	3	6	9	11	7	21	77
PHAS_Sc0000232_1_siR17	tgtaaacgaattaaaccattg	Sc0000232	+	664124	664144	6	5	3	10	6	10	11	12	1	7	t52454002	13	12	7	21	12	21	23	25	3	137
PHAS_Sc0000232_1_siR18	gatcgttctgaaatttctcta	Sc0000232	+	664145	664165	3	4	3	3	3	7	3	4	2	4	t36514501	6	9	7	6	7	14	6	9	5	69
PHAS_Sc0000232_1_siR19	gagaaatttcagaacgatcca	Sc0000232	-	664143	664163	5	4	3	10	7	9	8	9	5	6	t35256500	12	8	7	22	14	18	17	18	11	127
PHAS_Sc0000232_1_siR20	attttgaaagatttgaagcta	Sc0000232	-	664185	664205	5	2	2	7	3	6	3	4	0	4	t22922494	12	5	5	16	6	13	6	9	0	72
PHAS_Sc0000232_2_siR1	ccattgattgttatgttgagc	Sc0000232	-	665855	665875	1	1	2	8	3	2	7	7	1	4	t26754363	3	3	5	17	7	5	15	15	2	72
PHAS_Sc0000232_2_siR2	tttatatgatgcataaggtgg	Sc0000232	-	665939	665959	0	2	4	6	2	11	2	2	1	3	t56564306	1	4	8	13	4	24	4	5	2	65
PHAS_Sc0000232_2_siR3	tcattagcctttaacagttgc	Sc0000232	+	665962	665982	1	1	0	5	1	4	6	5	0	3	t47955049	2	3	0	10	3	9	12	10	0	49
PHAS_Sc0000232_2_siR4	taattggaatgcgcaattggt	Sc0000232	-	666023	666043	47	40	34	73	40	81	36	34	17	44	t45130382	104	90	73	157	86	171	78	72	37	868
PHAS_Sc0000232_2_siR5	agcgggaccagtttgatgcaa	Sc0000232	-	666044	666064	3	1	2	4	3	5	3	7	3	3	t14120091	6	3	4	9	6	11	7	15	7	68
PHAS_Sc0000232_2_siR6	tagttcttgatgatgtggatc	Sc0000232	-	666065	666085	9	16	18	23	19	32	28	15	9	19	t46398235	19	37	39	49	40	67	60	32	21	364
PHAS_Sc0000232_2_siR7	ttggttgcaaaagagttcttg	Sc0000232	-	666086	666106	52	52	40	66	60	104	69	64	23	59	t55989600	115	118	87	143	128	219	151	136	51	1148
PHAS_Sc0000232_2_siR8	tcattaagattaaagatgcca	Sc0000232	-	666107	666127	10	2	3	13	2	9	11	10	1	7	t47950647	22	5	7	29	5	19	23	22	3	135
PHAS_Sc0000232_2_siR9	atgtccgaaagaagttgcctt	Sc0000232	+	666172	666192	69	22	41	98	59	120	40	65	13	58	t20620186	151	49	88	211	125	253	87	137	28	1129
PHAS_Sc0000232_2_siR10	ggcaacttctttcggacattt	Sc0000232	-	666170	666190	4	4	2	1	3	4	5	3	9	4	t39526031	8	8	4	3	6	9	11	7	21	77
PHAS_Sc0000232_2_siR11	tgtaaacgaattaaaccattg	Sc0000232	+	666193	666213	6	5	3	10	6	10	11	12	1	7	t52454002	13	12	7	21	12	21	23	25	3	137
PHAS_Sc0000232_2_siR12	gagaaatttcagaacgatcca	Sc0000232	-	666212	666232	5	4	3	10	7	9	8	9	5	6	t35256500	12	8	7	22	14	18	17	18	11	127
PHAS_Sc0000232_2_siR13	attttgaaagatttgaagcta	Sc0000232	-	666254	666274	5	2	2	7	3	6	3	4	0	4	t22922494	12	5	5	16	6	13	6	9	0	72
PHAS_Sc0000238_1_siR1	aattaggagagacccatcagg	Sc0000238	+	653684	653704	1	2	1	26	7	25	5	7	3	8	t7462267	2	4	3	57	14	53	10	14	6	163
PHAS_Sc0000238_1_siR2	tgatgggtctctcctaattgg	Sc0000238	-	653682	653702	58	63	25	57	19	55	18	28	19	38	t50780931	127	141	55	122	40	117	39	60	42	743
PHAS_Sc0000238_1_siR3	cgttattgggccgaggaagca	Sc0000238	+	653705	653725	2	8	10	8	13	11	6	5	1	7	t30078677	4	17	21	17	28	24	13	11	3	138
PHAS_Sc0000238_1_siR4	cttcctcggcccaataacgcc	Sc0000238	-	653703	653723	7	16	6	6	9	13	1	5	7	8	t32556131	16	35	12	12	20	27	2	10	15	149
PHAS_Sc0000238_1_siR5	tggaaggattacgggccggtg	Sc0000238	-	653724	653744	343	259	183	254	249	274	85	141	94	209	t51479698	752	583	395	548	532	578	184	298	210	4080
PHAS_Sc0000238_1_siR6	gtagagagcgggaggtagtcg	Sc0000238	+	653747	653767	1	3	4	2	0	1	3	2	1	2	t41757084	3	6	9	4	1	2	6	4	2	37
PHAS_Sc0000238_1_siR7	actacctcccgctctctacgg	Sc0000238	-	653745	653765	2	4	1	0	1	2	0	1	3	2	t10796459	4	9	3	0	2	4	1	2	6	31
PHAS_Sc0000238_1_siR8	ctgctctgtgaaaccagcctc	Sc0000238	+	653768	653788	7	8	5	5	4	4	3	5	4	5	t31882641	15	17	11	10	9	9	6	11	9	97
PHAS_Sc0000238_1_siR9	acgctgtaccctcctctttag	Sc0000238	+	653789	653809	1	2	1	0	0	1	0	1	1	1	t10287726	2	4	2	1	0	2	0	2	3	16
PHAS_Sc0000238_1_siR10	aaagaggagggtacagcgtga	Sc0000238	-	653787	653807	21	13	11	6	8	8	6	3	4	9	t1903024	45	30	23	12	18	16	13	6	9	172
PHAS_Sc0000238_1_siR11	gaaccacgaagcccacgcttt	Sc0000238	+	653810	653830	0	4	3	0	0	4	1	2	0	2	t33813788	0	8	7	1	0	9	2	4	1	32
PHAS_Sc0000238_1_siR12	agcgtgggcttcgtggttcct	Sc0000238	-	653808	653828	0	8	20	5	0	7	2	5	1	5	t14152770	0	19	43	11	1	14	4	11	2	105
PHAS_Sc0000238_1_siR13	tcagggtgaccggacttgggt	Sc0000238	-	653913	653933	0	0	1	18	0	22	7	7	0	6	t47787141	0	0	2	39	0	47	15	14	0	117
PHAS_Sc0000258_1_siR1	tccaagtccgccgggcattgc	Sc0000258	+	389026	389046	1	1	0	3	0	1	0	1	1	1	t48038079	2	2	1	6	0	3	1	3	2	20
PHAS_Sc0000258_1_siR2	aatgcccggcggacttggaac	Sc0000258	-	389024	389044	0	0	1	0	1	2	1	1	0	1	t7044433	1	1	3	0	2	4	2	2	0	15
PHAS_Sc0000258_1_siR3	tctttatgcctagtagtgata	Sc0000258	+	389152	389172	4	4	6	10	3	6	2	3	3	5	t49832360	9	10	12	21	7	12	5	7	6	89
PHAS_Sc0000258_1_siR4	tattggatgatgtatggagaa	Sc0000258	-	389234	389254	5	3	5	6	1	6	3	2	8	4	t47130975	12	6	10	12	3	12	6	4	17	82
PHAS_Sc0000258_1_siR5	tggagcttcgcaagtatttga	Sc0000258	-	389276	389296	5	16	12	13	3	14	9	9	5	10	t51616086	12	35	27	29	7	30	19	20	12	191
PHAS_Sc0000258_1_siR6	tgggcgaagatgaactgggtt	Sc0000258	-	389297	389317	6	12	9	10	8	21	5	3	4	9	t52089187	13	28	19	21	18	45	11	7	9	171
PHAS_Sc0000258_1_siR7	tctttcatgtcctccacgctt	Sc0000258	+	389320	389340	22	48	35	41	16	27	22	23	17	28	t49837196	49	109	75	88	34	56	48	49	39	547
PHAS_Sc0000258_1_siR8	tcaagtgtgcgatggggctaa	Sc0000258	-	389339	389359	0	0	1	3	0	3	1	0	0	1	t47464791	0	1	3	7	1	7	2	0	0	21
PHAS_Sc0000258_1_siR9	gggacttgttgcaagccatta	Sc0000258	-	389360	389380	0	1	1	1	0	1	1	0	0	1	t40263621	1	2	2	2	1	3	2	0	1	14
PHAS_Sc0000258_1_siR10	actctgtagccttgagagaca	Sc0000258	+	389383	389403	0	1	1	1	1	0	1	2	1	1	t11318237	1	2	2	3	2	1	3	5	3	22
PHAS_Sc0000258_1_siR11	tctctcaaggctacagagtga	Sc0000258	-	389381	389401	1	2	0	3	1	0	1	0	1	1	t49426484	3	4	1	6	2	1	3	0	2	22
PHAS_Sc0000258_1_siR12	taaacccatgcccggaaatca	Sc0000258	+	389404	389424	4	7	5	2	0	1	1	2	2	3	t44363345	9	15	11	5	0	3	2	5	5	55
PHAS_Sc0000258_1_siR13	atttccgggcatgggtttatg	Sc0000258	-	389402	389422	8	4	7	43	8	27	8	9	4	13	t22525415	17	8	15	93	18	57	18	19	8	253
PHAS_Sc0000258_1_siR14	cagttgttgctgagaattttg	Sc0000258	-	389423	389443	0	0	0	1	0	0	2	0	0	1	t25443996	1	1	1	3	0	1	5	1	1	14
PHAS_Sc0000258_1_siR15	tggttgtagactttccgagca	Sc0000258	+	389446	389466	52	72	74	138	33	134	70	49	57	75	t52424127	114	163	161	297	70	283	152	104	128	1472
PHAS_Sc0000259_1_siR1	tccgccgtggggagaattacc	Sc0000259	-	565004	565024	5	32	19	47	6	8	5	8	16	16	t48309811	10	71	41	101	13	16	11	17	36	316
PHAS_Sc0000259_1_siR2	atctccggcacctggaaaacc	Sc0000259	-	565025	565045	26	67	31	14	9	21	12	10	107	34	t19186315	57	150	66	31	20	45	27	21	239	656
PHAS_Sc0000259_1_siR3	ttttgatcccatgactctacc	Sc0000259	+	565048	565068	305	859	565	151	4	148	51	50	543	302	t57754880	668	1935	1221	327	8	312	112	105	1215	5903
PHAS_Sc0000259_1_siR4	tagagtcatgggatcaaaatc	Sc0000259	-	565046	565066	28	47	50	22	0	12	7	9	12	21	t45881352	62	107	108	47	1	26	15	19	27	412
PHAS_Sc0000259_1_siR5	acgagggaggacatgtgctgg	Sc0000259	-	565109	565129	0	45	54	103	37	88	43	52	94	57	t10090511	0	102	117	223	78	185	93	110	211	1119
PHAS_Sc0000259_1_siR6	tgtcttccgtcactttactag	Sc0000259	+	565132	565152	53	152	118	90	1	53	25	26	139	74	t52735714	116	342	256	194	3	111	54	55	310	1441
PHAS_Sc0000259_1_siR7	agtaaagtgacggaagacagc	Sc0000259	-	565130	565150	30	18	25	17	1	15	10	9	31	17	t15607760	65	41	53	36	3	31	21	18	70	338
PHAS_Sc0000259_1_siR8	ctttgacgagcgagcacccgg	Sc0000259	+	565153	565173	23	37	28	112	8	53	16	9	59	38	t33158330	51	83	61	242	17	111	34	18	131	748
PHAS_Sc0000259_1_siR9	gggtgctcgctcgtcaaagct	Sc0000259	-	565151	565171	6	28	31	11	11	10	1	3	70	19	t40796112	13	64	67	24	23	22	3	6	157	379
PHAS_Sc0000259_1_siR10	ggatctgcttctccgagagcc	Sc0000259	+	565174	565194	12	67	78	8	34	13	9	7	177	46	t39408552	27	152	168	17	72	28	20	15	395	894
PHAS_Sc0000259_1_siR11	ctctcggagaagcagatcccc	Sc0000259	-	565172	565192	51	43	66	25	0	17	6	13	50	30	t31461038	111	98	142	53	1	36	13	27	111	592
PHAS_Sc0000259_2_siR1	gacttcagtataccggagggt	Sc0000259	+	570209	570229	0	44	28	13	0	17	9	6	115	26	t35155943	1	99	61	27	0	35	19	12	257	511
PHAS_Sc0000259_2_siR2	cctccggtatactgaagtcgg	Sc0000259	-	570207	570227	28	2110	6728	13100	169	14563	2273	3526	7696	5545	t27801265	62	4754	14551	28282	361	30748	4949	7460	17221	108388
PHAS_Sc0000259_2_siR3	aacgctttctgcgccaggtat	Sc0000259	+	570293	570313	1	49	73	142	2	78	59	38	45	54	t3815131	2	111	157	306	5	165	129	80	100	1055
PHAS_Sc0000259_2_siR4	acctggcgcagaaagcgttcc	Sc0000259	-	570291	570311	5	121	221	51	13	221	14	163	357	130	t9832531	12	272	479	111	27	466	31	345	798	2541
PHAS_Sc0000259_2_siR5	tctcttactcggaggtagtcg	Sc0000259	+	570377	570397	17	131	104	234	9	178	117	85	90	107	t49464208	37	296	225	505	20	376	255	180	201	2095
PHAS_Sc0000259_2_siR6	tcactacccagcatggcgccg	Sc0000259	-	570396	570416	12	155	120	328	3	303	104	100	94	135	t47644663	26	350	260	708	6	640	226	211	211	2638
PHAS_Sc0000259_3_siR1	gacttcagtataccggagggt	Sc0000259	+	609935	609955	0	44	28	13	0	17	9	6	115	26	t35155943	1	99	61	27	0	35	19	12	257	511
PHAS_Sc0000259_3_siR2	cctccggtatactgaagtcgg	Sc0000259	-	609933	609953	28	2110	6728	13100	169	14563	2273	3526	7696	5545	t27801265	62	4754	14551	28282	361	30748	4949	7460	17221	108388
PHAS_Sc0000259_3_siR3	aacgctttctgcgccaggtat	Sc0000259	+	610019	610039	1	49	73	142	2	78	59	38	45	54	t3815131	2	111	157	306	5	165	129	80	100	1055
PHAS_Sc0000259_3_siR4	acctggcgcagaaagcgttcc	Sc0000259	-	610017	610037	5	121	221	51	13	221	14	163	357	130	t9832531	12	272	479	111	27	466	31	345	798	2541
PHAS_Sc0000259_3_siR5	gctgggggtactgcgggagga	Sc0000259	-	610059	610079	0	8	9	9	0	18	9	4	23	9	t38631368	0	18	20	20	0	37	19	9	52	175
PHAS_Sc0000259_3_siR6	tctcttactcggaggtagtcg	Sc0000259	+	610103	610123	17	131	104	234	9	178	117	85	90	107	t49464208	37	296	225	505	20	376	255	180	201	2095
PHAS_Sc0000259_3_siR7	ctcttactcggaggtagtcgg	Sc0000259	+	610187	610207	97	807	1015	5628	81	4553	1395	813	1521	1756	t31526097	212	1819	2196	12151	174	9613	3037	1721	3403	34326
PHAS_Sc0000259_3_siR8	atcactacccagcatggcgcc	Sc0000259	-	610206	610226	7	298	298	298	9	402	92	174	388	219	t18397270	16	671	645	644	19	849	201	369	869	4283
PHAS_Sc0000263_1_siR1	cttgtgaacatcttaccgtca	Sc0000263	-	514550	514570	1	2	1	13	11	8	2	0	1	4	t33005322	2	5	2	29	23	16	4	1	2	84
PHAS_Sc0000263_1_siR2	tttatctgattctgaaacatg	Sc0000263	+	514594	514614	4	0	3	11	21	9	0	2	1	6	t56581904	8	1	7	24	45	20	1	5	3	114
PHAS_Sc0000263_1_siR3	acatttggccattagggtgca	Sc0000263	+	514699	514719	3	1	2	25	8	26	0	0	1	7	t9095201	6	2	4	55	17	55	1	1	2	143
PHAS_Sc0000263_1_siR4	caccctaatggccaaatgttg	Sc0000263	-	514697	514717	6	3	5	49	11	42	4	3	3	14	t24522726	13	6	10	105	24	89	9	6	6	268
PHAS_Sc0000263_1_siR5	cggaccctctggctatttgtt	Sc0000263	+	514741	514761	12	19	16	66	144	86	9	9	3	40	t29255497	26	42	34	143	308	181	19	19	6	778
PHAS_Sc0000263_2_siR1	cggaccctctggctatttgtt	Sc0000263	-	516161	516181	12	19	16	66	144	86	9	9	3	40	t29255497	26	42	34	143	308	181	19	19	6	778
PHAS_Sc0000263_2_siR2	caccctaatggccaaatgttg	Sc0000263	+	516205	516225	6	3	5	49	11	42	4	3	3	14	t24522726	13	6	10	105	24	89	9	6	6	268
PHAS_Sc0000263_2_siR3	acatttggccattagggtgca	Sc0000263	-	516203	516223	3	1	2	25	8	26	0	0	1	7	t9095201	6	2	4	55	17	55	1	1	2	143
PHAS_Sc0000263_2_siR4	tttatctgattctgaaacatg	Sc0000263	-	516308	516328	4	0	3	11	21	9	0	2	1	6	t56581904	8	1	7	24	45	20	1	5	3	114
PHAS_Sc0000263_2_siR5	cttgtgaacatcttaccgtca	Sc0000263	+	516352	516372	1	2	1	13	11	8	2	0	1	4	t33005322	2	5	2	29	23	16	4	1	2	84
PHAS_Sc0000266_1_siR1	tcgatccggattatttctata	Sc0000266	-	711013	711033	5	11	13	4	7	4	3	10	4	7	t48702307	10	24	28	9	14	9	6	21	8	129
PHAS_Sc0000266_1_siR2	caacccacgttagtaccagag	Sc0000266	-	711055	711075	1	2	4	5	2	8	3	5	2	4	t23650918	3	5	8	11	4	16	6	11	5	69
PHAS_Sc0000266_1_siR3	ttcatactggtaccgatcaaa	Sc0000266	-	711181	711201	8	28	20	6	4	12	6	4	12	11	t54263215	18	62	44	13	8	25	13	9	27	219
PHAS_Sc0000266_1_siR4	ctctgatcggcctatgcagcg	Sc0000266	-	711370	711390	16	16	18	33	40	48	34	35	17	28	t31491465	35	35	40	71	85	102	73	74	37	552
PHAS_Sc0000266_1_siR5	acaagatgagcgtgtcggagg	Sc0000266	+	711393	711413	1	1	1	3	0	2	1	1	0	1	t8281306	2	3	2	7	0	5	2	3	0	24
PHAS_Sc0000266_1_siR6	tccgacacgctcatcttgttt	Sc0000266	-	711391	711411	6	20	20	5	3	11	6	14	4	10	t48253109	14	45	44	11	6	24	12	29	8	193
PHAS_Sc0000266_1_siR7	tgattggactctgctttcaac	Sc0000266	+	711456	711476	83	109	117	15	68	40	39	72	73	69	t50852559	181	245	254	33	145	84	84	153	163	1342
PHAS_Sc0000266_1_siR8	tacctgttgccataaagaggt	Sc0000266	-	711475	711495	10	8	15	4	4	11	4	6	8	8	t45436812	23	19	33	9	8	24	9	12	19	156
PHAS_Sc0000266_1_siR9	gcaccgttgtcgatgaaaccc	Sc0000266	+	711498	711518	2	7	15	8	10	3	5	23	5	9	t37330540	4	15	32	17	21	7	11	48	12	167
PHAS_Sc0000272_1_siR1	ctggtgatcaatctggagatt	Sc0000272	-	944630	944650	0	0	0	0	0	1	1	1	1	1	t32071879	1	1	0	1	1	2	3	2	2	13
PHAS_Sc0000272_1_siR2	aaggcttggatgtgaccgcaa	Sc0000272	-	944819	944839	3	1	2	1	13	4	15	11	1	6	t5297492	6	3	5	3	27	8	32	24	3	111
PHAS_Sc0000272_1_siR3	aagaccctcatgatgaatttg	Sc0000272	+	944884	944904	0	1	1	0	0	0	3	1	2	1	t4499653	0	2	2	1	1	1	7	2	5	21
PHAS_Sc0000272_1_siR4	aattcatcatgagggtcttct	Sc0000272	-	944882	944902	3	5	6	2	1	1	7	3	2	3	t7564178	6	12	12	4	2	3	16	6	5	66
PHAS_Sc0000272_1_siR5	ataggttttaaatagttgttg	Sc0000272	+	944905	944925	1	2	2	3	6	3	12	9	2	4	t17695742	3	5	5	7	12	7	26	18	4	87
PHAS_Sc0000272_1_siR6	actggcagcgtatttaagaaa	Sc0000272	+	944926	944946	0	1	1	2	5	2	3	4	1	2	t11499602	0	2	3	4	11	5	6	8	2	41
PHAS_Sc0000272_1_siR7	tcttaaatacgctgccagtca	Sc0000272	-	944924	944944	4	7	4	1	6	6	16	8	2	6	t49662047	8	15	8	3	12	12	34	16	5	113
PHAS_Sc0000277_1_siR1	tagaggtgggagtagaccggt	Sc0000277	-	265062	265082	7	302	295	378	30	297	151	167	165	199	t45877032	15	681	638	817	64	628	328	353	370	3894
PHAS_Sc0000277_1_siR2	cataccggcaggcctcatcat	Sc0000277	+	265148	265168	5	182	135	202	26	238	112	112	238	139	t25521123	11	409	291	437	55	503	243	237	532	2718
PHAS_Sc0000277_1_siR3	atcactacccagcatggcgcc	Sc0000277	+	265253	265273	7	298	298	298	9	402	92	174	388	219	t18397270	16	671	645	644	19	849	201	369	869	4283
PHAS_Sc0000277_1_siR4	ctcttactcggaggtagtcgg	Sc0000277	-	265272	265292	97	807	1015	5628	81	4553	1395	813	1521	1756	t31526097	212	1819	2196	12151	174	9613	3037	1721	3403	34326
PHAS_Sc0000277_1_siR5	tctgtcagcagtccgcatact	Sc0000277	+	265295	265315	11	413	346	308	6	289	192	220	209	222	t49622633	24	931	749	666	13	610	419	465	468	4345
PHAS_Sc0000277_1_siR6	tatgcggactgctgacagact	Sc0000277	-	265293	265313	7	127	94	82	3	80	65	60	59	64	t46877341	15	286	204	177	6	169	142	126	132	1257
PHAS_Sc0000306_1_siR1	ctcttcttccaagtcggtatt	Sc0000306	+	346595	346615	0	0	0	40	14	15	1	1	0	8	t31542175	0	0	1	87	29	32	3	3	0	155
PHAS_Sc0000306_1_siR2	taccgacttggaagaagagtg	Sc0000306	-	346593	346613	0	0	0	4	0	3	0	0	0	1	t45386848	0	0	0	8	0	6	0	1	0	15
PHAS_Sc0000306_1_siR3	atcaacgattcgcaagtagga	Sc0000306	+	346616	346636	0	0	0	13	5	3	0	0	0	2	t18265716	0	0	0	27	11	6	0	0	0	44
PHAS_Sc0000306_1_siR4	ctacttgcgaatcgttgataa	Sc0000306	-	346614	346634	0	0	0	18	9	9	0	0	0	4	t30603154	0	0	1	39	19	20	0	1	0	80
PHAS_Sc0000306_1_siR5	atcggatgatgggctttcttg	Sc0000306	+	346637	346657	0	0	1	25	17	16	1	2	0	7	t18988192	0	0	2	54	37	34	2	4	0	133
PHAS_Sc0000306_1_siR6	agaaagcccatcatccgattc	Sc0000306	-	346635	346655	0	0	0	22	12	8	1	3	0	5	t12175400	0	0	0	47	26	16	3	7	0	99
PHAS_Sc0000352_1_siR1	catcttcagtgctctcttcgg	Sc0000352	+	742495	742515	1	2	1	1	0	2	4	0	1	1	t25788096	2	4	2	2	0	4	8	1	2	25
PHAS_Sc0000352_1_siR2	atattggtacaacttcttcag	Sc0000352	+	742579	742599	13	4	12	8	14	10	16	10	28	13	t18143650	28	10	25	17	30	21	34	22	62	249
PHAS_Sc0000352_1_siR3	cttgagcttgaacctgagtct	Sc0000352	-	742598	742618	13	14	10	10	34	17	20	23	15	17	t32743911	29	31	21	22	73	36	44	49	34	339
PHAS_Sc0000352_1_siR4	caggatcaagttcagggtcaa	Sc0000352	+	742621	742641	2	2	0	2	2	1	3	3	3	2	t25231061	4	4	1	4	4	3	6	6	7	39
PHAS_Sc0000352_1_siR5	cttctataggcatctctattt	Sc0000352	+	742663	742683	5	0	4	5	9	7	11	9	4	6	t32627664	10	1	8	10	19	14	25	19	10	116
PHAS_Sc0000352_1_siR6	atagagatgcctatagaagac	Sc0000352	-	742661	742681	5	4	6	5	2	3	2	2	3	4	t17514769	10	9	13	10	4	6	5	5	7	69
PHAS_Sc0000352_1_siR7	cttcacttgggtcagattcta	Sc0000352	+	742684	742704	202	255	200	372	370	489	506	274	302	329	t32479762	442	574	433	804	791	1033	1101	579	676	6433
PHAS_Sc0000352_1_siR8	atagaagactatgaatccata	Sc0000352	-	742703	742723	6	5	11	9	29	14	8	7	11	11	t17468573	14	11	23	19	61	30	18	15	25	216
PHAS_Sc0000352_1_siR9	gtatctccacttcttcactta	Sc0000352	+	742726	742746	6	6	6	6	16	8	16	13	11	10	t41903934	14	13	14	12	35	16	34	28	25	191
PHAS_Sc0000352_1_siR10	agtgaagaagtggagatacct	Sc0000352	-	742724	742744	5	4	4	18	14	14	17	17	8	11	t16032361	11	8	8	38	29	29	36	36	17	212
PHAS_Sc0000352_1_siR11	aaatccatagaatctgaccta	Sc0000352	-	742745	742765	5	10	6	6	7	10	5	6	15	8	t2554519	11	22	12	13	15	21	11	12	33	150
PHAS_Sc0000352_1_siR12	ctatgtcatagtttttctccg	Sc0000352	+	742810	742830	4	5	7	5	1	0	2	3	1	3	t30898211	8	11	15	11	2	1	5	6	2	61
PHAS_Sc0000352_1_siR13	tgtctgatgaccctggcatcc	Sc0000352	+	742852	742872	21	40	38	51	99	65	52	50	21	48	t52723114	45	90	82	110	212	138	114	106	47	944
PHAS_Sc0000355_1_siR1	cactcaccaataaatgtctgg	Sc0000355	+	505942	505962	25	12	12	36	23	43	24	17	34	25	t24757310	55	26	27	78	50	90	52	35	76	489
PHAS_Sc0000355_1_siR2	ttgattgggcaaaggaatacc	Sc0000355	-	505961	505981	122	73	71	267	111	173	90	74	84	118	t55283543	267	164	153	576	238	366	195	157	188	2304
PHAS_Sc0000355_1_siR3	ataggcgtggcaaaatggcca	Sc0000355	-	505982	506002	173	47	111	24	428	281	5	33	49	127	t17655831	380	105	241	51	913	594	11	70	110	2475
PHAS_Sc0000355_1_siR4	tgcctgatcgctttgatgccc	Sc0000355	-	506024	506044	1	5	2	6	0	6	5	3	1	3	t51159827	2	11	4	13	0	12	11	6	2	61
PHAS_Sc0000355_1_siR5	cacgagtgccacttatatgct	Sc0000355	-	506108	506128	51	21	22	59	55	72	42	40	29	43	t24623989	112	48	47	128	117	153	92	84	64	845
PHAS_Sc0000355_1_siR6	ttggtcgagacatatggatgg	Sc0000355	-	506129	506149	26	28	34	82	8	54	39	38	37	38	t55927363	57	64	74	177	18	114	84	81	82	751
PHAS_Sc0000402_1_siR1	gaaatagtccgattgatgtgc	Sc0000402	+	593330	593350	16	20	27	18	54	24	15	18	21	24	t33675643	35	46	59	38	116	51	32	38	47	462
PHAS_Sc0000402_1_siR2	ctcagtggatggcatattcgg	Sc0000402	+	593393	593413	84	94	71	248	182	163	83	86	143	128	t31088440	185	211	154	536	388	344	181	183	320	2502
PHAS_Sc0000402_1_siR3	atgtagtcggtcacgtcggtg	Sc0000402	+	593477	593497	3	2	5	4	6	5	1	1	1	3	t20571077	6	5	10	8	12	10	3	2	3	59
PHAS_Sc0000402_1_siR4	ccgacgtgaccgactacattt	Sc0000402	-	593475	593495	186	241	143	144	473	191	127	122	145	197	t27161258	407	543	309	310	1011	403	276	259	325	3843
PHAS_Sc0000402_1_siR5	cgagatacgggaattattgta	Sc0000402	-	593517	593537	21	12	9	14	22	11	6	10	14	13	t28544212	47	26	20	30	47	24	12	22	31	259
PHAS_Sc0000402_1_siR6	aatggcatccaatccctctct	Sc0000402	+	593540	593560	18	20	12	6	20	8	6	7	8	12	t7143679	39	46	27	12	43	17	14	14	17	229
PHAS_Sc0000404_1_siR1	tcttcccggcagttgaggatc	Sc0000404	+	437014	437034	0	0	0	2	0	2	1	0	0	1	t49719709	0	0	1	4	1	4	3	0	0	13
PHAS_Sc0000404_1_siR2	ttgctccgccgcaagcatgtg	Sc0000404	-	437096	437116	77	159	123	613	250	502	107	124	36	219	t55447480	169	358	265	1324	533	1060	234	262	81	4286
PHAS_Sc0000404_1_siR3	tgcctagtcgcttgctattcc	Sc0000404	+	437119	437139	0	0	0	11	14	9	11	12	0	6	t51139956	0	0	0	23	30	18	25	26	0	122
PHAS_Sc0000404_1_siR4	ttgattccgtagtccgtaaga	Sc0000404	+	437140	437160	0	0	0	2	1	0	0	1	0	1	t55273049	0	0	0	5	2	1	0	3	0	11
PHAS_Sc0000404_1_siR5	ttacggactacggaatcaagg	Sc0000404	-	437138	437158	0	0	0	27	33	12	32	26	0	14	t53557508	0	0	0	59	70	25	70	56	0	280
PHAS_Sc0000404_1_siR6	gagctgagctacgtttagagt	Sc0000404	+	437182	437202	0	0	0	2	1	1	1	2	0	1	t35714801	0	0	0	5	2	2	2	4	0	15
PHAS_Sc0000404_1_siR7	ttgttcgtctcttacacgggt	Sc0000404	+	437203	437223	0	0	0	4	8	7	7	3	0	3	t56234476	0	0	1	8	17	14	16	6	0	62
PHAS_Sc0000404_1_siR8	cgcttgcgcatgccatttgga	Sc0000404	+	437245	437265	0	0	0	6	3	6	3	1	0	2	t29192978	0	0	0	14	6	12	7	2	0	41
PHAS_Sc0000404_1_siR9	caaatggcatgcgcaagcggg	Sc0000404	-	437243	437263	0	0	0	8	2	6	3	1	0	2	t23519941	0	0	0	18	4	13	6	2	0	43
PHAS_Sc0000404_1_siR10	cgctggccgaaagtcggatat	Sc0000404	-	437411	437431	0	0	0	2	3	10	5	5	0	3	t29166095	0	0	0	5	7	22	10	10	0	54
PHAS_Sc0000418_1_siR1	cgaagtgccagtttaatagtt	Sc0000418	+	157205	157225	1	3	3	7	2	9	3	4	3	4	t28255229	2	7	7	15	5	19	7	9	7	78
PHAS_Sc0000418_1_siR2	ctattaaactggcacttcgat	Sc0000418	-	157203	157223	1	3	2	2	2	1	1	1	4	2	t30907998	3	6	4	5	4	3	2	2	9	38
PHAS_Sc0000418_1_siR3	catcccgagcttagcaaactt	Sc0000418	+	157247	157267	2	5	3	3	1	3	2	1	5	3	t25691915	4	11	7	7	2	6	4	3	11	55
PHAS_Sc0000418_1_siR4	aagagcctaagttgaaaaaga	Sc0000418	-	157287	157307	0	2	2	2	3	5	1	0	0	2	t4626057	0	4	4	4	7	10	2	0	0	31
PHAS_Sc0000418_1_siR5	ttgattatgttttccaagtgt	Sc0000418	+	157310	157330	2	12	31	38	0	22	20	9	14	17	t55269703	4	28	68	83	1	47	43	18	31	323
PHAS_Sc0000418_1_siR6	tttctatttctgtgaaggtac	Sc0000418	+	157331	157351	0	0	2	1	0	1	1	1	3	1	t56902734	0	1	4	3	0	2	2	3	6	21
PHAS_Sc0000418_1_siR7	aatgagtgacaaaaaaactgt	Sc0000418	-	157350	157370	0	0	0	0	0	0	0	0	0	0	t6964766	0	0	0	0	0	0	0	0	0	0
PHAS_Sc0000418_1_siR8	aataagatgacgcctaagctg	Sc0000418	+	157373	157393	26	41	40	225	174	138	77	82	53	94	t5892167	57	92	86	486	371	291	167	173	119	1842
PHAS_Sc0000418_1_siR9	aaaatgtgttcaacagactct	Sc0000418	+	157394	157414	0	1	0	2	2	0	1	1	1	1	t1187930	1	2	0	5	5	1	2	3	3	22
PHAS_Sc0000418_2_siR1	ttgattcgctgtggtctggtg	Sc0000418	-	158841	158861	0	0	0	2	3	1	2	2	0	1	t55274155	0	1	1	4	6	3	5	5	1	26
PHAS_Sc0000418_2_siR2	cttatatttgttgtcggggtg	Sc0000418	-	159009	159029	8	4	4	13	4	20	8	3	8	8	t32405210	17	8	8	29	8	43	18	7	19	157
PHAS_Sc0000418_2_siR3	gatcacatgcttatccccagt	Sc0000418	+	159074	159094	1	1	1	2	3	2	1	3	4	2	t36401482	2	2	3	4	6	5	3	6	8	39
PHAS_Sc0000418_2_siR4	tggggataagcatgtgatcag	Sc0000418	-	159072	159092	23	40	43	135	103	115	70	83	41	72	t52122782	50	90	92	292	220	243	153	176	92	1408
PHAS_Sc0000418_2_siR5	cttcaagtttgaccatgctgg	Sc0000418	+	159095	159115	510	477	344	3612	1226	2093	796	430	750	1130	t32461288	1119	1075	745	7797	2619	4420	1733	909	1679	22096
PHAS_Sc0000418_2_siR6	tgggcttcgagtgcagctttt	Sc0000418	+	159116	159136	6	7	3	14	14	10	6	8	9	9	t52110943	14	15	6	31	29	21	14	16	21	167
PHAS_Sc0000418_2_siR7	aagctgcactcgaagcccacc	Sc0000418	-	159114	159134	1	1	1	4	7	6	2	1	2	3	t5038065	2	3	2	8	14	12	4	2	4	51
PHAS_Sc0000418_2_siR8	cttatgttaagatgtagggaa	Sc0000418	-	159135	159155	8	2	5	10	6	9	8	5	6	6	t32426897	17	4	10	22	13	19	17	10	13	125
PHAS_Sc0000418_2_siR9	attgctgcatttcttctacag	Sc0000418	+	159158	159178	9	5	8	4	4	9	8	2	10	7	t21985796	19	12	17	9	8	18	18	4	23	128
PHAS_Sc0000418_2_siR10	ttaaactctacccattgcatt	Sc0000418	+	159179	159199	58	81	72	174	247	154	82	107	38	112	t53223204	127	182	155	376	528	326	179	226	85	2184
PHAS_Sc0000418_2_siR11	tgcaatgggtagagtttaact	Sc0000418	-	159177	159197	3	3	3	4	10	4	1	2	2	4	t50936876	7	6	6	9	22	9	2	4	5	70
PHAS_Sc0000418_3_siR1	aatcgaagggcagtttaataa	Sc0000418	+	159957	159977	35	13	26	40	20	34	26	20	23	26	t6642391	76	29	56	87	43	71	56	42	52	512
PHAS_Sc0000418_3_siR2	attaaactgcccttcgatttt	Sc0000418	-	159955	159975	15	9	7	23	8	15	11	12	9	12	t20852259	32	21	16	50	17	31	25	26	20	238
PHAS_Sc0000418_3_siR3	aaacataaccacccttgtatc	Sc0000418	+	159978	159998	0	1	0	9	2	8	2	3	0	3	t1408377	1	2	1	19	5	16	4	6	0	54
PHAS_Sc0000418_3_siR4	tacaagggtggttatgttttt	Sc0000418	-	159976	159996	160	75	89	249	164	177	165	159	80	146	t45202098	350	168	193	537	350	374	359	336	178	2845
PHAS_Sc0000418_3_siR5	gttcaccaatgacatcttcaa	Sc0000418	+	159999	160019	4	0	3	4	5	4	6	7	4	4	t43466251	8	1	6	8	10	9	13	15	10	80
PHAS_Sc0000418_3_siR6	gaagatgtcattggtgaacga	Sc0000418	-	159997	160017	13	16	37	86	74	54	76	72	47	53	t34037876	29	36	80	185	158	115	166	152	106	1027
PHAS_Sc0000418_4_siR1	tcttgcctttcttcttttaac	Sc0000418	+	184619	184639	3	7	4	5	8	3	0	0	2	4	t49778940	7	16	8	10	17	6	1	0	5	70
PHAS_Sc0000418_4_siR2	taaaagaagaaaggcaagaaa	Sc0000418	-	184617	184637	4	7	7	3	5	10	0	0	5	5	t44278984	8	15	15	6	11	22	1	1	11	90
PHAS_Sc0000418_4_siR3	tgattatgtcttccaagtgtt	Sc0000418	+	184703	184723	112	311	349	1007	568	463	38	24	135	333	t50819649	245	700	755	2174	1213	978	83	50	301	6499
PHAS_Sc0000418_4_siR4	cacttggaagacataatcaat	Sc0000418	-	184701	184721	26	16	11	42	79	55	15	17	20	31	t24856008	57	35	24	90	169	117	33	36	45	606
PHAS_Sc0000418_4_siR5	aataagatgacgcctaagctg	Sc0000418	+	184766	184786	26	41	40	225	174	138	77	82	53	94	t5892167	57	92	86	486	371	291	167	173	119	1842
PHAS_Sc0000418_5_siR1	agattctttgaaaatggcggg	Sc0000418	+	920514	920534	3	33	31	129	412	112	10	15	27	85	t13539801	6	75	68	279	880	236	21	32	61	1658
PHAS_Sc0000418_5_siR2	cccgaggacccgaccttttat	Sc0000418	+	920598	920618	39	266	162	81	6	68	81	68	302	121	t26931676	86	599	351	175	12	144	176	144	676	2363
PHAS_Sc0000418_5_siR3	aaaaggtcgggtcctcggggg	Sc0000418	-	920596	920616	88	360	504	185	9	155	161	113	299	210	t870574	193	811	1091	400	19	327	351	240	668	4100
PHAS_Sc0000418_5_siR4	ggatctgcttctccgagagcc	Sc0000418	+	920703	920723	12	67	78	8	34	13	9	7	177	46	t39408552	27	152	168	17	72	28	20	15	395	894
PHAS_Sc0000418_5_siR5	ctctcggagaagcagatcccc	Sc0000418	-	920701	920721	51	43	66	25	0	17	6	13	50	30	t31461038	111	98	142	53	1	36	13	27	111	592
PHAS_Sc0000418_6_siR1	tgtcttccgtcactttactag	Sc0000418	+	938710	938730	53	152	118	90	1	53	25	26	139	74	t52735714	116	342	256	194	3	111	54	55	310	1441
PHAS_Sc0000418_6_siR2	agtaaagtgacggaagacagc	Sc0000418	-	938708	938728	30	18	25	17	1	15	10	9	31	17	t15607760	65	41	53	36	3	31	21	18	70	338
PHAS_Sc0000418_6_siR3	ctttgacgagcgagcacccgg	Sc0000418	+	938731	938751	23	37	28	112	8	53	16	9	59	38	t33158330	51	83	61	242	17	111	34	18	131	748
PHAS_Sc0000418_6_siR4	gggtgctcgctcgtcaaagct	Sc0000418	-	938729	938749	6	28	31	11	11	10	1	3	70	19	t40796112	13	64	67	24	23	22	3	6	157	379
PHAS_Sc0000418_6_siR5	ggatctgcttctccgagagcc	Sc0000418	+	938752	938772	12	67	78	8	34	13	9	7	177	46	t39408552	27	152	168	17	72	28	20	15	395	894
PHAS_Sc0000418_6_siR6	ctctcggagaagcagatcccc	Sc0000418	-	938750	938770	51	43	66	25	0	17	6	13	50	30	t31461038	111	98	142	53	1	36	13	27	111	592
PHAS_Sc0000442_1_siR1	ttgaatgagggtagtatgctc	Sc0000442	-	385619	385639	302	228	268	185	10	143	172	189	138	182	t55005655	663	514	580	400	22	301	375	400	309	3564
PHAS_Sc0000442_1_siR2	tcaaggaaaaaatttgtgtcc	Sc0000442	+	385642	385662	41	33	52	57	0	35	100	101	50	52	t47444421	89	74	113	122	0	73	217	214	112	1014
PHAS_Sc0000442_1_siR3	ttgcaatgacctcttcattag	Sc0000442	-	385703	385723	17	21	17	6	0	20	37	22	60	22	t55308871	38	48	37	12	1	42	80	46	135	439
PHAS_Sc0000442_1_siR4	tacctcttcgggctttagtgt	Sc0000442	-	385724	385744	46	79	78	94	2	60	84	73	59	64	t45428880	101	177	168	204	5	126	183	155	132	1251
PHAS_Sc0000453_1_siR1	tcactcaccgaggatggactg	Sc0000453	-	864423	864443	9	20	13	3	12	4	2	2	35	11	t47653633	19	46	29	6	25	9	5	5	78	222
PHAS_Sc0000453_1_siR2	cgcccaactgttgccggagtt	Sc0000453	+	864509	864529	21	43	34	39	19	35	25	19	28	30	t28950993	47	97	74	85	41	74	55	41	63	577
PHAS_Sc0000453_1_siR3	ctccggcaacagttgggcgtt	Sc0000453	-	864507	864527	405	585	533	518	779	553	408	426	690	544	t31224598	889	1317	1152	1118	1664	1168	889	901	1544	10642
PHAS_Sc0000453_1_siR4	aatatggaatgttgaactgcg	Sc0000453	+	864572	864592	38	47	48	44	44	37	7	7	29	33	t6306896	84	107	103	94	93	79	15	14	64	653
PHAS_Sc0000453_1_siR5	cagttcaacattccatatttt	Sc0000453	-	864570	864590	23	25	48	14	16	9	21	19	33	23	t25425332	50	56	104	30	34	19	45	40	74	452
PHAS_Sc0000454_1_siR1	ttgtcgaggttgatgagaaga	Sc0000454	+	44731	44751	0	0	1	17	4	9	4	5	1	5	t56101234	1	1	3	37	8	20	9	10	2	91
PHAS_Sc0000454_1_siR2	ttctcatcaacctcgacaatc	Sc0000454	-	44729	44749	4	5	7	44	14	38	17	18	3	17	t54732242	8	12	16	96	30	80	37	38	7	324
PHAS_Sc0000454_1_siR3	ggaaggcccatgtaggggatg	Sc0000454	-	44813	44833	1	0	1	7	1	10	1	2	2	3	t39000697	2	0	2	15	2	22	2	5	4	54
PHAS_Sc0000454_1_siR4	cttttgtgctccgatgcaaac	Sc0000454	+	44857	44877	2	0	1	9	2	14	8	8	6	6	t33295292	4	1	2	20	5	29	17	17	13	108
PHAS_Sc0000454_1_siR5	ttgcatcggagcacaaaagct	Sc0000454	-	44855	44875	24	30	27	173	22	138	90	80	32	68	t55334567	52	68	58	374	46	292	196	170	71	1327
PHAS_Sc0000454_1_siR6	caaaacgttgacatatcacag	Sc0000454	+	44920	44940	16	11	9	20	5	7	18	19	6	12	t23157154	35	25	20	43	11	14	40	41	13	242
PHAS_Sc0000454_2_siR1	taatgcacgatgtcgtctctc	Sc0000454	-	88121	88141	623	902	538	355	130	392	212	196	172	394	t45057290	1367	2032	1163	766	278	828	461	414	385	7694
PHAS_Sc0000454_2_siR2	taatactagtcgtggccgagg	Sc0000454	+	88144	88164	72	146	112	50	41	85	58	56	29	72	t44953224	158	330	242	107	88	179	127	119	65	1415
PHAS_Sc0000454_2_siR3	tcggccacgactagtattagt	Sc0000454	-	88142	88162	2246	3509	4067	3198	1350	3498	1324	2821	1035	2556	t48894687	4927	7905	8797	6905	2883	7385	2882	5968	2315	49967
PHAS_Sc0000454_2_siR4	tcgaggtcgtggtcggggtat	Sc0000454	+	88165	88185	9	13	19	4	9	3	5	3	0	7	t48676641	20	30	42	8	20	7	11	6	1	145
PHAS_Sc0000454_2_siR5	aatatcatcaccccgacctat	Sc0000454	-	88184	88204	9	6	8	0	1	0	0	0	0	3	t6268350	20	13	17	0	3	0	0	1	0	54
PHAS_Sc0000454_2_siR6	ttgacgtgcttcctccaacac	Sc0000454	-	88205	88225	107	201	121	54	15	62	45	40	52	78	t55075116	234	452	262	117	32	130	99	85	117	1528
PHAS_Sc0000454_2_siR7	cttggaagaggatgtgatcga	Sc0000454	+	88228	88248	44	33	31	17	2	17	19	17	9	21	t32833131	96	74	68	36	5	35	41	37	21	413
PHAS_Sc0000454_2_siR8	tgatgctgctgatgtaaatca	Sc0000454	+	88270	88290	13	15	18	0	6	0	0	0	1	6	t50765724	29	33	40	0	13	0	0	1	3	119
PHAS_Sc0000454_2_siR9	atttacatcagcagcatcatc	Sc0000454	-	88268	88288	17	10	10	0	2	0	0	0	0	5	t22370694	38	23	22	0	5	0	0	0	0	88
PHAS_Sc0000454_2_siR10	tctgtttcctgggggcccatt	Sc0000454	+	88312	88332	3	4	5	0	2	0	0	0	0	2	t49654791	7	8	10	0	5	0	0	0	1	31
PHAS_Sc0000454_2_siR11	tgggcccccaggaaacagacc	Sc0000454	-	88310	88330	1	2	2	0	0	0	0	0	0	1	t52073870	3	4	4	0	1	0	0	0	1	13
PHAS_Sc0000454_2_siR12	ctttagtattgatggatctaa	Sc0000454	-	88331	88351	58	33	49	3	42	1	0	0	10	22	t33075162	127	75	107	6	90	3	0	0	22	430
PHAS_Sc0000454_2_siR13	tcttcgacgcatgattataac	Sc0000454	-	88499	88519	10	7	6	7	3	5	5	10	1	6	t49729335	23	15	12	15	7	11	11	21	3	118
PHAS_Sc0000462_1_siR1	ttagtagatctggcagggttc	Sc0000462	+	908332	908352	64	120	156	585	8	327	139	242	117	194	t53789959	141	270	338	1264	18	691	302	512	261	3797
PHAS_Sc0000462_1_siR2	cagagaaatgaaaggagttgg	Sc0000462	-	908435	908455	509	308	308	1117	208	1021	1134	977	959	725	t24983201	1116	693	667	2411	444	2155	2469	2068	2146	14169
PHAS_Sc0000462_1_siR3	cctctggattttgctgtgttg	Sc0000462	+	908479	908499	100	144	143	326	10	258	159	199	163	167	t27870516	220	325	310	703	21	545	346	420	365	3255
PHAS_Sc0000462_1_siR4	gacatgggcgaatgggaggcc	Sc0000462	+	908542	908562	28	73	90	32	1	60	33	53	238	68	t34618481	62	164	194	69	2	126	72	113	533	1335
PHAS_Sc0000462_1_siR5	agtgagaagagaaccaagtgt	Sc0000462	-	908624	908644	3	9	15	29	0	22	21	21	20	16	t16069173	7	21	33	62	0	46	46	44	45	304
PHAS_Sc0000476_1_siR1	tggtccatcccttatgacgag	Sc0000476	-	45440	45460	27	19	36	88	0	64	49	46	75	45	t52280191	59	43	78	191	1	135	107	98	167	879
PHAS_Sc0000476_1_siR2	ctcctatgtccaggccggtca	Sc0000476	+	45463	45483	60	74	67	194	3	130	94	102	159	98	t31250145	131	166	145	419	7	275	204	215	355	1917
PHAS_Sc0000476_1_siR3	cagagaaatgaaaggagttgg	Sc0000476	+	45526	45546	509	308	308	1117	208	1021	1134	977	959	725	t24983201	1116	693	667	2411	444	2155	2469	2068	2146	14169
PHAS_Sc0000476_1_siR4	tcacgttgtcctgccaggagg	Sc0000476	-	45587	45607	186	571	613	2047	803	1201	744	757	594	831	t47639461	409	1286	1326	4420	1715	2536	1619	1602	1329	16242
PHAS_Sc0000476_1_siR5	ttagtagatctggcagggttc	Sc0000476	-	45629	45649	64	120	156	585	8	327	139	242	117	194	t53789959	141	270	338	1264	18	691	302	512	261	3797
PHAS_Sc0000476_2_siR1	gcttccgggagagttcgatac	Sc0000476	-	648371	648391	10	33	39	18	1	38	33	35	119	36	t38721970	23	75	85	38	2	80	71	73	266	713
PHAS_Sc0000476_2_siR2	gacatgggcgaatgggaggcc	Sc0000476	-	648434	648454	28	73	90	32	1	60	33	53	238	68	t34618481	62	164	194	69	2	126	72	113	533	1335
PHAS_Sc0000476_2_siR3	ctcctatgtccaggccggtca	Sc0000476	+	648478	648498	60	74	67	194	3	130	94	102	159	98	t31250145	131	166	145	419	7	275	204	215	355	1917
PHAS_Sc0000476_2_siR4	cctctggattttgctgtgttg	Sc0000476	-	648497	648517	100	144	143	326	10	258	159	199	163	167	t27870516	220	325	310	703	21	545	346	420	365	3255
PHAS_Sc0000476_2_siR5	cagagaaatgaaaggagttgg	Sc0000476	+	648541	648561	509	308	308	1117	208	1021	1134	977	959	725	t24983201	1116	693	667	2411	444	2155	2469	2068	2146	14169
PHAS_Sc0000476_2_siR6	tcacgttgtcctgccaggagg	Sc0000476	-	648602	648622	186	571	613	2047	803	1201	744	757	594	831	t47639461	409	1286	1326	4420	1715	2536	1619	1602	1329	16242
PHAS_Sc0000476_2_siR7	ttagtagatctggcagggttc	Sc0000476	-	648644	648664	64	120	156	585	8	327	139	242	117	194	t53789959	141	270	338	1264	18	691	302	512	261	3797
PHAS_Sc0000482_1_siR1	atggttgtgcgcgaagatgaa	Sc0000482	+	204045	204065	0	1	1	0	2	0	1	2	4	1	t20515107	1	3	3	1	4	1	2	4	10	29
PHAS_Sc0000482_1_siR2	catcttcgcgcacaaccatca	Sc0000482	-	204043	204063	3	3	2	7	7	8	15	6	6	6	t25789795	6	6	4	16	16	16	32	13	13	122
PHAS_Sc0000482_1_siR3	ataggattcagataattgcca	Sc0000482	+	204066	204086	5	3	4	9	2	5	11	7	4	5	t17639635	10	6	9	20	4	10	23	15	9	106
PHAS_Sc0000482_1_siR4	ataatggagccactgattttg	Sc0000482	+	204087	204107	5	6	5	8	0	12	8	11	7	7	t17127875	10	13	11	18	1	25	18	23	15	134
PHAS_Sc0000482_1_siR5	aaatcagtggctccattattg	Sc0000482	-	204085	204105	6	4	2	5	6	7	15	13	11	8	t2535663	13	8	4	11	12	15	32	28	25	148
PHAS_Sc0000482_1_siR6	tcagattcaagttggagggga	Sc0000482	-	204148	204168	4	3	5	13	11	8	15	15	7	9	t47728681	9	7	10	29	23	17	32	31	15	173
PHAS_Sc0000482_1_siR7	ttaagactgtgacacgacatg	Sc0000482	-	204169	204189	14	15	14	90	65	50	54	64	30	44	t53334159	30	34	31	195	139	105	118	136	67	855
PHAS_Sc0000482_1_siR8	ctgttgatagacaccatttca	Sc0000482	+	204192	204212	4	1	1	5	2	5	19	12	3	6	t32223621	9	2	3	11	4	10	41	25	6	111
PHAS_Sc0000482_1_siR9	tcacctggcgacttcttcaga	Sc0000482	+	204213	204233	12	37	19	24	48	45	54	71	63	41	t47612371	27	84	41	52	103	96	118	150	140	811
PHAS_Sc0000482_1_siR10	tgaagaagtcgccaggtgatg	Sc0000482	-	204211	204231	7	12	13	25	19	14	39	38	13	20	t50050350	16	27	29	53	40	30	85	80	29	389
PHAS_Sc0000482_1_siR11	atcgactttagggggacactt	Sc0000482	+	204234	204254	10	36	11	8	43	35	41	47	132	41	t18896350	21	82	23	18	92	74	89	100	295	794
PHAS_Sc0000482_1_siR12	gtgtccccctaaagtcgattc	Sc0000482	-	204232	204252	1	2	2	0	1	1	5	9	0	2	t43137873	2	4	5	1	2	2	11	18	0	45
PHAS_Sc0000482_1_siR13	attgctgtagactttggttca	Sc0000482	+	204276	204296	18	43	37	50	56	38	179	153	101	75	t21988392	40	96	80	108	119	80	389	323	227	1462
PHAS_Sc0000482_1_siR14	agagatccttccacaagccgc	Sc0000482	+	204297	204317	4	0	2	38	44	46	128	156	0	46	t12977574	9	0	5	81	95	98	279	330	1	898
PHAS_Sc0000482_1_siR15	ggcttgtggaaggatctcttg	Sc0000482	-	204295	204315	6	4	5	10	17	13	65	55	7	20	t40139277	13	9	11	22	37	27	142	116	16	393
PHAS_Sc0000482_1_siR16	ttgcttgactcacctgattca	Sc0000482	+	204318	204338	9	17	6	6	9	11	65	38	74	26	t55476791	19	39	13	13	19	23	141	80	166	513
PHAS_Sc0000482_1_siR17	tttcagccccagagttgcctg	Sc0000482	-	204337	204357	6	13	9	18	6	9	11	10	15	11	t56696333	13	30	20	38	13	18	23	21	34	210
PHAS_Sc0000482_1_siR18	tttaaaacttgcaagcggtaa	Sc0000482	+	204360	204380	3	2	5	4	3	5	11	6	5	5	t56302510	7	5	10	8	6	10	25	12	12	95
PHAS_Sc0000482_1_siR19	ttggcaacattaaggtaaatt	Sc0000482	-	204379	204399	2	1	4	1	2	4	6	3	12	4	t55637985	4	3	8	3	5	8	14	6	26	77
PHAS_Sc0000482_1_siR20	tgattatacgctgcctcagca	Sc0000482	+	204423	204443	4	6	4	3	11	6	2	13	9	6	t50815826	9	14	8	6	23	12	5	28	20	125
PHAS_Sc0000482_1_siR21	ctagacttgttcttaaaaaca	Sc0000482	+	204444	204464	4	3	1	3	3	5	7	7	5	4	t30633941	8	6	2	6	6	10	15	15	12	80
PHAS_Sc0000482_1_siR22	accttggcagttgatgaattc	Sc0000482	+	204465	204485	10	8	13	8	15	14	55	45	19	21	t9878843	21	19	28	18	32	29	119	96	42	404
PHAS_Sc0000482_1_siR23	attcatcaactgccaaggttg	Sc0000482	-	204463	204483	3	4	5	17	10	14	22	17	14	12	t21452980	6	8	10	36	22	30	47	37	32	228
PHAS_Sc0000482_1_siR24	caaagctgccatcagtgccag	Sc0000482	-	204547	204567	1	0	1	5	1	2	0	5	2	2	t23414063	2	1	2	11	2	4	1	10	5	38
PHAS_Sc0000482_1_siR25	cttctgaaccagcaatgttga	Sc0000482	-	204589	204609	95	68	89	162	261	236	552	420	230	234	t32651224	208	154	193	349	558	498	1201	889	515	4565
PHAS_Sc0000482_1_siR26	tgggttcatcagtgtcgacaa	Sc0000482	-	204631	204651	7	2	8	9	5	10	21	18	19	11	t52202904	16	5	17	20	10	21	45	39	43	216
PHAS_Sc0000482_1_siR27	ttcgaggagatgaaaaaatgg	Sc0000482	-	204652	204672	0	2	0	0	0	0	3	1	3	1	t54527522	1	4	1	0	1	1	6	3	7	24
PHAS_Sc0000482_1_siR28	tgacttttgctgccagccttt	Sc0000482	+	204780	204800	1	10	5	12	7	8	10	6	14	8	t50408564	3	22	10	26	14	17	22	13	31	158
PHAS_Sc0000482_1_siR29	tcagaccagatgatccagcaa	Sc0000482	-	204799	204819	1	1	0	1	2	1	0	1	2	1	t47703119	2	3	0	2	5	3	1	2	5	23
PHAS_Sc0000482_1_siR30	taaaaacattgaaaaagccgt	Sc0000482	-	204820	204840	1	3	3	5	4	4	5	4	1	3	t44223913	2	6	6	11	9	9	10	8	3	64
PHAS_Sc0000482_1_siR31	tcacgttgcgcaagtattgga	Sc0000482	+	204906	204926	3	4	3	7	3	5	7	7	11	6	t47638945	6	9	7	15	6	11	16	14	24	108
PHAS_Sc0000482_1_siR32	caatacttgcgcaacgtgaag	Sc0000482	-	204904	204924	0	0	2	3	5	5	6	7	5	4	t24068821	0	1	5	7	10	11	12	15	11	72
PHAS_Sc0000482_2_siR1	cttgcgcaacgtgaaggacca	Sc0000482	+	223128	223148	7	5	6	17	5	12	21	16	5	10	t32807501	15	12	14	37	10	25	46	34	11	204
PHAS_Sc0000482_2_siR2	accggatgatccagcaaaggc	Sc0000482	+	223233	223253	0	1	0	0	2	0	2	0	6	1	t9616702	1	2	1	0	5	1	4	0	13	27
PHAS_Sc0000482_2_siR3	ctttgctggatcatccggtct	Sc0000482	-	223231	223251	6	11	12	11	13	14	22	27	34	17	t33182398	13	25	26	24	27	29	48	57	76	325
PHAS_Sc0000482_2_siR4	caatgcactcagcttcctgta	Sc0000482	-	223315	223335	2	2	2	1	0	2	1	1	3	2	t24179210	4	4	4	2	1	4	3	3	6	31
PHAS_Sc0000482_2_siR5	ccagaagcatttgaaaattca	Sc0000482	+	223359	223379	1	0	0	1	0	0	12	5	4	3	t26569584	3	0	1	3	0	1	26	11	10	55
PHAS_Sc0000482_2_siR6	caccattttttcatctccttg	Sc0000482	-	223378	223398	1	3	0	2	3	1	8	9	3	3	t24501726	2	7	1	5	6	3	18	18	6	66
PHAS_Sc0000482_2_siR7	ttcatcagtgtcgacaaagcc	Sc0000482	+	223401	223421	7	16	8	22	22	16	39	38	9	20	t54273702	16	36	18	48	46	33	84	81	20	382
PHAS_Sc0000482_2_siR8	tgaaccagcaatgttgatgat	Sc0000482	+	223443	223463	0	1	0	2	0	0	5	5	4	2	t50006320	0	3	1	4	0	1	11	10	9	39
PHAS_Sc0000482_2_siR9	ttctagcactgatggtagttt	Sc0000482	-	223483	223503	2	0	2	2	1	1	1	3	2	2	t54698301	4	1	5	5	3	3	3	7	5	36
PHAS_Sc0000482_2_siR10	tggctgacccataaagatttc	Sc0000482	-	223525	223545	36	49	51	69	208	86	96	109	47	83	t51955990	80	111	110	148	445	182	210	231	106	1623
PHAS_Sc0000482_2_siR11	atgaattctgaaacacgcgag	Sc0000482	-	223546	223566	2	4	3	4	4	5	2	5	7	4	t19520950	4	8	7	8	9	11	5	10	15	77
PHAS_Sc0000482_2_siR12	actgccaaggttgtttttaag	Sc0000482	+	223569	223589	1	0	4	19	1	6	6	5	1	5	t11438873	3	0	9	41	2	12	12	10	3	92
PHAS_Sc0000482_3_siR1	tggtagttttgaatgaagcga	Sc0000482	-	223471	223491	4	0	0	2	0	0	1	2	2	1	t52254113	8	0	1	4	0	1	2	4	4	24
PHAS_Sc0000482_3_siR2	ctcttttagttctagcactga	Sc0000482	-	223492	223512	1	1	0	2	2	2	4	2	2	2	t31565295	3	2	1	5	5	4	8	4	5	37
PHAS_Sc0000482_3_siR3	cagaattcatcaactgccaag	Sc0000482	+	223557	223577	0	0	0	4	2	1	9	7	2	3	t24928468	1	1	1	9	4	2	20	14	4	56
PHAS_Sc0000482_3_siR4	ttctgttgaggactgcgtgat	Sc0000482	-	223618	223638	6	9	11	9	15	7	11	12	20	11	t54829539	13	20	23	20	32	14	24	26	44	216
PHAS_Sc0000482_3_siR5	aattaccgcttgcaagtttta	Sc0000482	+	223662	223682	11	8	11	5	15	9	22	14	27	14	t7430075	24	18	24	10	31	20	48	29	60	264
PHAS_Sc0000482_3_siR6	aaacttgcaagcggtaattta	Sc0000482	-	223660	223680	2	1	2	1	1	2	3	1	4	2	t1768414	5	2	4	2	3	4	6	3	9	38
PHAS_Sc0000482_3_siR7	aatgtttcagccccagagttg	Sc0000482	+	223683	223703	2	2	1	8	7	5	4	5	4	4	t7357830	4	4	2	17	16	11	8	10	8	80
PHAS_Sc0000482_3_siR8	actctggggctgaaacattta	Sc0000482	-	223681	223701	0	2	4	1	2	4	2	2	3	2	t11315897	1	5	9	3	4	9	4	4	6	45
PHAS_Sc0000482_3_siR9	ttgactcacctgattcaggca	Sc0000482	-	223702	223722	1	3	2	3	1	6	3	2	22	5	t55085371	3	6	5	7	3	13	7	4	50	98
PHAS_Sc0000482_3_siR10	cgactttaggggacacttggg	Sc0000482	-	223786	223806	0	0	0	5	0	9	11	6	0	3	t28509823	0	0	0	10	0	18	23	13	0	64
PHAS_Sc0000482_3_siR11	tctgaagaagtcgccaggtga	Sc0000482	+	223809	223829	5	8	13	33	11	14	26	32	14	17	t49488587	12	19	28	71	24	29	57	67	32	339
PHAS_Sc0000482_3_siR12	acctggcgacttcttcagaat	Sc0000482	-	223807	223827	0	1	0	0	0	0	2	3	6	2	t9832480	0	3	0	0	1	1	5	6	14	30
PHAS_Sc0000482_3_siR13	tgaaatggtgtctatcaacag	Sc0000482	+	223830	223850	1	0	0	3	0	1	6	7	0	2	t49980937	2	0	1	7	0	3	13	15	0	41
PHAS_Sc0000482_3_siR14	ttgcgtcgcagtcttaacact	Sc0000482	-	223849	223869	29	55	44	139	178	145	137	88	36	94	t55427540	63	124	95	300	380	307	298	187	80	1834
PHAS_Sc0000482_3_siR15	tgtcagattcaagttggaggg	Sc0000482	+	223872	223892	4	4	6	57	21	31	17	6	4	16	t52625543	8	8	12	124	44	65	36	13	8	318
PHAS_Sc0000482_3_siR16	ctccaacttgaatctgacatg	Sc0000482	-	223870	223890	23	36	14	147	126	148	220	178	45	103	t31134032	50	80	31	318	269	313	479	377	101	2018
PHAS_Sc0000482_3_siR17	caaaatcagtggctccattat	Sc0000482	+	223935	223955	2	4	4	6	7	6	18	20	10	9	t23211986	5	10	9	12	14	13	40	42	22	167
PHAS_Sc0000482_3_siR18	aatggagccactgattttgtt	Sc0000482	-	223933	223953	3	3	3	11	1	12	6	4	3	5	t7116992	7	7	7	24	3	26	12	9	6	101
PHAS_Sc0000482_3_siR19	caaggacaatgttgccaactt	Sc0000482	+	223998	224018	0	0	0	2	0	3	3	3	0	1	t23932027	0	0	0	4	0	7	6	6	0	23
PHAS_Sc0000492_1_siR1	cgctgccggcgacgtcgtgag	Sc0000492	+	380445	380465	1342	785	938	518	2699	1066	335	540	630	980	t29158854	2944	1769	2028	1119	5764	2250	729	1143	1409	19155
PHAS_Sc0000492_1_siR2	cacgacgtcgccggcagcgaa	Sc0000492	-	380443	380463	20	29	33	30	107	123	6	44	22	45	t24615690	43	65	72	64	229	259	14	94	49	889
PHAS_Sc0000492_1_siR3	ctgcggaaggatcattgtcgg	Sc0000492	+	380529	380549	21	28	23	49	35	44	152	130	28	56	t31854986	47	64	49	105	75	93	330	276	62	1101
PHAS_Sc0000492_1_siR4	gttcgttcgttcaggggcacc	Sc0000492	-	380548	380568	1	5	6	95	1	49	44	53	12	29	t43573547	3	12	14	205	2	104	96	112	27	575
PHAS_Sc0000492_1_siR5	acgacccgcgaacttgtcatg	Sc0000492	+	380571	380591	21	29	43	77	85	100	225	180	31	87	t9991264	47	65	93	167	181	212	489	380	70	1704
PHAS_Sc0000495_1_siR1	acgacccgcgaacttgtcatg	Sc0000495	-	409730	409750	21	29	43	77	85	100	225	180	31	87	t9991264	47	65	93	167	181	212	489	380	70	1704
PHAS_Sc0000495_1_siR2	gttcgttcgttcaggggcacc	Sc0000495	+	409753	409773	1	5	6	95	1	49	44	53	12	29	t43573547	3	12	14	205	2	104	96	112	27	575
PHAS_Sc0000495_1_siR3	ctgcggaaggatcattgtcgg	Sc0000495	-	409772	409792	21	28	23	49	35	44	152	130	28	56	t31854986	47	64	49	105	75	93	330	276	62	1101
PHAS_Sc0000495_1_siR4	cacgacgtcgccggcagcgaa	Sc0000495	+	409858	409878	20	29	33	30	107	123	6	44	22	45	t24615690	43	65	72	64	229	259	14	94	49	889
PHAS_Sc0000495_1_siR5	cgctgccggcgacgtcgtgag	Sc0000495	-	409856	409876	1342	785	938	518	2699	1066	335	540	630	980	t29158854	2944	1769	2028	1119	5764	2250	729	1143	1409	19155
PHAS_Sc0000498_1_siR1	ataccggcaggcctcatcatc	Sc0000498	+	3306	3326	2	61	49	128	16	174	78	74	97	75	t17303813	5	137	105	277	35	368	169	156	218	1470
PHAS_Sc0000498_1_siR2	tgatgaggcctgccggtatgt	Sc0000498	-	3304	3324	2	55	56	85	12	133	124	86	65	68	t50749366	5	125	121	183	25	280	269	181	146	1335
PHAS_Sc0000498_1_siR3	acctggcgcagaaagcgttcc	Sc0000498	+	3516	3536	5	121	221	51	13	221	14	163	357	130	t9832531	12	272	479	111	27	466	31	345	798	2541
PHAS_Sc0000498_1_siR4	aacgctttctgcgccaggtat	Sc0000498	-	3514	3534	1	49	73	142	2	78	59	38	45	54	t3815131	2	111	157	306	5	165	129	80	100	1055
PHAS_Sc0000498_1_siR5	cctccggtatactgaagtcgg	Sc0000498	+	3600	3620	28	2110	6728	13100	169	14563	2273	3526	7696	5545	t27801265	62	4754	14551	28282	361	30748	4949	7460	17221	108388
PHAS_Sc0000501_1_siR1	tcacgttgtcctgccaggagg	Sc0000501	+	866732	866752	186	571	613	2047	803	1201	744	757	594	831	t47639461	409	1286	1326	4420	1715	2536	1619	1602	1329	16242
PHAS_Sc0000501_1_siR2	acactgatggcagccttggta	Sc0000501	+	866753	866773	708	1097	1386	3533	1488	4742	758	1386	1118	1787	t8644189	1553	2471	2998	7627	3178	10012	1651	2933	2502	34925
PHAS_Sc0000501_1_siR3	ccaaggctgccatcagtgtcc	Sc0000501	-	866751	866771	46	27	43	204	47	75	201	257	42	104	t26354021	100	60	94	441	101	159	438	543	95	2031
PHAS_Sc0000501_1_siR4	cagagaaatgaaaggagttgg	Sc0000501	-	866793	866813	509	308	308	1117	208	1021	1134	977	959	725	t24983201	1116	693	667	2411	444	2155	2469	2068	2146	14169
PHAS_Sc0000501_1_siR5	tgtcaacaggtgggcgagccc	Sc0000501	-	866940	866960	15	61	26	18	25	13	2	11	35	23	t52603795	32	138	57	38	54	28	5	23	79	454
PHAS_Sc0000517_1_siR1	agattttgcagcgagtgggtt	Sc0000517	+	820038	820058	0	3	4	3	12	5	5	1	4	4	t13616997	1	6	8	6	26	11	11	2	8	79
PHAS_Sc0000517_1_siR2	cccactcgctgcaaaatctca	Sc0000517	-	820036	820056	0	3	3	2	9	1	4	2	2	3	t26825255	1	7	7	4	20	2	8	5	4	58
PHAS_Sc0000517_1_siR3	gggaggtaggaaattgttgga	Sc0000517	+	820059	820079	1	2	1	0	2	1	1	1	5	2	t40298672	3	5	2	1	5	3	2	3	11	35
PHAS_Sc0000517_1_siR4	agattgtggttgttttggttt	Sc0000517	+	820101	820121	1	3	5	4	12	6	2	0	4	4	t13574569	3	7	10	9	26	13	4	1	9	82
PHAS_Sc0000517_2_siR1	aaagaccggttgcatgccttg	Sc0000517	+	861088	861108	14	19	18	16	54	45	22	9	17	24	t1861945	31	43	40	34	116	96	48	19	37	464
PHAS_Sc0000517_2_siR2	aaggactaacggcggtgatgt	Sc0000517	+	861277	861297	0	2	2	0	2	2	0	2	0	1	t5123230	0	5	5	0	4	4	1	4	1	24
PHAS_Sc0000517_2_siR3	atcaccgccgttagtccttgg	Sc0000517	-	861275	861295	3	9	5	8	15	13	11	1	6	8	t18372185	7	21	10	17	33	27	23	2	14	154
PHAS_Sc0000517_2_siR4	atcttttgtcgtcgttttctg	Sc0000517	+	861319	861339	1	4	2	1	10	4	5	2	4	4	t19385695	3	10	4	2	22	8	10	4	8	71
PHAS_Sc0000517_2_siR5	agattttgcagcgagtgggtt	Sc0000517	+	861340	861360	0	3	4	3	12	5	5	1	4	4	t13616997	1	6	8	6	26	11	11	2	8	79
PHAS_Sc0000517_2_siR6	cccactcgctgcaaaatctca	Sc0000517	-	861338	861358	0	3	3	2	9	1	4	2	2	3	t26825255	1	7	7	4	20	2	8	5	4	58
PHAS_Sc0000517_2_siR7	gggaggtaggaaattgttgga	Sc0000517	+	861361	861381	1	2	1	0	2	1	1	1	5	2	t40298672	3	5	2	1	5	3	2	3	11	35
PHAS_Sc0000517_2_siR8	agattgtggttgttttggttt	Sc0000517	+	861403	861423	1	3	5	4	12	6	2	0	4	4	t13574569	3	7	10	9	26	13	4	1	9	82
PHAS_Sc0000533_1_siR1	tgtttgagctgaacggcctcc	Sc0000533	-	185275	185295	88	149	188	227	302	183	210	233	101	186	t53112114	194	335	407	491	644	387	458	493	225	3634
PHAS_Sc0000533_1_siR2	tgcataggttcaggccgaact	Sc0000533	+	185340	185360	24	24	24	12	13	14	3	17	17	16	t50997627	52	55	51	25	27	30	7	37	38	322
PHAS_Sc0000533_1_siR3	ttcggcctgaacctatgcaga	Sc0000533	-	185338	185358	75	103	88	83	62	90	67	54	73	77	t54602108	165	231	191	180	133	189	146	114	163	1512
PHAS_Sc0000533_1_siR4	gcctctcgtagaaattttcgc	Sc0000533	+	185361	185381	15	29	39	24	89	21	17	22	31	32	t37897562	32	65	85	51	190	45	38	46	69	621
PHAS_Sc0000533_1_siR5	tcagctctatgcccaagtgga	Sc0000533	+	185466	185486	0	0	0	64	0	46	5	10	0	14	t47757741	0	0	1	139	1	97	11	21	0	270
PHAS_Sc0000533_2_siR1	caagctcacgcagttcaacat	Sc0000533	-	185886	185906	238	202	246	228	67	175	289	291	242	220	t23914133	523	455	533	492	143	370	630	615	541	4302
PHAS_Sc0000533_2_siR2	tggtggtggcgaggatggtgg	Sc0000533	+	185951	185971	20	45	69	162	98	183	201	112	158	116	t52364173	43	102	149	350	210	387	438	238	353	2270
PHAS_Sc0000533_2_siR3	tgacagtggcggtggtggcgc	Sc0000533	+	185972	185992	0	0	2	100	2	85	153	91	0	48	t50226725	0	0	4	216	4	180	333	192	0	929
PHAS_Sc0000533_2_siR4	gccaccaccgccactgtcacc	Sc0000533	-	185970	185990	0	0	0	15	0	12	18	20	0	7	t37596768	0	0	1	33	0	26	39	42	0	141
PHAS_Sc0000550_1_siR1	ccctaccacctccagctctgg	Sc0000550	-	374214	374234	1	1	1	44	8	70	50	42	7	25	t27002993	2	3	3	94	17	148	108	89	15	479
PHAS_Sc0000550_1_siR2	gatattcgagggcccgcaccg	Sc0000550	+	374258	374278	1	0	7	343	5	213	387	405	0	149	t36370005	3	0	16	741	10	450	843	856	0	2919
PHAS_Sc0000550_1_siR3	gtgcgggccctcgaatatcaa	Sc0000550	-	374256	374276	2	0	2	72	2	85	130	146	0	48	t42767920	4	0	4	156	5	180	283	309	0	941
PHAS_Sc0000550_1_siR4	ggtctctcgaggtctcggccg	Sc0000550	-	374277	374297	10	41	51	54	15	56	5	39	60	37	t41080766	22	93	111	116	33	118	11	82	134	720
PHAS_Sc0000550_1_siR5	ccttcgcctgcgacagtactt	Sc0000550	+	374300	374320	100	138	85	149	160	159	120	128	178	135	t28020572	220	310	183	322	342	335	262	270	398	2642
PHAS_Sc0000550_1_siR6	tgaatgtcgcacagtgtcgaa	Sc0000550	-	374319	374339	2	0	1	48	1	27	42	43	0	18	t50160198	4	0	2	103	2	58	91	90	0	350
PHAS_Sc0000550_1_siR7	cagccagtatgcggaccgctg	Sc0000550	+	374615	374635	10	1	0	47	2	48	51	43	1	22	t25113180	22	2	1	102	4	102	111	90	3	437
PHAS_Sc0000550_2_siR1	gcttccgggagagttcgatac	Sc0000550	-	753451	753471	10	33	39	18	1	38	33	35	119	36	t38721970	23	75	85	38	2	80	71	73	266	713
PHAS_Sc0000550_2_siR2	gacatgggcgaatgggaggcc	Sc0000550	-	753514	753534	28	73	90	32	1	60	33	53	238	68	t34618481	62	164	194	69	2	126	72	113	533	1335
PHAS_Sc0000550_2_siR3	ctcctatgtccaggccggtca	Sc0000550	+	753558	753578	60	74	67	194	3	130	94	102	159	98	t31250145	131	166	145	419	7	275	204	215	355	1917
PHAS_Sc0000550_2_siR4	cagagaaatgaaaggagttgg	Sc0000550	+	753621	753641	509	308	308	1117	208	1021	1134	977	959	725	t24983201	1116	693	667	2411	444	2155	2469	2068	2146	14169
PHAS_Sc0000550_2_siR5	ttagtagatctggcagggttc	Sc0000550	-	753724	753744	64	120	156	585	8	327	139	242	117	194	t53789959	141	270	338	1264	18	691	302	512	261	3797
PHAS_Sc0000550_3_siR1	ttagtagatctggcagggttc	Sc0000550	+	756896	756916	64	120	156	585	8	327	139	242	117	194	t53789959	141	270	338	1264	18	691	302	512	261	3797
PHAS_Sc0000550_3_siR2	tcacgttgtcctgccaggagg	Sc0000550	+	756938	756958	186	571	613	2047	803	1201	744	757	594	831	t47639461	409	1286	1326	4420	1715	2536	1619	1602	1329	16242
PHAS_Sc0000550_3_siR3	tcctggcaggacaacgtgaca	Sc0000550	-	756936	756956	73	131	80	63	50	50	83	76	70	75	t48499606	161	295	172	137	106	105	180	160	156	1472
PHAS_Sc0000550_3_siR4	ctcctatgtccaggccggtca	Sc0000550	-	757062	757082	60	74	67	194	3	130	94	102	159	98	t31250145	131	166	145	419	7	275	204	215	355	1917
PHAS_Sc0000550_3_siR5	agtgagaagagaaccaagtgt	Sc0000550	-	757188	757208	3	9	15	29	0	22	21	21	20	16	t16069173	7	21	33	62	0	46	46	44	45	304
PHAS_Sc0000554_1_siR1	tgcaatagtgcaacacgtggg	Sc0000554	+	514781	514801	0	0	0	6	0	4	2	0	0	1	t50933191	0	0	0	13	0	8	4	0	0	25
PHAS_Sc0000554_1_siR2	ctggggttcttgagtgtcgcc	Sc0000554	-	514800	514820	20	15	37	65	33	65	30	41	13	35	t32041479	43	33	80	141	70	138	66	86	29	686
PHAS_Sc0000554_1_siR3	gcccattacagtagcttgcta	Sc0000554	-	514821	514841	6	2	2	2	3	2	2	1	3	3	t37675232	13	5	5	4	7	4	5	2	7	52
PHAS_Sc0000554_1_siR4	attggctcacatgatattaaa	Sc0000554	-	514863	514883	4	0	2	12	1	24	8	15	0	7	t22097604	8	0	4	25	3	51	17	31	1	140
PHAS_Sc0000554_1_siR5	ttaatatctgatacgtgagcc	Sc0000554	-	514884	514904	20	6	21	9	2	8	14	10	5	11	t53401193	43	14	45	20	5	17	31	21	11	207
PHAS_Sc0000560_1_siR1	gacgagttcagagtgtgcctg	Sc0000560	-	32948	32968	4	16	13	36	5	25	26	26	16	18	t34840409	9	35	29	77	11	52	57	55	35	360
PHAS_Sc0000560_1_siR2	aattgtctaagcacccggtcg	Sc0000560	+	32971	32991	41	24	12	34	30	25	17	24	27	26	t7804069	90	53	25	73	65	52	37	50	60	505
PHAS_Sc0000560_1_siR3	aagctggtcatgatgtcatcc	Sc0000560	+	33076	33096	145	146	134	118	251	115	132	109	95	138	t5045222	317	330	290	255	535	243	288	231	212	2701
PHAS_Sc0000560_1_siR4	atgacatcatgaccagcttcc	Sc0000560	-	33074	33094	35	20	20	18	38	18	23	23	31	25	t19554570	76	44	44	38	82	37	49	48	70	488
PHAS_Sc0000567_1_siR1	tgtccctgggtgatggtctcc	Sc0000567	+	242570	242590	0	426	342	526	13	439	257	242	368	291	t52655298	0	960	739	1136	27	926	560	512	823	5683
PHAS_Sc0000567_1_siR2	gctccggtatactgaagtcgg	Sc0000567	-	242589	242609	13	68	125	48	57	63	29	18	220	72	t38455755	28	153	271	103	121	134	64	39	492	1405
PHAS_Sc0000567_1_siR3	cccaggaaccatgccctgcca	Sc0000567	-	242652	242672	2	21	31	105	3	69	34	57	36	39	t26836265	5	48	67	226	6	145	74	120	80	771
PHAS_Sc0000567_1_siR4	aacgctttctgcgccaggtat	Sc0000567	+	242675	242695	1	49	73	142	2	78	59	38	45	54	t3815131	2	111	157	306	5	165	129	80	100	1055
PHAS_Sc0000567_1_siR5	gtatgcggactgttgacaggc	Sc0000567	+	242738	242758	1	5	5	0	0	0	0	0	8	2	t41920156	2	11	11	0	0	0	0	0	18	42
PHAS_Sc0000567_1_siR6	tgatgaggcctgccggtatgt	Sc0000567	+	242885	242905	2	55	56	85	12	133	124	86	65	68	t50749366	5	125	121	183	25	280	269	181	146	1335
PHAS_Sc0000567_1_siR7	ataccggcaggcctcatcatc	Sc0000567	-	242883	242903	2	61	49	128	16	174	78	74	97	75	t17303813	5	137	105	277	35	368	169	156	218	1470
PHAS_Sc0000592_1_siR1	tgatttacagatgatttggca	Sc0000592	+	259851	259871	5	4	7	0	1	3	9	10	4	5	t50872361	11	10	16	0	2	6	19	22	8	94
PHAS_Sc0000592_1_siR2	ggttgtgtagtgcatgaacaa	Sc0000592	-	259912	259932	1	0	0	0	0	0	4	3	2	1	t41412880	3	1	1	0	0	0	9	6	5	25
PHAS_Sc0000592_1_siR3	ttgttcctctccttgtggttt	Sc0000592	-	259933	259953	1	8	6	2	1	2	9	9	3	5	t56230534	3	17	14	5	2	4	19	20	6	90
PHAS_Sc0000592_1_siR4	gttagtcaattccttgatcta	Sc0000592	-	259996	260016	1	3	1	0	0	0	6	3	8	3	t43392797	3	6	3	1	0	1	12	7	17	50
PHAS_Sc0000592_1_siR5	accctagagtaaaaggactct	Sc0000592	+	260019	260039	0	2	1	0	0	0	1	1	8	2	t9448509	1	5	2	0	0	1	2	2	18	31
PHAS_Sc0000592_1_siR6	catcatgatcaaagttgattt	Sc0000592	+	260061	260081	3	0	1	0	0	0	9	6	2	2	t25667041	6	0	2	0	0	0	19	12	5	44
PHAS_Sc0000592_1_siR7	ttgagtcctcaccaccattag	Sc0000592	+	260082	260102	0	8	8	1	1	3	26	17	4	8	t55181737	1	18	18	2	3	7	56	36	8	149
PHAS_Sc0000592_1_siR8	aatggtggtgaggactcaaaa	Sc0000592	-	260080	260100	2	4	2	8	7	14	17	12	15	9	t7234535	4	10	4	17	16	30	36	25	34	176
PHAS_Sc0000592_1_siR9	atgaaaggagaggagacctct	Sc0000592	-	260101	260121	3	0	1	0	0	0	3	3	0	1	t19418043	7	1	2	0	0	0	7	6	0	23
PHAS_Sc0000592_1_siR10	cctcattggccttctctacta	Sc0000592	+	260124	260144	18	8	7	6	15	4	58	47	24	21	t27765590	40	18	16	14	31	9	126	99	53	406
PHAS_Sc0000592_1_siR11	gtagagaaggccaatgaggat	Sc0000592	-	260122	260142	18	8	19	6	17	8	128	109	62	42	t41755408	40	18	42	14	37	16	278	231	138	814
PHAS_Sc0000592_1_siR12	cccgtcttctctttgtctttg	Sc0000592	+	260145	260165	116	129	142	108	198	117	1000	393	117	257	t26984870	254	291	307	234	423	248	2177	832	262	5028
PHAS_Sc0000592_1_siR13	aagacaaagagaagacgggta	Sc0000592	-	260143	260163	62	99	66	32	28	59	79	86	186	78	t4454908	136	222	143	69	59	125	171	182	417	1524
PHAS_Sc0000592_1_siR14	tcaagaggagaattaggctca	Sc0000592	-	260164	260184	78	49	58	33	28	29	335	320	81	112	t47427765	172	111	125	72	60	61	729	677	182	2189
PHAS_Sc0000592_1_siR15	cttcattttgtttctccattt	Sc0000592	+	260187	260207	12	40	42	10	13	4	169	85	41	46	t32506019	27	91	91	22	27	9	368	179	91	905
PHAS_Sc0000592_1_siR16	atggagaaacaaaatgaagga	Sc0000592	-	260185	260205	182	127	134	228	25	195	307	242	223	185	t20165299	400	286	290	493	53	412	669	511	499	3613
PHAS_Sc0000616_1_siR1	ttagtagacttggcggggttc	Sc0000616	+	615610	615630	10	1	1	24	1	18	11	18	0	9	t53789568	21	2	3	51	3	39	23	39	1	182
PHAS_Sc0000616_1_siR2	tcacgttgtcctgccaggagg	Sc0000616	+	615652	615672	186	571	613	2047	803	1201	744	757	594	831	t47639461	409	1286	1326	4420	1715	2536	1619	1602	1329	16242
PHAS_Sc0000616_1_siR3	tcctggcaggacaacgtgaca	Sc0000616	-	615650	615670	73	131	80	63	50	50	83	76	70	75	t48499606	161	295	172	137	106	105	180	160	156	1472
PHAS_Sc0000616_1_siR4	acactgatggcagccttggta	Sc0000616	+	615673	615693	708	1097	1386	3533	1488	4742	758	1386	1118	1787	t8644189	1553	2471	2998	7627	3178	10012	1651	2933	2502	34925
PHAS_Sc0000616_1_siR5	ccaaggctgccatcagtgtcc	Sc0000616	-	615671	615691	46	27	43	204	47	75	201	257	42	104	t26354021	100	60	94	441	101	159	438	543	95	2031
PHAS_Sc0000616_1_siR6	cagagaaatgaaaggagttgg	Sc0000616	-	615713	615733	509	308	308	1117	208	1021	1134	977	959	725	t24983201	1116	693	667	2411	444	2155	2469	2068	2146	14169
PHAS_Sc0000616_1_siR7	tcatggtcatatccccggtag	Sc0000616	-	615734	615754	12	0	0	38	4	21	92	94	0	29	t47936371	27	0	0	82	8	45	201	199	1	563
PHAS_Sc0000616_1_siR8	ccttttgacttcgctgtattg	Sc0000616	+	615757	615777	0	167	100	63	71	57	58	36	141	78	t28111861	1	376	216	136	151	121	127	76	316	1520
PHAS_Sc0000616_1_siR9	ctccgacgtctaaaccagtca	Sc0000616	-	615776	615796	83	0	4	153	6	221	104	93	3	73	t31201538	181	0	8	330	12	467	227	197	6	1428
PHAS_Sc0000616_1_siR10	gcctggatgtatctattgggg	Sc0000616	+	615841	615861	24	63	70	44	73	57	16	16	97	51	t37915473	52	142	151	95	156	120	35	33	216	1000
PHAS_Sc0000616_1_siR11	ccaatagatacatccaggcgg	Sc0000616	-	615839	615859	16	40	32	64	32	36	26	17	199	52	t26371117	35	90	69	139	68	75	57	37	446	1016
PHAS_Sc0000625_1_siR1	tccggctctcgtaccccttcc	Sc0000625	+	212109	212129	7	24	13	1	287	0	0	0	2	37	t48351174	15	53	29	2	612	0	0	0	5	716
PHAS_Sc0000625_1_siR2	aaggggtacgagagccggatc	Sc0000625	-	212107	212127	4	4	8	0	9	0	0	0	57	9	t5352873	8	8	18	0	20	0	0	0	128	182
PHAS_Sc0000625_1_siR3	tgttacctgcgtctatttcct	Sc0000625	-	212212	212232	24	74	42	1	342	0	0	0	95	64	t52959328	53	166	90	3	730	0	1	0	212	1255
PHAS_Sc0000625_1_siR4	ccgcacatgtcaataaatccg	Sc0000625	+	212235	212255	34	40	33	1	315	0	0	0	180	67	t27277600	75	91	72	2	673	1	0	0	403	1317
PHAS_Sc0000625_1_siR5	gatttattgacatgtgcggcc	Sc0000625	-	212233	212253	5	8	9	0	7	0	0	0	88	13	t37084664	12	18	20	0	14	0	0	0	197	261
PHAS_Sc0000625_1_siR6	tcatgctatgtgtcaacccag	Sc0000625	-	212296	212316	8	13	5	0	43	0	0	0	34	12	t47925192	17	29	10	0	92	0	0	0	77	225
PHAS_Sc0000628_1_siR1	tggtccatcccttatgacgag	Sc0000628	-	614236	614256	27	19	36	88	0	64	49	46	75	45	t52280191	59	43	78	191	1	135	107	98	167	879
PHAS_Sc0000628_1_siR2	ctcctatgtccaggccggtca	Sc0000628	+	614259	614279	60	74	67	194	3	130	94	102	159	98	t31250145	131	166	145	419	7	275	204	215	355	1917
PHAS_Sc0000628_1_siR3	cagagaaatgaaaggagttgg	Sc0000628	+	614322	614342	509	308	308	1117	208	1021	1134	977	959	725	t24983201	1116	693	667	2411	444	2155	2469	2068	2146	14169
PHAS_Sc0000628_1_siR4	tcctggcaggacaacgtgaca	Sc0000628	+	614385	614405	73	131	80	63	50	50	83	76	70	75	t48499606	161	295	172	137	106	105	180	160	156	1472
PHAS_Sc0000628_1_siR5	tcacgttgtcctgccaggagg	Sc0000628	-	614383	614403	186	571	613	2047	803	1201	744	757	594	831	t47639461	409	1286	1326	4420	1715	2536	1619	1602	1329	16242
PHAS_Sc0000635_1_siR1	gtcccatcgaaggagccttgg	Sc0000635	-	698622	698642	8	49	49	55	6	41	176	264	150	89	t42150658	18	110	107	119	13	87	383	558	336	1731
PHAS_Sc0000635_1_siR2	atcaacattgaggaaaaagct	Sc0000635	+	698645	698665	38	52	55	68	6	45	36	39	59	45	t18259703	84	118	120	146	13	95	79	83	133	871
PHAS_Sc0000635_1_siR3	ctttttcctcaatgttgataa	Sc0000635	-	698643	698663	46	30	33	33	1	49	95	61	93	49	t33310469	101	68	72	71	2	103	207	129	207	960
PHAS_Sc0000635_1_siR4	ttgcaatgacctcttcattag	Sc0000635	-	698664	698684	17	21	17	6	0	20	37	22	60	22	t55308871	38	48	37	12	1	42	80	46	135	439
PHAS_Sc0000645_1_siR1	gaattggcaagaccactgttg	Sc0000645	+	665946	665966	0	0	0	0	0	0	0	0	13	1	t34411897	0	0	0	0	0	0	0	0	28	28
PHAS_Sc0000645_1_siR2	ctatcataaactctcttggca	Sc0000645	-	665965	665985	0	0	1	0	0	0	0	0	5	1	t30826984	0	1	2	0	0	0	0	0	11	14
PHAS_Sc0000645_1_siR3	attgcaaagcgtggatcactg	Sc0000645	+	666009	666029	6	12	8	3	0	3	15	11	6	7	t21918373	14	26	17	7	1	7	33	24	14	143
PHAS_Sc0000645_1_siR4	tctcttaatcatacaagccag	Sc0000645	+	666030	666050	0	0	1	0	0	0	0	0	9	1	t49463447	0	1	2	0	0	0	0	0	21	24
PHAS_Sc0000645_1_siR5	ttgagtcactcattgtcaagt	Sc0000645	+	666114	666134	10	16	15	0	1	0	6	3	5	6	t55180453	21	35	32	0	3	1	14	6	11	123
PHAS_Sc0000645_2_siR1	tacctcttcgggctttagtgt	Sc0000645	+	704004	704024	46	79	78	94	2	60	84	73	59	64	t45428880	101	177	168	204	5	126	183	155	132	1251
PHAS_Sc0000645_2_siR2	ttgcaatgacctcttcattag	Sc0000645	+	704025	704045	17	21	17	6	0	20	37	22	60	22	t55308871	38	48	37	12	1	42	80	46	135	439
PHAS_Sc0000645_2_siR3	gtcccatcgaaggagccttgg	Sc0000645	+	704067	704087	8	49	49	55	6	41	176	264	150	89	t42150658	18	110	107	119	13	87	383	558	336	1731
PHAS_Sc0000645_2_siR4	tcaaggaaaaaatttgtgtcc	Sc0000645	-	704086	704106	41	33	52	57	0	35	100	101	50	52	t47444421	89	74	113	122	0	73	217	214	112	1014
PHAS_Sc0000645_2_siR5	ttgaatgagggtagtatgctc	Sc0000645	+	704109	704129	302	228	268	185	10	143	172	189	138	182	t55005655	663	514	580	400	22	301	375	400	309	3564
PHAS_Sc0000645_2_siR6	tgcatggtcgactgcagttgc	Sc0000645	-	704296	704316	52	81	80	49	2	38	69	105	61	60	t51013955	114	183	173	105	4	81	151	223	136	1170
PHAS_Sc0000646_1_siR1	tgcttgggcctccaaaaaggc	Sc0000646	+	362612	362632	56	166	117	8	33	132	3	7	310	94	t51413170	123	374	252	17	70	278	7	15	693	1829
PHAS_Sc0000646_1_siR2	ctttttggaggcccaagcaga	Sc0000646	-	362610	362630	3	2	0	6	2	13	3	1	4	4	t33320362	6	4	0	14	4	28	6	3	8	73
PHAS_Sc0000646_1_siR3	tggtggtggcgaggatggtgg	Sc0000646	-	362673	362693	20	45	69	162	98	183	201	112	158	116	t52364173	43	102	149	350	210	387	438	238	353	2270
PHAS_Sc0000646_1_siR4	aacggcccaagtagtgtcctc	Sc0000646	-	362778	362798	8	6	6	0	8	0	0	0	29	7	t3840929	17	14	12	0	18	1	1	1	65	129
PHAS_Sc0000647_1_siR1	atattcgggcatggatttatg	Sc0000647	+	710789	710809	0	4	0	1	1	0	2	2	1	1	t18116134	0	9	1	2	2	1	4	5	2	26
PHAS_Sc0000647_1_siR2	atgccaataaacacttccttt	Sc0000647	-	710829	710849	1	2	1	0	0	0	2	3	0	1	t19938800	3	5	3	0	0	1	5	7	1	25
PHAS_Sc0000647_1_siR3	ccgatgagatgtatagatgga	Sc0000647	+	710873	710893	0	0	0	0	0	0	3	3	2	1	t27239850	0	1	0	0	0	1	6	7	4	19
PHAS_Sc0000647_1_siR4	agcttcgtggacatttgcaga	Sc0000647	+	710915	710935	0	0	0	0	0	1	2	3	2	1	t14346204	1	1	0	1	1	2	5	7	5	23
PHAS_Sc0000647_1_siR5	tgcaaatgtccacgaagctca	Sc0000647	-	710913	710933	0	0	0	0	0	0	4	6	1	1	t50912734	1	1	1	1	1	1	8	12	2	28
PHAS_Sc0000647_1_siR6	tggatgatgtatggacaagag	Sc0000647	+	710957	710977	1	5	1	2	0	2	8	5	3	3	t51692898	2	11	2	4	1	4	17	11	7	59
PHAS_Sc0000647_1_siR7	ttgttcttgggaaatgccatt	Sc0000647	-	710997	711017	3	10	6	1	0	1	4	7	4	4	t56238387	6	22	14	3	1	3	9	14	8	80
PHAS_Sc0000647_1_siR8	ctagtcgaaacacagaagttg	Sc0000647	+	711041	711061	0	0	0	0	0	0	4	0	0	1	t30748426	0	1	0	0	0	0	8	1	0	10
PHAS_Sc0000647_1_siR9	tgcgatttctgaatgaggacg	Sc0000647	+	711104	711124	0	0	0	0	0	0	1	1	1	1	t51208212	0	1	0	1	1	1	2	3	3	12
PHAS_Sc0000656_1_siR1	actatccaggacgcggcgtca	Sc0000656	+	186038	186058	123	138	192	299	46	234	160	396	258	204	t10945582	269	312	416	645	98	494	348	837	577	3996
PHAS_Sc0000656_1_siR2	acgccgcgtcctggatagtct	Sc0000656	-	186036	186056	9	15	22	15	2	11	48	48	31	22	t10227815	19	33	48	33	5	24	105	102	69	438
PHAS_Sc0000656_1_siR3	gtaccccacgagtcgagactg	Sc0000656	-	186057	186077	31	68	89	39	9	42	109	109	123	69	t41671163	69	153	192	84	19	88	238	230	276	1349
PHAS_Sc0000656_1_siR4	taggggctgacagacatggcc	Sc0000656	-	186099	186119	110	92	123	154	20	125	155	199	88	118	t46212776	241	207	265	332	42	263	337	422	196	2305
PHAS_Sc0000656_1_siR5	gtgccaccgaggaaatgatca	Sc0000656	+	186143	186163	0	0	0	3	0	3	8	20	0	4	t42725059	0	0	0	6	0	6	18	42	0	72
PHAS_Sc0000663_1_siR1	tcattgtaaatgtgctgagct	Sc0000663	-	372596	372616	76	54	56	0	0	0	26	41	19	30	t47978451	166	121	121	0	0	0	56	87	43	594
PHAS_Sc0000663_1_siR2	tatctgatgacttcgaagtta	Sc0000663	+	372661	372681	55	48	71	0	0	0	25	31	34	30	t46777674	120	109	153	0	0	1	54	65	77	579
PHAS_Sc0000663_1_siR3	acttcgaagtcatcagataca	Sc0000663	-	372659	372679	22	12	12	0	0	0	9	6	8	8	t11750284	49	28	25	0	1	1	19	12	17	152
PHAS_Sc0000663_1_siR4	tcgagtcgttcactcacggtt	Sc0000663	+	372703	372723	26	43	35	0	0	0	9	9	17	16	t48681882	58	96	76	0	0	0	20	19	38	307
PHAS_Sc0000663_2_siR1	tcattgtaaatgtgctgagct	Sc0000663	-	394345	394365	76	54	56	0	0	0	26	41	19	30	t47978451	166	121	121	0	0	0	56	87	43	594
PHAS_Sc0000663_2_siR2	tatctgatgacttcgaagtta	Sc0000663	+	394410	394430	55	48	71	0	0	0	25	31	34	30	t46777674	120	109	153	0	0	1	54	65	77	579
PHAS_Sc0000663_2_siR3	acttcgaagtcatcagataca	Sc0000663	-	394408	394428	22	12	12	0	0	0	9	6	8	8	t11750284	49	28	25	0	1	1	19	12	17	152
PHAS_Sc0000663_2_siR4	tcgagtcgttcactcacggtt	Sc0000663	+	394452	394472	26	43	35	0	0	0	9	9	17	16	t48681882	58	96	76	0	0	0	20	19	38	307
PHAS_Sc0000663_3_siR1	tcattgtaaatgtgctgagct	Sc0000663	-	407073	407093	76	54	56	0	0	0	26	41	19	30	t47978451	166	121	121	0	0	0	56	87	43	594
PHAS_Sc0000663_3_siR2	tatctgatgacttcgaagtta	Sc0000663	+	407138	407158	55	48	71	0	0	0	25	31	34	30	t46777674	120	109	153	0	0	1	54	65	77	579
PHAS_Sc0000663_3_siR3	acttcgaagtcatcagataca	Sc0000663	-	407136	407156	22	12	12	0	0	0	9	6	8	8	t11750284	49	28	25	0	1	1	19	12	17	152
PHAS_Sc0000663_3_siR4	tcgagtcgttcactcacggtt	Sc0000663	+	407180	407200	26	43	35	0	0	0	9	9	17	16	t48681882	58	96	76	0	0	0	20	19	38	307
PHAS_Sc0000664_1_siR1	agattctttgaaaatggcggg	Sc0000664	+	3957	3977	3	33	31	129	412	112	10	15	27	85	t13539801	6	75	68	279	880	236	21	32	61	1658
PHAS_Sc0000664_1_siR2	tccgccgtggggagaattacc	Sc0000664	-	3976	3996	5	32	19	47	6	8	5	8	16	16	t48309811	10	71	41	101	13	16	11	17	36	316
PHAS_Sc0000664_1_siR3	ttttgatcccatgactctacc	Sc0000664	+	4020	4040	305	859	565	151	4	148	51	50	543	302	t57754880	668	1935	1221	327	8	312	112	105	1215	5903
PHAS_Sc0000664_1_siR4	tagagtcatgggatcaaaatc	Sc0000664	-	4018	4038	28	47	50	22	0	12	7	9	12	21	t45881352	62	107	108	47	1	26	15	19	27	412
PHAS_Sc0000664_1_siR5	cccgaggacccgaccttttat	Sc0000664	+	4041	4061	39	266	162	81	6	68	81	68	302	121	t26931676	86	599	351	175	12	144	176	144	676	2363
PHAS_Sc0000664_1_siR6	aaaaggtcgggtcctcggggg	Sc0000664	-	4039	4059	88	360	504	185	9	155	161	113	299	210	t870574	193	811	1091	400	19	327	351	240	668	4100
PHAS_Sc0000664_1_siR7	acgagggaggacatgtgctgg	Sc0000664	-	4081	4101	0	45	54	103	37	88	43	52	94	57	t10090511	0	102	117	223	78	185	93	110	211	1119
PHAS_Sc0000664_1_siR8	ggatctgcttctccgagagcc	Sc0000664	+	4146	4166	12	67	78	8	34	13	9	7	177	46	t39408552	27	152	168	17	72	28	20	15	395	894
PHAS_Sc0000664_1_siR9	ctctcggagaagcagatcccc	Sc0000664	-	4144	4164	51	43	66	25	0	17	6	13	50	30	t31461038	111	98	142	53	1	36	13	27	111	592
PHAS_Sc0000669_1_siR1	tctcaaaagcaatagtccttg	Sc0000669	-	529366	529386	0	1	1	31	1	21	1	0	0	6	t49272917	0	2	2	67	3	45	2	0	0	121
PHAS_Sc0000669_1_siR2	aaaactattatctagaccaag	Sc0000669	+	529410	529430	0	0	0	6	0	2	0	0	0	1	t689857	0	0	0	14	0	5	0	0	0	19
PHAS_Sc0000669_1_siR3	atgatcttttggtctgagcct	Sc0000669	-	529429	529449	0	0	1	3	0	2	0	0	0	1	t19810390	0	0	2	6	0	4	0	0	0	12
PHAS_Sc0000669_1_siR4	aataaccgaggatcaaggttc	Sc0000669	-	529471	529491	0	0	0	24	0	11	0	0	0	4	t5860886	0	0	0	52	0	24	0	0	0	76
PHAS_Sc0000669_1_siR5	agagacttgaagaaggatgaa	Sc0000669	-	529492	529512	0	0	0	7	0	9	0	0	0	2	t12928585	0	1	0	15	1	19	0	0	0	36
PHAS_Sc0000669_1_siR6	caatggactccaaaacagttg	Sc0000669	+	529515	529535	0	0	0	19	1	15	1	1	1	4	t24190492	0	0	1	40	2	32	3	3	2	83
PHAS_Sc0000669_1_siR7	actgttttggagtccattggc	Sc0000669	-	529513	529533	0	0	0	73	2	44	0	0	0	13	t11619088	0	0	1	157	4	93	0	0	0	255
PHAS_Sc0000669_1_siR8	tgagatcttgtcatggggaca	Sc0000669	-	529534	529554	1	0	4	216	3	117	3	6	1	38	t50471863	2	1	9	466	6	248	6	12	2	752
PHAS_Sc0000669_1_siR9	cgtccccaccatatgttgctc	Sc0000669	-	529576	529596	0	0	1	18	0	19	0	0	0	4	t29887738	0	0	2	39	1	40	1	1	0	84
PHAS_Sc0000669_1_siR10	agagctgggggtgtatgagat	Sc0000669	-	529597	529617	0	0	0	3	0	7	0	0	0	1	t13049995	0	0	0	7	0	14	1	0	0	22
PHAS_Sc0000669_2_siR1	ttgccatctatgttattgtca	Sc0000669	+	531140	531160	4	11	14	47	10	36	32	17	13	21	t55360823	9	25	30	102	22	77	70	36	30	401
PHAS_Sc0000669_2_siR2	catcgccaaacaacaacgttg	Sc0000669	-	531159	531179	0	1	0	1	0	2	2	0	0	1	t25729938	1	2	0	2	0	5	4	0	0	14
PHAS_Sc0000669_2_siR3	cgaaaattgcaaagccagtca	Sc0000669	-	531222	531242	0	1	0	6	0	3	4	5	0	2	t28133276	1	2	1	14	0	6	9	10	0	43
PHAS_Sc0000669_2_siR4	atcatcatgtaatgttgttcg	Sc0000669	-	531264	531284	0	0	0	6	0	1	1	0	0	1	t18506730	0	0	0	12	0	2	3	1	1	19
PHAS_Sc0000669_2_siR5	aattggttttgtagcgccctt	Sc0000669	+	531308	531328	0	1	1	7	0	6	1	1	0	2	t7785376	0	2	2	16	1	12	3	3	1	40
PHAS_Sc0000669_2_siR6	tttcgtgcatgatcgcccctt	Sc0000669	+	531329	531349	0	0	0	2	0	0	2	1	0	1	t56871748	0	0	0	4	0	1	4	3	0	12
PHAS_Sc0000669_2_siR7	caccaattttgcttgtttctt	Sc0000669	+	531392	531412	0	1	0	5	0	4	6	2	1	2	t24468469	1	2	0	11	1	8	12	5	2	42
PHAS_Sc0000669_2_siR8	cggagtctccattgcttcttt	Sc0000669	+	531497	531517	0	0	0	0	0	1	3	1	0	1	t29317152	0	0	0	1	0	2	6	2	0	11
PHAS_Sc0000669_2_siR9	ctcattcatcttccttatccg	Sc0000669	+	531518	531538	0	0	0	3	0	3	5	3	1	2	t31118552	0	0	1	6	0	6	11	6	2	32
PHAS_Sc0000669_2_siR10	atcctcatcttcaaacttcgt	Sc0000669	+	531539	531559	0	0	0	2	0	4	1	1	1	1	t18810040	0	1	0	5	1	9	3	2	2	23
PHAS_Sc0000669_2_siR11	gaagtttgaagatgaggatcg	Sc0000669	-	531537	531557	0	2	0	2	1	4	3	6	2	2	t34202651	1	5	1	5	2	9	7	13	4	47
PHAS_Sc0000669_2_siR12	aaagcttctggccaattccac	Sc0000669	-	531558	531578	0	0	0	13	0	18	11	6	2	5	t2053500	1	1	0	27	1	37	24	12	4	107
PHAS_Sc0000669_2_siR13	tcttaatgttagtggtatcga	Sc0000669	-	531579	531599	0	7	8	25	5	27	12	9	3	11	t49670019	1	15	18	53	10	57	27	19	6	206
PHAS_Sc0000669_2_siR14	aactatttcaatgtcaactcg	Sc0000669	+	531602	531622	0	1	0	16	0	10	12	4	0	5	t4032750	0	2	0	34	0	22	26	9	0	93
PHAS_Sc0000669_2_siR15	ctgctcctcaggtagtttgct	Sc0000669	+	531623	531643	1	5	6	25	2	29	23	17	4	12	t31877687	2	12	13	54	4	61	49	35	8	238
PHAS_Sc0000669_2_siR16	caaactacctgaggagcagcg	Sc0000669	-	531621	531641	0	1	1	16	1	22	12	4	2	6	t23339491	1	2	2	34	2	46	26	8	5	126
PHAS_Sc0000669_2_siR17	tggtggtgttttaacatgtcc	Sc0000669	+	531644	531664	14	24	41	343	45	330	289	272	50	155	t52365836	31	54	89	740	97	697	630	575	111	3024
PHAS_Sc0000669_2_siR18	tctatcaaatggcatgcgttg	Sc0000669	+	531665	531685	0	0	0	3	0	0	0	2	0	1	t49235562	0	1	0	6	0	0	0	5	0	12
PHAS_Sc0000669_2_siR19	acgcatgccatttgatagagg	Sc0000669	-	531663	531683	0	0	0	1	0	0	2	1	2	1	t10208287	1	0	0	2	0	1	5	2	5	16
PHAS_Sc0000669_2_siR20	aattcttgagttgttagaaca	Sc0000669	-	531684	531704	0	0	0	7	0	7	4	2	1	2	t7650084	0	0	0	15	0	15	9	4	2	45
PHAS_Sc0000669_2_siR21	agtggagaaccaagttggtaa	Sc0000669	-	531705	531725	1	1	4	42	2	25	6	10	2	10	t16173112	3	2	8	90	4	52	14	21	5	199
PHAS_Sc0000669_2_siR22	tgatgaggaacgactgaccaa	Sc0000669	-	531726	531746	37	126	111	1790	174	2050	1091	914	133	705	t50748961	81	285	240	3864	372	4328	2376	1934	298	13778
PHAS_Sc0000669_2_siR23	cctcttgtccttatggccttg	Sc0000669	+	531749	531769	2	11	13	205	16	212	93	44	16	67	t27882431	4	25	28	443	35	448	203	93	35	1314
PHAS_Sc0000669_2_siR24	aggccataaggacaagaggca	Sc0000669	-	531747	531767	0	0	0	1	1	5	1	1	1	1	t14863685	0	0	1	3	2	10	2	2	3	23
PHAS_Sc0000669_2_siR25	tagcaaaagtgcatgaatttt	Sc0000669	+	531770	531790	0	0	1	25	0	14	16	15	0	8	t45950715	1	0	2	53	0	29	34	31	0	150
PHAS_Sc0000669_2_siR26	gttgacttgcttctctacttt	Sc0000669	+	531791	531811	0	0	2	1	0	6	8	2	2	2	t43649750	0	0	4	3	0	12	18	5	4	46
PHAS_Sc0000669_2_siR27	agtagagaagcaagtcaacaa	Sc0000669	-	531789	531809	0	1	2	33	5	42	27	17	3	14	t15717224	1	3	4	72	10	88	59	36	6	279
PHAS_Sc0000669_2_siR28	ggccaatcgggagtcatcatc	Sc0000669	+	531812	531832	0	1	0	14	1	15	34	29	2	11	t39662758	0	2	0	31	2	32	74	62	4	207
PHAS_Sc0000669_2_siR29	tgatgactcccgattggccaa	Sc0000669	-	531810	531830	11	25	35	1271	16	1173	338	294	20	349	t50745829	25	56	76	2743	35	2476	735	623	45	6814
PHAS_Sc0000669_2_siR30	attgtcaattcttccctcact	Sc0000669	+	531833	531853	1	4	6	82	10	34	48	23	2	23	t22215227	2	10	12	177	21	71	105	49	4	451
PHAS_Sc0000669_2_siR31	tgagggaagaattgacaatga	Sc0000669	-	531831	531851	0	4	4	29	3	33	28	16	3	13	t50551724	1	9	9	62	6	70	60	34	7	258
PHAS_Sc0000669_2_siR32	tagagttggtgcatgcgactt	Sc0000669	+	531854	531874	0	2	2	29	1	13	8	6	1	7	t45887939	0	5	5	62	2	27	18	12	3	134
PHAS_Sc0000669_3_siR1	tatgtctgcatatcctgtaca	Sc0000669	+	532706	532726	0	0	1	11	1	9	6	5	1	4	t46966497	1	1	3	24	3	19	12	10	3	76
PHAS_Sc0000669_3_siR2	tacaggatatgcagacataca	Sc0000669	-	532704	532724	1	0	1	16	3	9	8	9	0	5	t45271357	2	1	3	35	6	19	18	18	1	103
PHAS_Sc0000669_3_siR3	ttacaaggacatgtacgcttg	Sc0000669	-	532725	532745	0	102	141	2351	490	1830	744	569	69	691	t53467083	0	230	306	5075	1046	3864	1619	1204	154	13498
PHAS_Sc0000669_3_siR4	actaaccaatccatgcccatt	Sc0000669	+	532748	532768	0	0	1	44	10	33	8	4	1	11	t10686890	1	0	2	95	21	70	18	8	2	217
PHAS_Sc0000669_3_siR5	tgggcatggattggttagtct	Sc0000669	-	532746	532766	1	17	18	101	55	99	84	71	12	50	t52063661	2	39	40	219	117	209	183	150	27	986
PHAS_Sc0000670_1_siR1	tcggctacttggtcttccgta	Sc0000670	+	183565	183585	30	64	40	41	78	69	51	52	30	50	t48916739	66	144	87	88	167	145	112	111	67	987
PHAS_Sc0000670_1_siR2	cggaagaccaagtagccgatc	Sc0000670	-	183563	183583	5	5	4	14	12	9	24	20	8	11	t29224843	10	12	9	30	26	20	53	43	17	220
PHAS_Sc0000670_1_siR3	ctgctgttaaagcgtccaggt	Sc0000670	+	183628	183648	44	87	69	572	166	447	276	152	274	231	t31894378	97	196	150	1234	355	944	600	321	613	4510
PHAS_Sc0000670_1_siR4	ctggacgctttaacagcagag	Sc0000670	-	183626	183646	0	1	2	1	1	2	5	0	7	2	t31928820	1	3	4	3	2	4	10	1	16	44
PHAS_Sc0000670_1_siR5	aaacaggtagagcaacggagg	Sc0000670	+	183691	183711	2	5	8	74	34	44	41	34	30	30	t1400414	5	11	18	160	72	92	90	71	68	587
PHAS_Sc0000670_1_siR6	tccgttgctctacctgtttcg	Sc0000670	-	183689	183709	173	320	244	1041	1017	722	595	405	180	518	t48397780	380	720	527	2248	2172	1525	1295	856	403	10126
PHAS_Sc0000677_1_siR1	tatgtcgtgcagtagagtatg	Sc0000677	-	229385	229405	0	0	0	0	0	0	2	2	3	1	t46964622	1	0	1	0	0	1	4	5	6	18
PHAS_Sc0000677_1_siR2	tgagaggctatggaacgcttg	Sc0000677	-	229406	229426	13	10	6	10	11	12	23	29	21	15	t50457294	29	23	12	21	24	26	49	61	48	293
PHAS_Sc0000677_1_siR3	atgccatatctagttaacact	Sc0000677	+	229513	229533	1	0	2	2	0	1	1	4	2	2	t19953605	2	1	4	4	1	3	2	9	5	31
PHAS_Sc0000677_1_siR4	taacgactcgaaatcaacaag	Sc0000677	-	229532	229552	7	4	3	6	3	3	13	13	18	8	t44652574	15	9	6	13	6	6	28	28	41	152
PHAS_Sc0000677_1_siR5	taggagagcacgattggtaca	Sc0000677	-	229574	229594	2	5	6	1	0	0	2	3	4	3	t46106083	5	12	12	2	0	1	5	7	10	54
PHAS_Sc0000677_1_siR6	actgcatgaccatcacttcct	Sc0000677	+	229681	229701	1	0	0	0	2	1	7	7	5	3	t11435899	2	1	1	0	4	3	15	14	11	51
PHAS_Sc0000677_1_siR7	gaagtgatggtcatgcagtac	Sc0000677	-	229679	229699	0	0	0	0	1	0	4	4	1	1	t34179479	1	0	0	0	2	0	9	9	3	24
PHAS_Sc0000677_1_siR8	tggaaaaggatttgaaagtag	Sc0000677	-	229700	229720	7	4	8	5	7	10	38	32	23	15	t51438385	16	10	18	10	14	22	83	68	52	293
PHAS_Sc0000677_1_siR9	tcttgcaaagtttttaaacca	Sc0000677	+	229744	229764	15	7	7	5	4	3	31	14	24	12	t49772463	33	16	16	11	8	7	68	29	54	242
PHAS_Sc0000677_1_siR10	caattttttgaaacttctcta	Sc0000677	+	229765	229785	2	4	2	0	0	1	11	2	17	4	t24294016	4	8	5	0	0	2	23	5	38	85
PHAS_Sc0000677_1_siR11	tctcttgccaatttgaaggtt	Sc0000677	-	229805	229825	150	66	68	83	27	93	303	216	279	143	t49471328	330	149	146	179	57	197	660	457	624	2799
PHAS_Sc0000680_1_siR1	tggtccatcccttatgacgag	Sc0000680	-	220287	220307	27	19	36	88	0	64	49	46	75	45	t52280191	59	43	78	191	1	135	107	98	167	879
PHAS_Sc0000680_1_siR2	ctcctatgtccaggccggtca	Sc0000680	+	220310	220330	60	74	67	194	3	130	94	102	159	98	t31250145	131	166	145	419	7	275	204	215	355	1917
PHAS_Sc0000680_1_siR3	cctctggattttgctgtgttg	Sc0000680	-	220329	220349	100	144	143	326	10	258	159	199	163	167	t27870516	220	325	310	703	21	545	346	420	365	3255
PHAS_Sc0000680_1_siR4	cagagaaatgaaaggagttgg	Sc0000680	+	220373	220393	509	308	308	1117	208	1021	1134	977	959	725	t24983201	1116	693	667	2411	444	2155	2469	2068	2146	14169
PHAS_Sc0000680_1_siR5	ttagtagatctggcagggttc	Sc0000680	-	220476	220496	64	120	156	585	8	327	139	242	117	194	t53789959	141	270	338	1264	18	691	302	512	261	3797
PHAS_Sc0000686_1_siR1	gcgagggattggtacgttgag	Sc0000686	+	301374	301394	10	17	15	6	0	14	1	4	28	11	t38028150	22	38	33	12	1	29	2	8	63	208
PHAS_Sc0000686_1_siR2	tcacgttgtcctgccaggagg	Sc0000686	+	301458	301478	186	571	613	2047	803	1201	744	757	594	831	t47639461	409	1286	1326	4420	1715	2536	1619	1602	1329	16242
PHAS_Sc0000686_1_siR3	cagagaaatgaaaggagttgg	Sc0000686	-	301519	301539	509	308	308	1117	208	1021	1134	977	959	725	t24983201	1116	693	667	2411	444	2155	2469	2068	2146	14169
PHAS_Sc0000686_1_siR4	cctctggattttgctgtgttg	Sc0000686	+	301563	301583	100	144	143	326	10	258	159	199	163	167	t27870516	220	325	310	703	21	545	346	420	365	3255
PHAS_Sc0000686_1_siR5	ctcctatgtccaggccggtca	Sc0000686	-	301582	301602	60	74	67	194	3	130	94	102	159	98	t31250145	131	166	145	419	7	275	204	215	355	1917
PHAS_Sc0000704_1_siR1	tgaatccacagatgttagaaa	Sc0000704	+	366129	366149	28	14	29	30	31	28	35	37	27	29	t50133477	61	31	62	65	66	60	76	78	61	560
PHAS_Sc0000704_1_siR2	tctaacatctgtggattcacc	Sc0000704	-	366127	366147	17	18	18	31	21	21	34	18	17	22	t49120451	37	41	38	67	44	45	75	38	39	424
PHAS_Sc0000704_1_siR3	ggcagtggcaacaaagtttgg	Sc0000704	+	366150	366170	6	15	26	40	45	53	66	69	33	39	t39606237	14	34	57	87	96	112	144	145	73	762
PHAS_Sc0000704_1_siR4	aaactttgttgccactgcctt	Sc0000704	-	366148	366168	155	308	191	350	472	333	322	225	230	287	t1797641	341	694	413	756	1008	703	700	476	514	5605
PHAS_Sc0000704_1_siR5	aaaaaaaaaattcgtagcctg	Sc0000704	-	366190	366210	0	0	0	0	0	0	0	0	0	0	t12192	0	0	0	0	0	0	0	0	0	0
PHAS_Sc0000704_1_siR6	agcttaagagtgctcagggag	Sc0000704	+	366213	366233	0	2	1	3	0	4	6	1	4	2	t14322579	0	5	2	7	0	8	13	3	9	47
PHAS_Sc0000704_1_siR7	ccctgagcactcttaagcttc	Sc0000704	-	366211	366231	6	9	6	6	0	5	15	7	13	8	t27036518	13	20	12	14	0	11	32	15	30	147
PHAS_Sc0000704_1_siR8	ctgggagtgagtctagactct	Sc0000704	-	366232	366252	23	17	26	4	31	23	3	17	48	21	t32019038	51	39	57	8	67	48	7	36	107	420
PHAS_Sc0000704_1_siR9	agtggaaggtttttaggagaa	Sc0000704	+	366297	366317	1	2	1	2	2	8	3	2	5	3	t16164672	2	4	3	4	5	16	6	4	11	55
PHAS_Sc0000704_1_siR10	ctcctaaaaaccttccacttt	Sc0000704	-	366295	366315	0	3	4	1	1	1	6	3	8	3	t31241950	1	6	9	3	3	3	13	6	17	61
PHAS_Sc0000704_1_siR11	tctcctaaaaaccttccactt	Sc0000704	-	366337	366357	1	5	3	0	0	2	2	2	2	2	t49365393	3	11	7	1	1	4	5	5	5	42
PHAS_Sc0000704_1_siR12	aaaaaagtggaaggtttttag	Sc0000704	+	366507	366527	5	2	4	13	24	11	6	4	6	8	t162616	11	5	9	27	52	24	14	8	13	163
PHAS_Sc0000704_1_siR13	gaatcagaaggaaacagggag	Sc0000704	+	366570	366590	0	4	5	6	16	7	11	9	7	7	t34268405	1	10	10	12	34	15	24	19	15	140
PHAS_Sc0000712_1_siR1	gtaggccgactagaacctcca	Sc0000712	-	689004	689024	13	12	14	3	0	3	17	20	13	11	t41802855	29	27	31	6	1	7	38	42	29	210
PHAS_Sc0000712_1_siR2	tcatcctcgttgaaactgagc	Sc0000712	+	689069	689089	7	3	2	2	0	2	4	5	0	3	t47885307	15	6	5	5	0	4	9	10	1	55
PHAS_Sc0000712_1_siR3	tcaatccaacggcttgatggc	Sc0000712	-	689088	689108	7	13	11	0	0	4	7	8	4	6	t47487889	16	30	23	1	0	9	15	16	10	120
PHAS_Sc0000712_1_siR4	tacagtaccaatctcttctcc	Sc0000712	+	689132	689152	15	14	13	4	0	5	16	11	2	9	t45276869	33	32	29	9	1	10	35	24	5	178
PHAS_Sc0000712_1_siR5	aacaaattgaagatcgattca	Sc0000712	+	689153	689173	5	4	8	2	0	2	10	7	2	4	t3081227	10	8	17	5	0	4	21	14	4	83
PHAS_Sc0000712_1_siR6	aatcgatcttcaatttgttgg	Sc0000712	-	689151	689171	40	23	32	41	0	33	83	68	13	37	t6660586	87	52	69	89	0	70	180	143	30	720
PHAS_Sc0000712_1_siR7	aaggacaactttccaatgaag	Sc0000712	+	689216	689236	3	0	2	1	0	2	7	5	1	2	t5103304	6	0	4	2	0	5	16	10	3	46
PHAS_Sc0000712_1_siR8	tcattggaaagttgtccttgg	Sc0000712	-	689214	689234	14	8	14	11	0	7	18	15	4	10	t47974162	31	17	30	24	1	14	40	31	10	198
PHAS_Sc0000712_1_siR9	aagatgacgccattgaacaag	Sc0000712	+	689237	689257	1	4	2	5	0	5	2	6	1	3	t4751151	3	8	4	11	0	10	5	13	2	56
PHAS_Sc0000712_1_siR10	tgttcaatggcgtcatcttct	Sc0000712	-	689235	689255	24	33	17	10	0	10	32	27	12	18	t52986459	52	74	36	22	1	22	69	58	27	361
PHAS_Sc0000712_1_siR11	tgctgtagagctgttctggct	Sc0000712	-	689256	689276	10	11	10	6	0	1	4	13	3	6	t51368327	21	25	22	13	0	3	9	28	6	127
PHAS_Sc0000712_1_siR12	agttgctggattttgaggagt	Sc0000712	-	689277	689297	7	10	12	5	0	3	18	19	2	8	t16481524	15	23	25	10	0	6	39	40	5	163
PHAS_Sc0000712_1_siR13	agttggaagccattgctagag	Sc0000712	+	689300	689320	2	4	3	4	0	3	4	5	1	3	t16482949	4	9	6	8	0	6	8	11	2	54
PHAS_Sc0000712_1_siR14	ctagcaatggcttccaactta	Sc0000712	-	689298	689318	57	67	42	18	0	15	68	84	22	42	t30658506	126	150	90	39	1	32	148	177	49	812
PHAS_Sc0000712_1_siR15	cggccactaacgacaatcagt	Sc0000712	+	689321	689341	2	3	4	2	0	2	3	8	2	3	t29406719	5	7	9	5	0	4	6	17	5	58
PHAS_Sc0000712_1_siR16	tgattgtcgttagtggccgct	Sc0000712	-	689319	689339	326	536	771	279	8	270	468	900	141	410	t50866110	715	1208	1667	602	17	570	1020	1904	316	8019
PHAS_Sc0000712_1_siR17	tcgcatgtttgttaatgaact	Sc0000712	-	689361	689381	6	9	8	0	0	0	12	6	1	5	t48762361	13	21	17	1	0	0	27	12	3	94
PHAS_Sc0000712_1_siR18	tatttgatgttgtcatgctga	Sc0000712	+	689405	689425	25	24	24	7	0	8	14	12	3	13	t47203863	54	53	51	15	1	17	31	25	6	253
PHAS_Sc0000712_2_siR1	ttgaagaaactgattatggcc	Sc0000712	-	690621	690641	16	13	19	17	24	29	5	7	10	16	t54967814	36	30	42	37	52	62	11	14	22	306
PHAS_Sc0000712_2_siR2	ataagttcttctatttgctgt	Sc0000712	-	690852	690872	4	9	14	2	0	1	6	9	1	5	t17039778	8	21	31	5	1	3	14	18	3	104
PHAS_Sc0000712_2_siR3	aatccaacggcttgatggctc	Sc0000712	-	690915	690935	6	5	5	6	0	3	9	12	4	6	t6519380	14	11	10	13	0	7	19	26	9	109
PHAS_Sc0000712_2_siR4	tccacagtttcatccccatgc	Sc0000712	+	690938	690958	15	28	22	9	0	8	23	26	6	15	t48059196	33	64	47	19	0	17	49	55	14	298
PHAS_Sc0000712_2_siR5	atggggatgaaactgtggatc	Sc0000712	-	690936	690956	15	13	14	2	0	2	15	14	4	9	t20401375	33	30	30	4	1	5	32	29	9	173
PHAS_Sc0000712_2_siR6	tgtacagtaccaatctcttct	Sc0000712	+	690959	690979	9	12	9	1	0	2	9	9	1	6	t52499929	19	27	19	2	0	5	20	18	3	113
PHAS_Sc0000712_2_siR7	aagagattggtactgtacagc	Sc0000712	-	690957	690977	10	8	21	5	0	5	13	18	5	9	t4616240	21	17	46	10	0	10	29	38	12	183
PHAS_Sc0000712_2_siR8	tcgatcttcaatttgttggag	Sc0000712	-	690978	690998	4	5	4	1	0	1	11	3	3	3	t48711110	8	11	9	2	0	3	23	6	6	68
PHAS_Sc0000712_2_siR9	cacctgactccggaatcacat	Sc0000712	+	691001	691021	6	12	9	5	0	4	15	13	7	8	t24587327	14	27	19	10	0	9	33	28	15	155
PHAS_Sc0000712_2_siR10	aaggacaactttccaatgaag	Sc0000712	+	691043	691063	3	0	2	1	0	2	7	5	1	2	t5103304	6	0	4	2	0	5	16	10	3	46
PHAS_Sc0000712_2_siR11	tcattggaaagttgtccttgg	Sc0000712	-	691041	691061	14	8	14	11	0	7	18	15	4	10	t47974162	31	17	30	24	1	14	40	31	10	198
PHAS_Sc0000712_2_siR12	aagatgacgccattgaacaag	Sc0000712	+	691064	691084	1	4	2	5	0	5	2	6	1	3	t4751151	3	8	4	11	0	10	5	13	2	56
PHAS_Sc0000712_2_siR13	tgttcaatggcgtcatcttct	Sc0000712	-	691062	691082	24	33	17	10	0	10	32	27	12	18	t52986459	52	74	36	22	1	22	69	58	27	361
PHAS_Sc0000712_2_siR14	tgctgtagagctgttctggct	Sc0000712	-	691083	691103	10	11	10	6	0	1	4	13	3	6	t51368327	21	25	22	13	0	3	9	28	6	127
PHAS_Sc0000712_2_siR15	tcctcaaaatccagtaactta	Sc0000712	+	691106	691126	4	4	3	0	0	0	3	3	1	2	t48441361	8	10	7	1	0	1	6	6	2	41
PHAS_Sc0000712_2_siR16	agttggaagccattgctagag	Sc0000712	+	691127	691147	2	4	3	4	0	3	4	5	1	3	t16482949	4	9	6	8	0	6	8	11	2	54
PHAS_Sc0000712_2_siR17	ctagcaatggcttccaactta	Sc0000712	-	691125	691145	57	67	42	18	0	15	68	84	22	42	t30658506	126	150	90	39	1	32	148	177	49	812
PHAS_Sc0000712_2_siR18	cggccactaacgacaatcagt	Sc0000712	+	691148	691168	2	3	4	2	0	2	3	8	2	3	t29406719	5	7	9	5	0	4	6	17	5	58
PHAS_Sc0000712_2_siR19	tgattgtcgttagtggccgct	Sc0000712	-	691146	691166	326	536	771	279	8	270	468	900	141	410	t50866110	715	1208	1667	602	17	570	1020	1904	316	8019
PHAS_Sc0000712_2_siR20	ttcatcaacaaacatgcgagt	Sc0000712	+	691190	691210	29	24	41	14	0	8	38	36	7	22	t54271719	63	53	89	31	1	17	82	76	15	427
PHAS_Sc0000712_2_siR21	tatttgatgttgtcatgctga	Sc0000712	+	691232	691252	25	24	24	7	0	8	14	12	3	13	t47203863	54	53	51	15	1	17	31	25	6	253
PHAS_Sc0000723_1_siR1	cgggattggtatgctgagctc	Sc0000723	+	270915	270935	177	32	31	262	66	152	194	223	25	128	t29558532	389	72	68	566	140	320	423	471	56	2505
PHAS_Sc0000723_1_siR2	ccggagggcgtcagagactta	Sc0000723	+	270936	270956	16	1	1	7	0	17	20	20	3	9	t27422112	34	2	2	15	0	35	44	43	6	181
PHAS_Sc0000723_1_siR3	gtagacttggcggggttcggc	Sc0000723	+	270957	270977	3	0	0	17	1	18	13	9	0	7	t41754389	6	0	0	36	3	39	29	18	0	131
PHAS_Sc0000723_1_siR4	cgaaccccgccaagtctacta	Sc0000723	-	270955	270975	133	1	7	351	11	406	429	278	2	178	t28185279	291	2	15	758	23	857	934	589	4	3473
PHAS_Sc0000723_1_siR5	ctgatggcagccttggtagag	Sc0000723	+	271020	271040	13	32	33	145	63	90	39	28	26	52	t31749375	28	72	71	313	134	191	84	60	58	1011
PHAS_Sc0000723_1_siR6	tagcagagaaatgaaaggagt	Sc0000723	-	271060	271080	32	9	19	29	9	47	80	48	21	33	t45965712	70	20	42	63	20	100	174	102	48	639
PHAS_Sc0000723_1_siR7	ggtttagacgtcggaggttgg	Sc0000723	+	271125	271145	7	0	1	27	0	40	50	28	0	17	t41421740	15	0	2	59	1	84	108	59	1	329
PHAS_Sc0000723_1_siR8	aacctccgacgtctaaaccag	Sc0000723	-	271123	271143	64	0	5	222	5	269	174	180	0	101	t3639433	141	0	11	480	11	569	378	381	0	1971
PHAS_Sc0000723_2_siR1	tacctggcgcagaaagcgttc	Sc0000723	-	272034	272054	4	46	98	21	10	105	3	40	48	42	t45432963	9	104	211	46	21	222	7	85	107	812
PHAS_Sc0000723_2_siR2	tatgcggactgctgacaggct	Sc0000723	+	272099	272119	33	71	51	62	133	62	25	37	59	59	t46877360	73	160	110	134	285	131	54	79	132	1158
PHAS_Sc0000723_2_siR3	ctcttactcggaggtagtcgg	Sc0000723	+	272120	272140	97	807	1015	5628	81	4553	1395	813	1521	1756	t31526097	212	1819	2196	12151	174	9613	3037	1721	3403	34326
PHAS_Sc0000723_2_siR4	atcactacccagcatggcgcc	Sc0000723	-	272139	272159	7	298	298	298	9	402	92	174	388	219	t18397270	16	671	645	644	19	849	201	369	869	4283
PHAS_Sc0000723_2_siR5	cataccggcaggcctcatcat	Sc0000723	-	272244	272264	5	182	135	202	26	238	112	112	238	139	t25521123	11	409	291	437	55	503	243	237	532	2718
PHAS_Sc0000723_2_siR6	ccgagcctggcccgaggatga	Sc0000723	-	272265	272285	0	21	23	72	1	43	24	24	27	26	t27192203	0	48	50	156	2	90	53	51	60	510
PHAS_Sc0000723_2_siR7	tagaggtgggagtagaccggt	Sc0000723	+	272330	272350	7	302	295	378	30	297	151	167	165	199	t45877032	15	681	638	817	64	628	328	353	370	3894
PHAS_Sc0000723_2_siR8	gatagccccatactgccacgc	Sc0000723	-	272412	272432	0	46	41	107	2	114	53	51	104	57	t36289844	1	103	89	230	4	240	115	107	232	1121
PHAS_Sc0000723_2_siR9	atcactgggcatcggaggctc	Sc0000723	-	272454	272474	7	114	98	107	19	191	106	90	159	99	t18408680	15	257	212	231	41	404	231	190	356	1937
PHAS_Sc0000723_3_siR1	agattctttgaaaatggcggg	Sc0000723	+	274490	274510	3	33	31	129	412	112	10	15	27	85	t13539801	6	75	68	279	880	236	21	32	61	1658
PHAS_Sc0000723_3_siR2	ttttgatcccatgactctacc	Sc0000723	+	274553	274573	305	859	565	151	4	148	51	50	543	302	t57754880	668	1935	1221	327	8	312	112	105	1215	5903
PHAS_Sc0000723_3_siR3	tagagtcatgggatcaaaatc	Sc0000723	-	274551	274571	28	47	50	22	0	12	7	9	12	21	t45881352	62	107	108	47	1	26	15	19	27	412
PHAS_Sc0000723_3_siR4	cccgaggacccgaccttttat	Sc0000723	+	274574	274594	39	266	162	81	6	68	81	68	302	121	t26931676	86	599	351	175	12	144	176	144	676	2363
PHAS_Sc0000723_3_siR5	aaaaggtcgggtcctcggggg	Sc0000723	-	274572	274592	88	360	504	185	9	155	161	113	299	210	t870574	193	811	1091	400	19	327	351	240	668	4100
PHAS_Sc0000732_1_siR1	taacaactagagatttgcatg	Sc0000732	-	173341	173361	2	2	4	2	1	2	2	2	4	2	t44569268	5	5	8	4	3	4	4	5	9	47
PHAS_Sc0000732_1_siR2	atgattttacttccagaactg	Sc0000732	+	173364	173384	1	0	2	1	1	0	1	2	1	1	t19878499	2	1	5	3	2	1	3	4	3	24
PHAS_Sc0000732_1_siR3	ttggagagcatgattggttca	Sc0000732	-	173383	173403	4	12	8	2	0	3	6	11	2	6	t55574216	8	28	18	5	1	6	14	23	5	108
PHAS_Sc0000732_1_siR4	cgatagacttggaaaacctgc	Sc0000732	-	173404	173424	4	2	3	2	1	3	6	7	10	4	t28675360	8	5	7	5	3	6	12	15	23	84
PHAS_Sc0000732_1_siR5	tttccactactaatgctgctt	Sc0000732	+	173490	173510	0	12	7	1	2	2	2	5	4	4	t56747472	0	26	15	2	4	5	5	11	9	77
PHAS_Sc0000732_1_siR6	aactcgtttctaaaatcttga	Sc0000732	-	173530	173550	1	2	3	2	1	1	1	1	1	2	t4102375	3	5	6	4	2	2	2	3	3	30
PHAS_Sc0000732_1_siR7	ccatcgaattgccaagagata	Sc0000732	+	173616	173636	1	2	1	1	1	2	7	2	0	2	t26694324	3	4	3	2	3	4	16	4	0	39
PHAS_Sc0000732_1_siR8	tctcttggcaattcgatggtt	Sc0000732	-	173614	173634	95	258	133	52	35	118	103	84	138	114	t49472447	208	582	287	113	75	249	224	178	308	2224
PHAS_Sc0000742_1_siR1	tatgcggactgctgacaggct	Sc0000742	+	529085	529105	33	71	51	62	133	62	25	37	59	59	t46877360	73	160	110	134	285	131	54	79	132	1158
PHAS_Sc0000742_1_siR2	ctcttactcggaggtagtcgg	Sc0000742	+	529106	529126	97	807	1015	5628	81	4553	1395	813	1521	1756	t31526097	212	1819	2196	12151	174	9613	3037	1721	3403	34326
PHAS_Sc0000742_1_siR3	atcactacccagcatggcgcc	Sc0000742	-	529125	529145	7	298	298	298	9	402	92	174	388	219	t18397270	16	671	645	644	19	849	201	369	869	4283
PHAS_Sc0000742_1_siR4	cataccggcaggcctcatcat	Sc0000742	-	529230	529250	5	182	135	202	26	238	112	112	238	139	t25521123	11	409	291	437	55	503	243	237	532	2718
PHAS_Sc0000742_1_siR5	tagaggtgggagtagaccggt	Sc0000742	+	529316	529336	7	302	295	378	30	297	151	167	165	199	t45877032	15	681	638	817	64	628	328	353	370	3894
PHAS_Sc0000742_1_siR6	tatgcccactgagttgatggc	Sc0000742	+	529379	529399	0	22	16	12	0	23	14	10	42	16	t46868380	0	50	35	25	0	48	31	21	94	304
PHAS_Sc0000742_1_siR7	gatagccccatactgccacgc	Sc0000742	-	529398	529418	0	46	41	107	2	114	53	51	104	57	t36289844	1	103	89	230	4	240	115	107	232	1121
PHAS_Sc0000742_1_siR8	atcactgggcatcggaggctc	Sc0000742	-	529440	529460	7	114	98	107	19	191	106	90	159	99	t18408680	15	257	212	231	41	404	231	190	356	1937
PHAS_Sc0000766_1_siR1	ttggtagatttggcaggattc	Sc0000766	+	346520	346540	107	128	147	407	514	364	472	355	174	294	t55899011	235	289	318	879	1098	769	1028	751	389	5756
PHAS_Sc0000766_1_siR2	atcctgccaaatctaccaaat	Sc0000766	-	346518	346538	7	0	1	23	1	20	14	17	0	9	t18830260	16	1	2	50	3	42	31	37	0	182
PHAS_Sc0000766_1_siR3	tcacgttgtcctgccaggagg	Sc0000766	+	346562	346582	186	571	613	2047	803	1201	744	757	594	831	t47639461	409	1286	1326	4420	1715	2536	1619	1602	1329	16242
PHAS_Sc0000766_1_siR4	tcctggcaggacaacgtgaca	Sc0000766	-	346560	346580	73	131	80	63	50	50	83	76	70	75	t48499606	161	295	172	137	106	105	180	160	156	1472
PHAS_Sc0000766_1_siR5	acattgatggcagccttggta	Sc0000766	+	346583	346603	167	162	242	33	284	39	15	14	681	184	t9071493	367	366	523	72	607	82	33	29	1524	3603
PHAS_Sc0000766_1_siR6	ccaaggctgccatcaatgtcc	Sc0000766	-	346581	346601	31	32	24	6	28	3	7	8	112	28	t26354002	68	71	51	14	60	7	16	16	250	553
PHAS_Sc0000766_1_siR7	tcatggtcatatccccggtag	Sc0000766	-	346644	346664	12	0	0	38	4	21	92	94	0	29	t47936371	27	0	0	82	8	45	201	199	1	563
PHAS_Sc0000766_1_siR8	cagtatgcccgtggtttcctg	Sc0000766	+	346877	346897	1	5	7	39	48	27	60	36	3	25	t25355774	2	12	16	85	103	56	131	76	6	487
PHAS_Sc0000766_2_siR1	ttggtagatttggcaggattc	Sc0000766	+	349196	349216	107	128	147	407	514	364	472	355	174	294	t55899011	235	289	318	879	1098	769	1028	751	389	5756
PHAS_Sc0000766_2_siR2	atcctgccaaatctaccaaat	Sc0000766	-	349194	349214	7	0	1	23	1	20	14	17	0	9	t18830260	16	1	2	50	3	42	31	37	0	182
PHAS_Sc0000766_2_siR3	tcacgttgtcctgccaggagg	Sc0000766	+	349238	349258	186	571	613	2047	803	1201	744	757	594	831	t47639461	409	1286	1326	4420	1715	2536	1619	1602	1329	16242
PHAS_Sc0000766_2_siR4	tcctggcaggacaacgtgaca	Sc0000766	-	349236	349256	73	131	80	63	50	50	83	76	70	75	t48499606	161	295	172	137	106	105	180	160	156	1472
PHAS_Sc0000766_2_siR5	tcatggtcatatccccggtag	Sc0000766	-	349320	349340	12	0	0	38	4	21	92	94	0	29	t47936371	27	0	0	82	8	45	201	199	1	563
PHAS_Sc0000766_2_siR6	ccttttgacttcgctgtattg	Sc0000766	+	349343	349363	0	167	100	63	71	57	58	36	141	78	t28111861	1	376	216	136	151	121	127	76	316	1520
PHAS_Sc0000766_2_siR7	cagtatgcccgtggtttcctg	Sc0000766	+	349553	349573	1	5	7	39	48	27	60	36	3	25	t25355774	2	12	16	85	103	56	131	76	6	487
PHAS_Sc0000766_3_siR1	agattcttgaaaatggcgggc	Sc0000766	+	349791	349811	14	0	9	580	12	455	403	464	2	212	t13539011	31	1	20	1252	26	961	877	981	4	4153
PHAS_Sc0000766_3_siR2	ttcgatcctatgactctaccc	Sc0000766	+	349854	349874	0	0	3	82	2	68	81	62	0	33	t54537429	0	0	7	177	4	144	176	131	1	640
PHAS_Sc0000766_3_siR3	ccgaggacccgacctttcatt	Sc0000766	+	349875	349895	111	31	51	887	1329	760	1239	1425	25	642	t27196494	243	69	110	1916	2839	1605	2698	3015	57	12552
PHAS_Sc0000766_3_siR4	tgaaaggtcgggtcctcgggg	Sc0000766	-	349873	349893	5	4	11	162	199	141	130	74	5	80	t49957169	10	8	23	349	424	298	282	156	12	1562
PHAS_Sc0000766_3_siR5	tttgacgagcgagcacccggg	Sc0000766	+	349959	349979	31	123	142	511	361	535	201	201	82	241	t57045150	68	277	308	1103	771	1130	438	425	183	4703
PHAS_Sc0000766_4_siR1	aggttggttcccgcagtgtgc	Sc0000766	+	350831	350851	0	15	13	12	24	11	11	9	18	13	t15568397	0	34	29	25	52	23	25	18	40	246
PHAS_Sc0000766_4_siR2	tcccggagggtgtccgagact	Sc0000766	+	350894	350914	6	4	12	0	2	0	0	0	23	5	t48204442	14	8	27	1	4	1	0	0	51	106
PHAS_Sc0000766_4_siR3	ctcctggcaggacaacgtgac	Sc0000766	-	350955	350975	146	280	304	352	713	428	211	251	348	336	t31267457	321	631	657	759	1522	904	460	531	778	6563
PHAS_Sc0000766_4_siR4	cactgatggcagccttggtag	Sc0000766	+	350978	350998	96	186	198	714	303	412	122	116	194	259	t24799349	211	418	429	1541	647	870	266	246	435	5063
PHAS_Sc0000766_4_siR5	accaaggctgccatcagtgtc	Sc0000766	-	350976	350996	53	227	258	322	332	328	81	117	416	237	t9158304	116	511	559	695	709	692	177	247	932	4638
PHAS_Sc0000766_4_siR6	cttttgacttcgctgtattga	Sc0000766	+	351062	351082	0	363	359	238	219	415	209	69	806	300	t33274657	1	818	777	514	467	877	454	145	1804	5857
PHAS_Sc0000766_4_siR7	cctggatgtatctattggggg	Sc0000766	+	351146	351166	264	523	683	1315	1015	1079	254	228	740	676	t27936413	580	1179	1477	2840	2168	2279	554	482	1657	13216
PHAS_Sc0000766_4_siR8	cccaatagatacatccaggcg	Sc0000766	-	351144	351164	10	25	28	68	30	38	14	10	49	30	t26804911	21	56	61	146	64	81	31	21	110	591
PHAS_Sc0000766_4_siR9	ctcgcccgcctgttgacaggg	Sc0000766	+	351167	351187	37	0	1	126	7	305	12	71	2	61	t31322063	82	1	3	272	14	644	26	151	4	1197
PHAS_Sc0000766_5_siR1	tgtccctgggtgatggtctcc	Sc0000766	+	352603	352623	0	426	342	526	13	439	257	242	368	291	t52655298	0	960	739	1136	27	926	560	512	823	5683
PHAS_Sc0000766_5_siR2	cggacatttcccagtataggg	Sc0000766	+	352645	352665	2	6	6	0	0	0	0	0	15	3	t29250838	4	14	13	0	0	0	0	0	33	64
PHAS_Sc0000766_5_siR3	ctatactgggaaatgtccgac	Sc0000766	-	352643	352663	9	4	3	0	0	0	0	0	6	2	t30793214	19	8	6	0	0	0	0	0	13	46
PHAS_Sc0000766_5_siR4	cccaggaaccatgccctgcca	Sc0000766	-	352685	352705	2	21	31	105	3	69	34	57	36	39	t26836265	5	48	67	226	6	145	74	120	80	771
PHAS_Sc0000766_5_siR5	tcactacccagcatggcgccg	Sc0000766	-	352811	352831	12	155	120	328	3	303	104	100	94	135	t47644663	26	350	260	708	6	640	226	211	211	2638
PHAS_Sc0000766_6_siR1	ccgccgtggggagaattgccc	Sc0000766	-	366711	366731	7	23	13	1	21	0	0	0	48	13	t27326365	15	51	29	2	45	1	0	0	108	251
PHAS_Sc0000766_6_siR2	tctccggcacctgaaaaacct	Sc0000766	-	366732	366752	78	0	3	104	3	128	105	81	2	56	t49359498	172	1	7	224	6	271	228	172	5	1086
PHAS_Sc0000766_6_siR3	atttcgatcccatgactctac	Sc0000766	+	366755	366775	65	104	68	91	165	56	41	54	162	90	t22540704	143	235	148	197	352	118	90	114	363	1760
PHAS_Sc0000766_6_siR4	aaaggtcgggtcctcgggggt	Sc0000766	-	366774	366794	10	38	56	39	73	72	96	72	29	53	t2156179	22	85	121	84	155	151	208	152	66	1044
PHAS_Sc0000766_6_siR5	ttcccgggaggtaccgtccgc	Sc0000766	+	366797	366817	35	67	51	119	66	97	17	50	20	58	t54384485	76	150	111	257	140	204	38	105	44	1125
PHAS_Sc0000766_6_siR6	cgagggaggacgtgtgctggc	Sc0000766	-	366816	366836	45	0	0	85	3	113	59	63	1	41	t28616378	99	0	1	184	6	239	128	133	2	792
PHAS_Sc0000766_6_siR7	ctgtcttccgtcactttacta	Sc0000766	+	366839	366859	221	147	111	588	16	473	608	568	117	314	t32158897	485	332	239	1269	35	999	1324	1201	261	6145
PHAS_Sc0000766_6_siR8	gttttgacgagcgagcacccg	Sc0000766	+	366860	366880	3	1	0	27	5	17	31	27	1	12	t44156264	7	2	1	59	11	35	68	58	3	244
PHAS_Sc0000766_6_siR9	ggtgctcgctcgtcaaaacta	Sc0000766	-	366858	366878	5	0	1	57	16	61	70	108	0	35	t41176169	11	0	2	124	34	129	152	228	0	680
PHAS_Sc0000766_6_siR10	gggatctgcttttctgagagc	Sc0000766	+	366881	366901	10	0	0	40	2	46	108	83	1	32	t40341867	22	0	1	86	5	98	236	175	3	626
PHAS_Sc0000766_6_siR11	tctcagaaaagcagatccccg	Sc0000766	-	366879	366899	2	0	0	6	0	6	10	7	0	3	t49303144	4	0	1	12	0	12	21	14	1	65
PHAS_Sc0000766_7_siR1	tggtggaaccatacccccgca	Sc0000766	-	367630	367650	16	7	20	3	18	23	3	17	37	16	t52344216	36	15	44	6	38	48	6	36	83	312
PHAS_Sc0000766_7_siR2	cggcgtaccaatcccgcgcga	Sc0000766	-	367651	367671	11	0	0	7	0	17	12	24	0	8	t29483950	24	0	0	15	0	36	26	50	0	151
PHAS_Sc0000766_7_siR3	ttcccggaggccatccaagat	Sc0000766	+	367674	367694	238	0	2	248	10	501	466	273	3	191	t54383725	523	1	5	535	22	1057	1015	577	6	3741
PHAS_Sc0000766_7_siR4	cttggatggcctccgggaact	Sc0000766	-	367672	367692	48	0	1	109	3	132	58	224	0	63	t32859882	105	0	3	236	6	279	127	473	0	1229
PHAS_Sc0000766_7_siR5	ttggtagatttggcaggattc	Sc0000766	+	367695	367715	107	128	147	407	514	364	472	355	174	294	t55899011	235	289	318	879	1098	769	1028	751	389	5756
PHAS_Sc0000766_7_siR6	atcctgccaaatctaccaaat	Sc0000766	-	367693	367713	7	0	1	23	1	20	14	17	0	9	t18830260	16	1	2	50	3	42	31	37	0	182
PHAS_Sc0000766_7_siR7	gggcctttctgcgtcgggttg	Sc0000766	+	367716	367736	26	125	136	235	106	267	367	182	278	191	t40463882	56	281	295	508	226	564	798	386	621	3735
PHAS_Sc0000766_7_siR8	acccgacgcagaaaggcccga	Sc0000766	-	367714	367734	17	41	57	83	86	99	158	136	88	85	t9409577	37	92	123	179	184	209	343	288	197	1652
PHAS_Sc0000766_7_siR9	tcacgttgtcctgccaggagg	Sc0000766	+	367737	367757	186	571	613	2047	803	1201	744	757	594	831	t47639461	409	1286	1326	4420	1715	2536	1619	1602	1329	16242
PHAS_Sc0000766_7_siR10	tcctggcaggacaacgtgaca	Sc0000766	-	367735	367755	73	131	80	63	50	50	83	76	70	75	t48499606	161	295	172	137	106	105	180	160	156	1472
PHAS_Sc0000766_7_siR11	acactgatggcagccttggta	Sc0000766	+	367758	367778	708	1097	1386	3533	1488	4742	758	1386	1118	1787	t8644189	1553	2471	2998	7627	3178	10012	1651	2933	2502	34925
PHAS_Sc0000766_7_siR12	ccaaggctgccatcagtgtcc	Sc0000766	-	367756	367776	46	27	43	204	47	75	201	257	42	104	t26354021	100	60	94	441	101	159	438	543	95	2031
PHAS_Sc0000766_7_siR13	cagagaaatgaaaggagttgg	Sc0000766	-	367798	367818	509	308	308	1117	208	1021	1134	977	959	725	t24983201	1116	693	667	2411	444	2155	2469	2068	2146	14169
PHAS_Sc0000766_8_siR1	tggtagaaccatacccccgca	Sc0000766	-	387446	387466	0	0	0	0	52	0	0	0	0	6	t52239062	0	0	0	0	111	0	1	1	1	114
PHAS_Sc0000766_8_siR2	acactgatggcagccttggta	Sc0000766	+	387574	387594	708	1097	1386	3533	1488	4742	758	1386	1118	1787	t8644189	1553	2471	2998	7627	3178	10012	1651	2933	2502	34925
PHAS_Sc0000766_8_siR3	ccaaggctgccatcagtgtcc	Sc0000766	-	387572	387592	46	27	43	204	47	75	201	257	42	104	t26354021	100	60	94	441	101	159	438	543	95	2031
PHAS_Sc0000766_8_siR4	cagagaaatgaaaggagttgg	Sc0000766	-	387614	387634	509	308	308	1117	208	1021	1134	977	959	725	t24983201	1116	693	667	2411	444	2155	2469	2068	2146	14169
PHAS_Sc0000766_8_siR5	tcatggtcatgtccccggtag	Sc0000766	-	387635	387655	7	24	15	41	27	15	25	23	29	23	t47936433	16	55	32	88	57	31	54	48	66	447
PHAS_Sc0000784_1_siR1	tcgagatcggtctaggcttgg	Sc0000784	-	167992	168012	0	0	0	0	0	0	2	2	2	1	t48656546	0	0	0	0	0	0	4	5	5	14
PHAS_Sc0000784_1_siR2	tgaagtggctcgatgaacaag	Sc0000784	-	168076	168096	0	0	0	0	0	0	13	12	9	4	t50106438	0	0	1	0	0	1	29	26	21	78
PHAS_Sc0000784_1_siR3	ctcaaagaggaaacaaggctg	Sc0000784	-	168118	168138	0	0	0	0	0	0	7	3	5	2	t30990560	0	0	0	0	0	0	15	7	12	34
PHAS_Sc0000784_1_siR4	ttgtccaagttgtctttattg	Sc0000784	+	168141	168161	0	0	0	2	1	2	28	9	10	6	t56085432	0	0	0	4	3	5	61	20	23	116
PHAS_Sc0000784_1_siR5	ttggaccgctatcgttatgca	Sc0000784	-	168160	168180	0	0	0	0	0	0	8	6	14	3	t55540155	0	0	0	0	0	0	18	13	31	62
PHAS_Sc0000784_1_siR6	tatctcgattccagctcttcg	Sc0000784	+	168225	168245	0	0	0	0	0	0	1	1	4	1	t46770352	0	0	0	0	1	0	3	3	8	15
PHAS_Sc0000784_1_siR7	tgcacgaccaataatgaacct	Sc0000784	+	168309	168329	0	0	0	0	0	0	2	3	6	1	t50954972	0	0	0	0	0	0	5	6	13	24
PHAS_Sc0000793_1_siR1	ttagctctatgcccaagtgga	Sc0000793	-	450805	450825	1	5	6	0	18	0	0	0	1	3	t53720537	2	12	12	0	39	0	1	0	2	68
PHAS_Sc0000793_1_siR2	gccgtttggagtttgttcggg	Sc0000793	+	450828	450848	3	4	5	20	18	15	13	11	4	10	t37835735	7	8	10	44	38	32	29	24	10	202
PHAS_Sc0000793_1_siR3	cgaacaaactccaaacggcgc	Sc0000793	-	450826	450846	3	5	6	3	19	20	19	22	3	11	t28172026	6	12	13	6	41	42	42	46	7	215
PHAS_Sc0000793_1_siR4	ttttacacggttatcagcatg	Sc0000793	+	450849	450869	27	28	18	85	17	49	42	35	21	36	t57543757	60	64	38	183	36	103	92	74	47	697
PHAS_Sc0000793_1_siR5	tcaagcgagacctgatagcca	Sc0000793	-	450868	450888	85	144	125	50	270	71	41	25	42	95	t47439645	186	324	271	109	576	150	89	52	94	1851
PHAS_Sc0000793_1_siR6	tgtttgagctgaacggcctcc	Sc0000793	+	450996	451016	88	149	188	227	302	183	210	233	101	186	t53112114	194	335	407	491	644	387	458	493	225	3634
PHAS_Sc0000798_1_siR1	gagtgggaaaaaaaataattg	Sc0000798	+	677885	677905	0	0	0	0	0	0	0	0	0	0	t36085419	0	0	0	0	0	0	0	0	0	0
PHAS_Sc0000798_1_siR2	gtaagccttttaaatacctca	Sc0000798	-	677904	677924	1	2	6	20	15	13	38	39	17	17	t41574931	2	5	12	43	31	27	83	82	38	323
PHAS_Sc0000798_1_siR3	tcaattgctcgtcatgtgctt	Sc0000798	-	677925	677945	1	3	5	66	28	46	36	23	7	24	t47522651	3	6	10	142	60	98	79	49	15	462
PHAS_Sc0000798_1_siR4	agacttacatccgagttggag	Sc0000798	+	677948	677968	5	0	0	14	0	25	12	3	0	7	t12828851	12	0	0	31	1	52	27	6	1	130
PHAS_Sc0000798_1_siR5	ccaactcggatgtaagtcttt	Sc0000798	-	677946	677966	5	0	0	7	0	8	15	9	0	5	t26319759	12	0	0	16	0	17	32	19	0	96
PHAS_Sc0000798_1_siR6	ataatgcgtgcggagcagcag	Sc0000798	+	677969	677989	0	0	1	4	5	5	2	3	3	3	t17124777	0	1	3	9	11	11	4	6	7	52
PHAS_Sc0000798_1_siR7	aaaaaagaagaggagcaacca	Sc0000798	+	678011	678031	2	4	3	21	31	18	13	19	3	12	t125638	4	8	7	46	66	37	28	41	6	243
PHAS_Sc0000798_1_siR8	atgaaagaggtagagaaaaca	Sc0000798	+	678032	678052	0	1	1	1	4	3	1	1	0	1	t19414742	0	3	2	2	8	6	3	3	1	28
PHAS_Sc0000798_1_siR9	agacaacgtgaggcgatgcag	Sc0000798	+	678053	678073	0	1	1	7	12	3	10	10	8	6	t12541592	0	2	3	16	25	7	22	21	17	113
PHAS_Sc0000798_1_siR10	gcatcgcctcacgttgtcttg	Sc0000798	-	678051	678071	0	2	1	6	11	6	11	7	6	6	t37489967	0	5	2	14	23	12	25	15	13	109
PHAS_Sc0000798_1_siR11	tggcagctttttggacttcag	Sc0000798	+	678074	678094	10	9	15	58	51	49	64	51	36	38	t51773782	21	20	32	126	108	104	140	108	81	740
PHAS_Sc0000798_1_siR12	tgattatctattgtcgagaat	Sc0000798	-	678135	678155	0	0	2	4	5	6	2	1	2	3	t50817483	0	0	5	8	11	13	4	3	5	49
PHAS_Sc0000802_1_siR1	acaaacccatctctgttttct	Sc0000802	-	410190	410210	17	24	16	5	0	3	10	6	9	10	t8113513	38	53	35	10	0	7	21	13	20	197
PHAS_Sc0000802_1_siR2	tagagggattcgataccagaa	Sc0000802	+	410234	410254	4	4	9	3	0	2	6	8	4	4	t45873389	9	9	20	7	0	4	12	17	9	87
PHAS_Sc0000802_1_siR3	ctggtatcgaatccctctaga	Sc0000802	-	410232	410252	7	1	9	2	0	4	10	10	1	5	t32057160	16	3	19	4	0	9	21	22	3	97
PHAS_Sc0000802_1_siR4	tcaatctggggctctctatag	Sc0000802	+	410276	410296	5	12	8	3	0	1	1	5	7	5	t47499354	12	27	18	6	0	3	3	10	15	94
PHAS_Sc0000802_1_siR5	atagagagccccagattgagt	Sc0000802	-	410274	410294	1	2	1	1	0	2	2	4	0	2	t17512733	2	5	3	2	0	4	5	8	1	30
PHAS_Sc0000802_1_siR6	gtggctgagaatgatgtcggc	Sc0000802	+	410339	410359	5	7	8	1	0	2	11	11	7	6	t42949148	10	16	18	2	0	4	23	23	15	111
PHAS_Sc0000802_1_siR7	cgacatcattctcagccacaa	Sc0000802	-	410337	410357	2	1	2	0	0	1	1	2	1	1	t28339532	5	2	4	0	0	2	3	4	3	23
PHAS_Sc0000802_1_siR8	aaacactcaacccaacatcgc	Sc0000802	-	410358	410378	0	2	0	0	0	0	1	1	1	1	t1380476	0	4	1	0	0	0	2	2	3	12
PHAS_Sc0000802_1_siR9	gtgtttcttccttaggcccca	Sc0000802	+	410381	410401	0	0	2	1	0	0	1	0	3	1	t43257661	0	1	4	2	0	0	2	1	7	17
PHAS_Sc0000802_1_siR10	gggcctaaggaagaaacacac	Sc0000802	-	410379	410399	0	0	1	0	0	0	0	1	3	1	t40449596	1	0	2	0	0	0	1	2	6	12
PHAS_Sc0000802_2_siR1	actatccaggacgcggcgtca	Sc0000802	+	413191	413211	123	138	192	299	46	234	160	396	258	204	t10945582	269	312	416	645	98	494	348	837	577	3996
PHAS_Sc0000802_2_siR2	acgccgcgtcctggatagtct	Sc0000802	-	413189	413209	9	15	22	15	2	11	48	48	31	22	t10227815	19	33	48	33	5	24	105	102	69	438
PHAS_Sc0000802_2_siR3	gtctcgactcatggggtactt	Sc0000802	+	413212	413232	0	0	0	10	0	8	25	18	0	7	t42347546	0	0	1	22	1	16	54	39	0	133
PHAS_Sc0000802_2_siR4	gtaccccatgagtcgagactg	Sc0000802	-	413210	413230	0	0	0	35	0	29	83	87	0	26	t41671272	0	0	1	75	0	61	181	185	0	503
PHAS_Sc0000802_2_siR5	tccgtatgcaaggaaggaggg	Sc0000802	+	413233	413253	15	20	19	98	4	69	71	47	62	45	t48375918	33	45	41	212	8	145	155	99	138	876
PHAS_Sc0000802_2_siR6	taggggctgacagacatggcc	Sc0000802	-	413252	413272	110	92	123	154	20	125	155	199	88	118	t46212776	241	207	265	332	42	263	337	422	196	2305
PHAS_Sc0000802_2_siR7	ttagccgccgacactgtacaa	Sc0000802	+	413275	413295	0	0	9	581	11	488	455	647	0	240	t53703166	0	0	19	1255	23	1031	991	1368	1	4688
PHAS_Sc0000802_2_siR8	gtgccaccgaggaaatgatca	Sc0000802	+	413296	413316	0	0	0	3	0	3	8	20	0	4	t42725059	0	0	0	6	0	6	18	42	0	72
PHAS_Sc0000802_2_siR9	atcatttcctcggtggcactt	Sc0000802	-	413294	413314	0	0	0	8	0	7	15	15	0	5	t18561735	0	0	1	18	1	14	32	31	0	97
PHAS_Sc0000802_2_siR10	aaacagagatatgtaaggtag	Sc0000802	+	413317	413337	20	20	20	38	1	33	45	40	24	27	t1389725	43	45	44	81	3	69	97	84	53	519
PHAS_Sc0000802_2_siR11	tagcgggagtactccgtttct	Sc0000802	-	413336	413356	0	0	1	0	0	1	2	5	1	1	t46030433	0	1	2	0	0	2	4	10	2	21
PHAS_Sc0000802_2_siR12	gacctcttatgctccctcgta	Sc0000802	-	413357	413377	1	4	2	0	0	3	2	4	17	4	t34781418	2	10	4	1	0	6	4	9	39	75
PHAS_Sc0000802_2_siR13	tggtacagcgctgcctacaat	Sc0000802	+	413380	413400	0	0	0	1	0	1	1	1	0	1	t52232083	0	0	1	2	0	3	2	3	1	12
PHAS_Sc0000802_2_siR14	tgtaggcagcgctgtaccagg	Sc0000802	-	413378	413398	0	1	1	6	0	1	1	3	0	2	t52542842	1	2	3	12	0	2	3	6	1	30
PHAS_Sc0000802_2_siR15	ttttaagtcgggcaacaaaga	Sc0000802	+	413401	413421	3	5	3	2	0	1	1	1	3	2	t57531091	6	11	6	4	1	2	2	3	7	42
PHAS_Sc0000802_2_siR16	tttgttgcccgacttaaaaat	Sc0000802	-	413399	413419	384	558	516	476	101	493	614	763	254	461	t57487875	843	1257	1115	1028	216	1041	1336	1615	569	9020
PHAS_Sc0000802_2_siR17	aggcaatccaaatgtagcaat	Sc0000802	+	413422	413442	1	0	1	5	0	6	6	5	2	3	t14793761	2	0	2	10	1	12	14	11	4	56
PHAS_Sc0000802_2_siR18	tgctacatttggattgccttc	Sc0000802	-	413420	413440	4	4	6	6	0	3	6	3	2	4	t51276944	8	9	13	12	0	7	13	7	4	73
PHAS_Sc0000802_2_siR19	atgattagaggatggactcct	Sc0000802	+	413443	413463	1	5	3	3	0	7	5	5	7	4	t19840100	3	11	6	7	0	15	11	11	16	80
PHAS_Sc0000802_2_siR20	tgatacaccgagctttgacca	Sc0000802	+	413464	413484	165	277	241	409	57	341	392	400	249	281	t50636692	361	624	522	884	121	721	854	846	557	5490
PHAS_Sc0000802_2_siR21	ccatagcattccaccgaccat	Sc0000802	+	413485	413505	21	24	15	18	0	24	44	43	14	23	t26666804	45	55	32	39	1	51	96	90	32	441
PHAS_Sc0000802_2_siR22	tagctttcagcctgagtcgat	Sc0000802	-	413504	413524	10	16	13	10	0	11	23	11	20	13	t46074176	22	36	28	22	0	24	49	23	44	248
PHAS_Sc0000802_2_siR23	tccattggttgattgtcgctc	Sc0000802	-	413546	413566	9	12	20	13	4	6	14	10	3	10	t48145208	20	28	44	28	8	13	30	21	6	198
PHAS_Sc0000802_2_siR24	tggagcagccacccaaacagc	Sc0000802	+	413569	413589	2	2	1	5	0	2	8	9	2	3	t51606703	4	4	2	10	0	5	18	18	5	66
PHAS_Sc0000802_2_siR25	tgtttgggtggctgctccata	Sc0000802	-	413567	413587	0	1	2	1	0	1	2	1	1	1	t53129496	1	2	5	3	1	2	5	3	2	24
PHAS_Sc0000802_2_siR26	cttggtgaggagggattgtgt	Sc0000802	-	413630	413650	1	1	0	0	0	0	2	0	1	1	t32954010	2	3	0	0	1	0	4	1	2	13
PHAS_Sc0000804_1_siR1	tcgcttggcccgcatggttca	Sc0000804	-	628024	628044	3	3	6	3	0	5	5	4	3	4	t48843479	7	6	13	7	0	11	11	9	6	70
PHAS_Sc0000804_1_siR2	ttggctaaatcatgatttgtt	Sc0000804	+	628110	628130	190	137	137	196	279	274	127	117	58	167	t55745241	416	309	297	424	595	579	276	247	130	3273
PHAS_Sc0000804_1_siR3	caaatcatgatttagccaaac	Sc0000804	-	628108	628128	3	1	1	1	3	2	1	3	0	2	t23486250	6	3	2	2	7	4	2	7	1	34
PHAS_Sc0000818_1_siR1	aatttgtgtccaaggctcctt	Sc0000818	-	283876	283896	28	36	47	211	84	205	153	117	57	103	t7971623	61	81	101	455	180	432	333	248	127	2018
PHAS_Sc0000818_1_siR2	gaagaagtacacatccagtga	Sc0000818	+	284025	284045	4	3	3	0	0	2	6	6	25	5	t33969452	8	6	6	0	0	4	14	12	56	106
PHAS_Sc0000818_1_siR3	ttaggaagtcctgaaaatgtc	Sc0000818	-	284044	284064	39	34	28	10	0	7	15	16	15	18	t53730649	85	77	61	21	0	14	32	34	34	358
PHAS_Sc0000818_1_siR4	aagaatggattgaagtagtca	Sc0000818	+	284067	284087	55	57	80	37	1	29	92	62	49	51	t4438944	120	129	173	79	2	61	200	132	109	1005
PHAS_Sc0000818_1_siR5	actacttcaatccattcttca	Sc0000818	-	284065	284085	54	61	39	17	0	12	28	43	37	33	t10827176	118	138	84	36	1	26	61	90	83	637
PHAS_Sc0000818_1_siR6	acgtggatgcaactgcagtcg	Sc0000818	+	284088	284108	16	24	28	18	0	13	24	32	51	23	t10575844	36	53	60	38	1	28	53	67	114	450
PHAS_Sc0000818_1_siR7	actgcagttgcatccacgttg	Sc0000818	-	284086	284106	104	130	119	83	2	75	139	125	217	111	t11434621	228	294	257	179	4	158	302	265	486	2173
PHAS_Sc0000818_1_siR8	atgaattcgtatgcatggtcg	Sc0000818	-	284107	284127	67	79	81	48	0	37	80	75	84	61	t19520689	148	177	175	103	0	78	174	159	187	1201
PHAS_Sc0000820_1_siR1	tcttctgctgtaggtgttgct	Sc0000820	+	260512	260532	1	1	1	1	1	2	1	0	1	1	t49748622	2	2	3	2	3	4	2	0	3	21
PHAS_Sc0000820_1_siR2	cggttgacggacacgcagtca	Sc0000820	-	260594	260614	4	2	4	7	2	3	9	4	3	4	t29762653	8	4	9	15	5	7	20	8	6	82
PHAS_Sc0000820_1_siR3	ttcgattggaccaccatctcg	Sc0000820	-	260720	260740	59	63	68	350	169	298	82	91	80	139	t54546784	129	143	148	755	360	629	179	192	178	2713
PHAS_Sc0000820_1_siR4	ggcccaattcgatacaccccg	Sc0000820	+	260743	260763	1	5	5	2	1	2	2	1	4	3	t39709145	2	12	11	4	2	4	5	3	9	52
PHAS_Sc0000820_1_siR5	tcatatgggacaccgccttgg	Sc0000820	-	260804	260824	0	0	1	4	0	6	3	7	2	3	t47856796	1	1	3	9	0	13	6	15	5	53
PHAS_Sc0000820_1_siR6	aatgctgacgatctgattccg	Sc0000820	-	260825	260845	0	2	3	8	4	2	6	4	4	4	t7081120	0	4	7	18	8	4	12	9	9	71
PHAS_Sc0000820_1_siR7	cgaaagatcagccgaaattga	Sc0000820	-	260846	260866	13	6	6	54	14	48	27	32	9	23	t28149721	29	13	13	117	30	102	58	67	20	449
PHAS_Sc0000831_1_siR1	tcgaagcgggatgtttttggc	Sc0000831	+	348105	348125	0	0	0	1	0	3	0	1	0	1	t48581816	0	0	0	3	0	6	1	3	0	13
PHAS_Sc0000831_1_siR2	tatttcgccatgtgcatgctt	Sc0000831	+	348252	348272	1	2	2	2	0	0	2	1	0	1	t47192818	3	5	4	4	0	1	4	2	0	23
PHAS_Sc0000831_1_siR3	aaaaggccctaaaagaaggtg	Sc0000831	+	348399	348419	1	1	1	2	2	1	0	1	2	1	t849135	3	2	2	4	4	3	0	2	5	25
PHAS_Sc0000831_1_siR4	tcaaatgattgtcgaggttga	Sc0000831	+	348420	348440	36	25	25	21	13	19	14	15	25	22	t47355538	79	57	55	46	27	41	30	31	56	422
PHAS_Sc0000831_1_siR5	aacctcgacaatcatttgaca	Sc0000831	-	348418	348438	2	2	2	4	2	3	2	1	2	2	t3641662	5	5	5	8	4	6	4	3	5	45
PHAS_Sc0000831_1_siR6	tgagacgattgtgttgcatcc	Sc0000831	+	348441	348461	218	143	161	82	3	108	52	64	62	100	t50438997	479	323	348	177	7	229	113	136	139	1951
PHAS_Sc0000831_1_siR7	aatcttcaaagttttggtcca	Sc0000831	+	348462	348482	17	10	8	17	2	12	9	3	8	10	t6831186	37	23	18	37	4	26	20	7	17	189
PHAS_Sc0000831_1_siR8	cgggttgagaaaatagtatta	Sc0000831	+	348483	348503	31	19	19	14	10	11	19	20	22	19	t29658081	68	43	41	30	22	24	42	43	49	362
PHAS_Sc0000831_1_siR9	atactattttctcaacccgtg	Sc0000831	-	348481	348501	10	10	5	10	4	11	0	1	5	6	t17395864	22	23	10	22	9	24	1	3	12	126
PHAS_Sc0000831_1_siR10	tttgatcatcccctacatggg	Sc0000831	+	348504	348524	5	5	9	1	2	10	0	0	6	4	t57103068	12	12	19	3	4	21	0	1	14	86
PHAS_Sc0000831_1_siR11	catgtaggggatgatcaaata	Sc0000831	-	348502	348522	18	7	8	10	7	6	16	16	9	11	t25951912	40	16	17	22	15	12	35	34	20	211
PHAS_Sc0000831_1_siR12	ccttccccaatatgctaagca	Sc0000831	+	348525	348545	3	2	1	0	0	0	1	0	2	1	t28012024	7	5	3	0	0	1	3	0	5	24
PHAS_Sc0000831_1_siR13	cttagcatattggggaaggcc	Sc0000831	-	348523	348543	6	2	4	17	3	8	2	2	3	5	t32359847	14	5	8	37	6	17	4	5	7	103
PHAS_Sc0000831_1_siR14	tattggtataagtttgcatcg	Sc0000831	-	348565	348585	60	29	32	33	5	24	17	11	27	27	t47143604	132	66	69	71	11	50	36	24	61	520
PHAS_Sc0000831_1_siR15	tcaacgttttgtcatcttctt	Sc0000831	-	348607	348627	64	47	41	17	5	16	11	6	19	25	t47403269	141	107	89	36	11	34	23	12	42	495
PHAS_Sc0000831_1_siR16	tatcacagttcatggttgctt	Sc0000831	+	348630	348650	127	72	60	38	15	40	12	11	24	45	t46653352	278	162	130	82	33	84	27	23	53	872
PHAS_Sc0000831_1_siR17	cgtatgaattggtgttgttga	Sc0000831	+	348651	348671	53	17	20	20	9	26	35	21	17	25	t29850230	117	39	44	44	20	55	77	44	39	479
PHAS_Sc0000831_2_siR1	ctcaaagtgaaaaatcaactg	Sc0000831	-	349642	349662	21	50	43	12	31	25	85	25	102	44	t30992914	45	112	94	26	66	52	185	53	229	862
PHAS_Sc0000831_2_siR2	atttagctacttcttcaattc	Sc0000831	+	349665	349685	9	11	8	12	21	6	8	9	15	11	t22404517	19	24	17	26	44	12	17	20	33	212
PHAS_Sc0000831_2_siR3	attgaagaagtagctaaataa	Sc0000831	-	349663	349683	7	8	11	7	4	8	8	6	5	7	t21776850	16	18	24	16	9	17	17	12	11	140
PHAS_Sc0000831_2_siR4	ttcattttcaaccgaaagttt	Sc0000831	+	349686	349706	4	3	3	3	0	2	3	2	6	3	t54309451	9	7	6	6	0	4	7	5	14	58
PHAS_Sc0000831_2_siR5	actttcggttgaaaatgaaga	Sc0000831	-	349684	349704	4	2	6	1	0	1	1	0	1	2	t11970138	8	5	12	3	0	3	2	1	3	37
PHAS_Sc0000831_2_siR6	gtcataatcttcacgtagttt	Sc0000831	+	349707	349727	10	19	28	13	34	18	28	16	19	20	t42083973	21	42	60	27	73	38	62	33	42	398
PHAS_Sc0000831_2_siR7	actacgtgaagattatgacaa	Sc0000831	-	349705	349725	13	9	10	2	4	3	9	7	7	7	t10808126	28	20	22	5	9	7	19	14	16	140
PHAS_Sc0000831_2_siR8	ttcatggtctgctttgacatt	Sc0000831	+	349728	349748	42	33	32	27	1	17	23	26	13	24	t54291723	92	74	69	59	3	35	51	54	28	465
PHAS_Sc0000831_2_siR9	tgtcaaagcagaccatgaaaa	Sc0000831	-	349726	349746	4	2	2	0	0	1	2	3	3	2	t52601515	9	5	5	1	1	2	5	7	6	41
PHAS_Sc0000831_2_siR10	caccaattcactttgatcatc	Sc0000831	+	349749	349769	2	0	0	0	0	0	1	0	1	1	t24467936	4	0	1	0	0	1	3	0	2	11
PHAS_Sc0000831_2_siR11	tgatcaaagtgaattggtgaa	Sc0000831	-	349747	349767	13	4	10	13	0	6	12	13	13	9	t50676246	28	10	21	28	0	12	27	28	28	182
PHAS_Sc0000831_2_siR12	aagatgctcgatcaccatcat	Sc0000831	+	349770	349790	3	0	3	1	0	4	3	1	4	2	t4760692	7	1	7	2	0	8	7	2	8	42
PHAS_Sc0000831_2_siR13	gatggtgatcgagcatcttga	Sc0000831	-	349768	349788	1	3	2	2	0	1	5	4	7	3	t36763251	2	6	4	4	0	2	10	9	16	53
PHAS_Sc0000833_1_siR1	tgttccctgcgccgaatgtca	Sc0000833	-	193828	193848	2	0	1	3	4	2	0	1	0	1	t52997253	4	0	2	7	9	5	0	2	0	29
PHAS_Sc0000833_1_siR2	caggataggttctgtcaatgg	Sc0000833	-	193912	193932	0	0	0	17	3	7	0	0	0	3	t25230217	0	1	1	36	6	15	1	0	0	60
PHAS_Sc0000833_1_siR3	cattttcgagtcggacctttg	Sc0000833	-	193933	193953	6	0	1	28	60	33	3	5	0	15	t26184296	13	0	3	61	128	70	6	10	0	291
PHAS_Sc0000833_1_siR4	agttgtcggggacttgttctc	Sc0000833	-	193954	193974	9	0	0	22	44	27	6	4	0	12	t16510376	20	0	1	48	95	56	14	9	0	243
PHAS_Sc0000833_1_siR5	ttgatctaccacagtaaagag	Sc0000833	-	193975	193995	2	0	0	19	0	12	1	3	0	4	t55235687	5	0	0	42	0	25	3	6	0	81
PHAS_Sc0000833_1_siR6	ctgaaggtatgttgtcatagg	Sc0000833	-	194038	194058	2	2	1	112	2	33	7	6	0	18	t31609804	5	4	3	241	4	69	15	13	0	354
PHAS_Sc0000833_1_siR7	acggatgatgcttttcccctc	Sc0000833	-	194185	194205	2	0	0	3	12	4	0	2	0	3	t10349808	4	0	0	7	25	9	0	5	0	50
PHAS_Sc0000833_1_siR8	aaagtccgactcgaaaatgga	Sc0000833	-	194248	194268	0	0	0	1	3	1	0	0	0	1	t2217932	0	0	0	3	6	3	0	1	0	13
PHAS_Sc0000833_1_siR9	attgatgtaacctatcctgca	Sc0000833	-	194269	194289	0	0	0	1	3	1	0	0	0	1	t21902246	1	0	0	3	6	2	0	0	0	12
PHAS_Sc0000833_2_siR1	ccacagtagagaaagttgtcg	Sc0000833	+	196293	196313	0	4	2	14	0	12	0	0	0	4	t26433680	0	8	4	31	0	25	0	1	0	69
PHAS_Sc0000833_2_siR2	caacaatagtgaactcggctc	Sc0000833	-	196396	196416	0	2	0	18	0	11	0	0	0	4	t23585440	0	4	1	39	0	24	0	1	0	69
PHAS_Sc0000833_2_siR3	ttatttcccatggagactgac	Sc0000833	+	196524	196544	0	0	0	4	1	3	0	0	0	1	t54056306	0	1	1	9	2	7	0	0	1	21
PHAS_Sc0000833_2_siR4	aagaaatctacaccatcaaag	Sc0000833	+	196545	196565	0	0	0	7	0	5	0	0	0	1	t4360116	0	0	1	16	0	10	0	0	0	27
PHAS_Sc0000833_2_siR5	ttgatggtgtagatttcttgt	Sc0000833	-	196543	196563	0	0	1	4	0	4	0	0	0	1	t55257675	0	0	2	8	0	8	0	0	0	18
PHAS_Sc0000833_2_siR6	tggcctgtagcatctcgtggg	Sc0000833	+	196713	196733	0	12	13	55	46	43	0	0	1	19	t51873813	0	27	28	118	98	90	0	0	2	363
PHAS_Sc0000833_2_siR7	cacgagatgctacaggccatg	Sc0000833	-	196711	196731	0	3	3	63	1	32	1	0	0	11	t24620293	0	6	6	136	2	67	2	0	1	220
PHAS_Sc0000833_2_siR8	tccaccgatgactgcaacaac	Sc0000833	-	196816	196836	0	9	3	12	0	13	0	0	4	4	t48066952	0	20	6	26	0	27	0	0	8	87
PHAS_Sc0000833_2_siR9	ttcctcaccatttgctgttgt	Sc0000833	+	196860	196880	0	2	1	8	5	3	0	0	0	2	t54456171	0	4	2	17	11	7	0	0	0	41
PHAS_Sc0000833_2_siR10	atatctagcattgggacgtag	Sc0000833	+	196965	196985	2	2	2	26	0	20	0	1	1	6	t17951017	4	5	5	56	1	42	1	2	2	118
PHAS_Sc0000833_2_siR11	tccataggatgtggcgaggct	Sc0000833	+	196986	197006	0	1	0	4	0	3	0	0	0	1	t48118157	0	2	1	9	1	7	0	0	0	20
PHAS_Sc0000833_2_siR12	aagaaaactaggcattcgcgt	Sc0000833	+	197007	197027	0	2	7	13	16	15	1	0	1	6	t4330337	0	4	15	29	35	32	3	0	3	121
PHAS_Sc0000833_2_siR13	catgtgcagttgagtatcggg	Sc0000833	+	197028	197048	0	1	0	19	11	8	0	0	0	4	t25970656	1	2	0	41	23	17	1	1	0	86
PHAS_Sc0000833_2_siR14	cgatactcaactgcacatgac	Sc0000833	-	197026	197046	0	12	8	26	0	25	1	0	2	8	t28672501	0	26	18	57	1	52	2	0	5	161
PHAS_Sc0000833_2_siR15	tgtgtcttcctcaattgccat	Sc0000833	+	197049	197069	0	24	24	90	3	54	0	0	6	22	t52913439	0	53	52	194	7	113	1	0	13	433
PHAS_Sc0000833_2_siR16	ttatcagtctcatgtgtcatg	Sc0000833	+	197091	197111	4	57	62	326	116	252	12	9	9	93	t53899890	8	128	135	703	248	531	26	19	20	1818
PHAS_Sc0000833_2_siR17	tatgtcagcggctaaacattt	Sc0000833	-	197152	197172	0	7	4	9	0	10	1	0	2	4	t46960010	0	15	9	20	0	21	2	1	5	73
PHAS_Sc0000833_2_siR18	caaccaatagaagtgcgtggc	Sc0000833	-	197194	197214	0	2	4	14	0	13	0	0	0	4	t23636121	0	4	8	31	0	28	0	1	1	73
PHAS_Sc0000833_2_siR19	tggctttaattatgatgtttt	Sc0000833	-	197299	197319	17	7	13	45	122	79	17	14	2	35	t51984717	38	15	28	98	260	166	38	29	4	676
PHAS_Sc0000833_2_siR20	ctaaagattttgtattaaggc	Sc0000833	-	197446	197466	0	0	0	6	0	2	0	0	0	1	t30240577	0	0	1	13	0	4	0	0	1	19
PHAS_Sc0000833_3_siR1	caagagtttgcttatgttgca	Sc0000833	+	197485	197505	0	11	16	62	1	38	1	0	1	14	t23853134	0	25	34	133	2	81	3	1	3	282
PHAS_Sc0000833_3_siR2	tgcatatttggtatcatgatc	Sc0000833	+	197506	197526	0	1	1	8	0	6	0	0	0	2	t50999668	0	3	2	17	0	12	1	0	0	35
PHAS_Sc0000833_3_siR3	tgattggtaatttctttgagt	Sc0000833	+	197569	197589	0	1	0	7	0	3	0	0	0	1	t50859585	0	2	1	16	0	7	0	0	0	26
PHAS_Sc0000833_3_siR4	ttactaccattatttgccatc	Sc0000833	-	197630	197650	0	6	4	13	0	10	0	1	1	4	t53578082	0	14	9	28	0	22	0	2	3	78
PHAS_Sc0000833_3_siR5	cgcaaggttcggacaggttgg	Sc0000833	-	197672	197692	0	24	24	230	3	174	4	5	10	52	t28859615	0	55	52	496	7	368	9	10	22	1019
PHAS_Sc0000833_3_siR6	atacaagacggagcactactc	Sc0000833	-	197714	197734	0	22	24	57	2	87	3	1	0	22	t17203385	0	50	52	122	4	183	7	3	1	422
PHAS_Sc0000833_3_siR7	cccggtttaaaattaaaatta	Sc0000833	-	197756	197776	0	6	8	7	0	21	3	0	6	6	t26976314	0	14	18	16	0	44	7	0	13	112
PHAS_Sc0000833_3_siR8	tgattgcgttacttcctagat	Sc0000833	+	197779	197799	0	4	5	16	0	14	1	1	2	5	t50849828	0	9	10	34	1	30	2	2	4	92
PHAS_Sc0000833_3_siR9	ttcatggccttgactctgaaa	Sc0000833	+	197800	197820	0	3	6	38	1	35	0	1	0	9	t54290261	0	6	13	82	3	74	0	2	0	180
PHAS_Sc0000833_3_siR10	ttgtcgcggacttgttctcca	Sc0000833	+	198010	198030	0	12	8	54	2	44	0	0	3	14	t56104528	0	27	18	116	4	93	1	1	6	266
PHAS_Sc0000948_1_siR1	tggtagaataatcggaccaag	Sc0000948	-	253368	253388	0	0	0	34	0	19	7	4	0	7	t52239426	0	0	0	74	0	41	15	8	0	138
PHAS_Sc0000948_1_siR2	tcagagagcagtccaaccgca	Sc0000948	-	253410	253430	0	0	1	52	2	51	16	27	0	16	t47712243	0	0	2	113	4	108	35	57	0	319
PHAS_Sc0000948_1_siR3	ttgatggtcatgttgttcaca	Sc0000948	+	253433	253453	3	0	3	195	11	200	79	76	0	62	t55257207	7	1	7	422	23	423	171	161	1	1216
PHAS_Sc0000948_1_siR4	aaccggaagatcagcctttcc	Sc0000948	+	253496	253516	0	0	0	7	0	10	7	3	0	3	t3576296	0	0	0	16	0	21	16	7	0	60
PHAS_Sc0000948_1_siR5	tggcgatcctcaacttccggg	Sc0000948	-	253515	253535	0	1	2	223	6	270	36	51	1	64	t51893954	0	2	5	481	12	570	79	107	3	1259
PHAS_Sc0001003_1_siR1	ttggatttctggaatggtaga	Sc0001003	-	358423	358443	19	9	12	123	74	140	101	76	28	64	t55632343	41	20	26	265	159	296	220	161	62	1250
PHAS_Sc0001003_1_siR2	cgcccagaagattgtctttgt	Sc0001003	+	358467	358487	21	17	23	58	13	57	92	87	22	43	t28952864	45	38	50	125	28	121	200	185	49	841
PHAS_Sc0001003_1_siR3	aaagacaatcttctgggcgtt	Sc0001003	-	358465	358485	3	10	3	9	6	8	9	6	8	7	t1847076	6	22	6	20	12	17	19	12	18	132
PHAS_Sc0001003_1_siR4	tccatcgtcgcatcgtctcat	Sc0001003	+	358488	358508	11	21	19	30	17	30	40	24	9	22	t48127301	24	47	41	64	37	63	86	51	21	434
PHAS_Sc0001003_1_siR5	gagacgatgcgacgatggaac	Sc0001003	-	358486	358506	8	16	19	13	24	33	124	152	85	53	t35352395	18	37	41	28	52	70	270	322	190	1028
PHAS_Sc0001007_1_siR1	acagatatagcccaaccgtgt	Sc0001007	+	379218	379238	26	39	25	56	2	47	30	35	21	31	t8724202	56	87	53	121	5	100	66	74	46	608
PHAS_Sc0001007_1_siR2	cagtatgcccgtggtttcctg	Sc0001007	-	379279	379299	1	5	7	39	48	27	60	36	3	25	t25355774	2	12	16	85	103	56	131	76	6	487
PHAS_Sc0001007_1_siR3	ctcctatgtccaggccggtca	Sc0001007	+	379470	379490	60	74	67	194	3	130	94	102	159	98	t31250145	131	166	145	419	7	275	204	215	355	1917
PHAS_Sc0001007_1_siR4	cagagaaatgaaaggagttgg	Sc0001007	+	379533	379553	509	308	308	1117	208	1021	1134	977	959	725	t24983201	1116	693	667	2411	444	2155	2469	2068	2146	14169
PHAS_Sc0001007_1_siR5	ccaaagcggccatcagtgtcc	Sc0001007	+	379575	379595	91	85	79	134	3	117	40	136	109	88	t26262094	199	192	171	290	6	248	87	287	245	1725
PHAS_Sc0001007_1_siR6	acactgatggccgctttggtg	Sc0001007	-	379573	379593	70	120	111	166	3	195	32	55	383	127	t8644258	153	270	240	359	6	412	69	117	857	2483
PHAS_Sc0001014_1_siR1	acacttagaatgccagaaggt	Sc0001014	+	616898	616918	1	2	10	717	4	272	2	2	0	111	t8657193	2	4	22	1547	8	575	5	5	0	2168
PHAS_Sc0001014_1_siR2	tgatcctattgaactcgtcca	Sc0001014	-	616938	616958	2	6	2	40	4	24	3	1	0	9	t50703524	4	13	4	87	8	51	6	3	1	177
PHAS_Sc0001014_1_siR3	cttcctcctgggtcttgtctc	Sc0001014	-	616980	617000	4	8	11	110	19	79	7	9	1	27	t32555560	8	19	23	237	41	167	16	20	3	534
PHAS_Sc0001014_1_siR4	agggctatgatcttgctggtc	Sc0001014	+	617003	617023	1	1	2	120	4	62	5	4	2	22	t15211123	2	2	5	260	9	130	10	8	4	430
PHAS_Sc0001014_1_siR5	atagagttgtcctgagatgct	Sc0001014	-	617043	617063	5	12	18	88	55	55	2	6	1	27	t17528962	11	27	38	191	117	116	4	13	3	520
PHAS_Sc0001014_1_siR6	tacgggaaggatgctcttgga	Sc0001014	+	617066	617086	2	1	3	98	0	38	1	0	0	16	t45512208	5	3	7	212	1	80	2	0	1	311
PHAS_Sc0001014_1_siR7	ctggatgaggtgattgctacg	Sc0001014	+	617087	617107	3	2	3	25	5	14	4	5	1	7	t31953746	7	5	6	54	11	30	9	10	2	134
PHAS_Sc0001014_1_siR8	tcaggacaactctattgtacg	Sc0001014	+	617234	617254	4	0	1	28	1	18	1	0	0	6	t47764899	9	0	2	60	3	38	2	0	1	115
PHAS_Sc0001014_2_siR1	tccttgtgtgccttgtcctcc	Sc0001014	-	617517	617537	1	6	9	83	2	60	4	1	1	18	t48541177	2	13	19	180	4	126	8	3	2	357
PHAS_Sc0001014_2_siR2	aggcgagctcatcaaatgtcg	Sc0001014	+	617540	617560	0	0	1	88	6	54	0	1	0	16	t14962455	0	0	3	189	12	114	1	2	0	321
PHAS_Sc0001014_2_siR3	ttgttcgagtggctaacaaca	Sc0001014	+	617708	617728	4	2	6	22	1	26	6	3	3	8	t56231776	9	5	14	48	2	55	14	6	7	160
PHAS_Sc0001014_2_siR4	ttcttcttcagtcttggcacg	Sc0001014	-	617811	617831	0	1	6	242	4	76	2	3	1	37	t54861639	1	3	13	522	9	160	5	6	3	722
PHAS_Sc0001014_2_siR5	tgatgctacatggacgactgg	Sc0001014	+	617918	617938	5	5	5	223	3	150	12	7	4	45	t50764498	12	12	11	481	7	317	26	14	9	889
PHAS_Sc0001014_2_siR6	aggggaatctgtacaggcttg	Sc0001014	+	617939	617959	3	2	1	187	2	113	8	7	3	36	t15229632	6	4	3	403	5	239	17	15	7	699
PHAS_Sc0001014_2_siR7	gagctactgtcacttaccggg	Sc0001014	+	617981	618001	0	1	2	102	0	60	0	0	0	18	t35696702	0	2	5	221	1	127	1	1	1	359
PHAS_Sc0001014_2_siR8	cggtaagtgacagtagctccg	Sc0001014	-	617979	617999	24	13	31	433	36	307	37	43	15	103	t29666964	52	29	67	935	76	649	80	92	33	2013
PHAS_Sc0001014_2_siR9	caagacgtacaagacatgcac	Sc0001014	+	618002	618022	4	2	6	33	5	33	9	7	4	11	t23833668	8	4	13	71	11	70	19	14	9	219
PHAS_Sc0001014_2_siR10	ctgcctccatgcgttcttgta	Sc0001014	-	618063	618083	5	8	8	121	12	98	27	10	6	32	t31835108	11	19	17	261	25	206	59	21	13	632
PHAS_Sc0001014_2_siR11	tccgtcttgtgcacctccgaa	Sc0001014	-	618084	618104	0	3	3	25	2	25	4	1	2	7	t48384455	1	7	7	54	4	52	9	2	4	140
PHAS_Sc0001014_2_siR12	cattgcggccaattttaaaga	Sc0001014	+	618107	618127	2	1	1	27	1	15	0	2	0	6	t26095448	5	2	3	58	2	32	1	4	1	108
PHAS_Sc0001014_2_siR13	ctgaattagagacatattggg	Sc0001014	+	618191	618211	3	1	3	36	0	23	5	5	3	9	t31624523	7	2	7	77	1	48	11	11	7	171
PHAS_Sc0001017_1_siR1	tagatcgtgcggtggagtact	Sc0001017	-	38883	38903	0	1	1	0	1	0	1	2	0	1	t45911593	0	2	2	0	2	1	3	4	0	14
PHAS_Sc0001017_1_siR2	taacaactagagatttgcatg	Sc0001017	-	39030	39050	2	2	4	2	1	2	2	2	4	2	t44569268	5	5	8	4	3	4	4	5	9	47
PHAS_Sc0001017_1_siR3	atgattttacttccagaactg	Sc0001017	+	39053	39073	1	0	2	1	1	0	1	2	1	1	t19878499	2	1	5	3	2	1	3	4	3	24
PHAS_Sc0001017_1_siR4	ttggagagcatgattggttca	Sc0001017	-	39072	39092	4	12	8	2	0	3	6	11	2	6	t55574216	8	28	18	5	1	6	14	23	5	108
PHAS_Sc0001017_1_siR5	aggtttcccaagtctatcgat	Sc0001017	+	39095	39115	0	0	0	0	0	0	0	2	1	1	t15577773	0	0	1	1	0	0	1	4	3	10
PHAS_Sc0001017_1_siR6	cgatagacttgggaaacctgc	Sc0001017	-	39093	39113	0	3	1	1	0	1	6	8	7	3	t28675365	0	6	2	3	1	2	12	16	15	57
PHAS_Sc0001017_1_siR7	tttccactactaatgctgctt	Sc0001017	+	39179	39199	0	12	7	1	2	2	2	5	4	4	t56747472	0	26	15	2	4	5	5	11	9	77
PHAS_Sc0001017_1_siR8	tcttgaagaaacattatacca	Sc0001017	+	39242	39262	1	5	3	0	0	0	3	3	2	2	t49758837	3	12	7	0	1	1	6	6	4	40
PHAS_Sc0001017_1_siR9	cattcttttgaaacagctcta	Sc0001017	+	39263	39283	1	2	1	0	0	0	0	1	2	1	t26072287	3	5	3	0	0	0	1	2	5	19
PHAS_Sc0001017_1_siR10	ccatcgaattgccaagacata	Sc0001017	+	39305	39325	0	3	0	1	2	1	8	9	0	3	t26694322	0	7	0	3	4	2	17	18	1	52
PHAS_Sc0001017_1_siR11	tgtcttggcaattcgatggtt	Sc0001017	-	39303	39323	0	157	105	51	52	91	136	197	147	104	t52740950	0	353	227	111	112	193	297	417	330	2040
PHAS_Sc0001017_1_siR12	cggtcataaacaacttgagca	Sc0001017	+	39326	39346	1	1	2	0	0	0	2	3	4	2	t29687580	3	2	4	1	0	0	5	7	9	31
PHAS_Sc0001017_1_siR13	ctcaagttgtttatgaccgta	Sc0001017	-	39324	39344	16	66	126	20	32	27	84	77	64	57	t31019968	36	148	272	43	68	57	183	163	143	1113
PHAS_Sc0001027_1_siR1	tcatgctatgtgtcaacccag	Sc0001027	+	3848	3868	8	13	5	0	43	0	0	0	34	12	t47925192	17	29	10	0	92	0	0	0	77	225
PHAS_Sc0001027_1_siR2	gatttattgacatgtgcggcc	Sc0001027	+	3911	3931	5	8	9	0	7	0	0	0	88	13	t37084664	12	18	20	0	14	0	0	0	197	261
PHAS_Sc0001027_1_siR3	ccgcacatgtcaataaatccg	Sc0001027	-	3909	3929	34	40	33	1	315	0	0	0	180	67	t27277600	75	91	72	2	673	1	0	0	403	1317
PHAS_Sc0001027_1_siR4	tgttacctgcgtctatttcct	Sc0001027	+	3932	3952	24	74	42	1	342	0	0	0	95	64	t52959328	53	166	90	3	730	0	1	0	212	1255
PHAS_Sc0001027_1_siR5	aaggggtacgagagccggatc	Sc0001027	+	4037	4057	4	4	8	0	9	0	0	0	57	9	t5352873	8	8	18	0	20	0	0	0	128	182
PHAS_Sc0001027_1_siR6	tccggctctcgtaccccttcc	Sc0001027	-	4035	4055	7	24	13	1	287	0	0	0	2	37	t48351174	15	53	29	2	612	0	0	0	5	716
PHAS_Sc0001027_2_siR1	cgttgagctcccgaaggctgt	Sc0001027	+	161771	161791	12	40	27	72	2	115	30	30	59	43	t30102994	26	89	58	156	4	242	65	63	132	835
PHAS_Sc0001027_2_siR2	agccttcgggagctcaacgta	Sc0001027	-	161769	161789	0	0	2	0	0	1	0	1	3	1	t14025364	0	0	4	0	0	3	0	2	7	16
PHAS_Sc0001027_2_siR3	agggttcggagccttctgcgt	Sc0001027	+	161813	161833	2	6	5	6	0	5	4	1	4	4	t15336914	5	13	10	13	0	11	8	2	10	72
PHAS_Sc0001027_2_siR4	tgggttatcacgttgtcctgc	Sc0001027	+	161834	161854	14	9	18	37	0	21	6	6	10	13	t52201092	30	21	40	80	0	45	12	12	22	262
PHAS_Sc0001027_2_siR5	caagaggacactgatggccgc	Sc0001027	+	161855	161875	87	14	108	184	3	123	30	59	82	76	t23847231	191	31	234	398	7	260	65	124	183	1493
PHAS_Sc0001027_2_siR6	tctcccggaagctctgtcgat	Sc0001027	-	162063	162083	2	5	1	3	0	4	0	1	2	2	t49348128	5	11	2	7	1	9	1	3	4	43
PHAS_Sc0001027_2_siR7	ctctggattttgctgtgttga	Sc0001027	+	162107	162127	38	25	37	62	3	63	32	30	35	36	t31504782	83	56	79	134	7	133	69	63	79	703
PHAS_Sc0001027_2_siR8	ccggcctggacataggagatt	Sc0001027	+	162128	162148	24	12	15	66	1	69	65	70	34	39	t27450303	53	28	32	143	2	145	141	149	75	768
PHAS_Sc0001027_2_siR9	tctcctatgtccaggccggtc	Sc0001027	-	162126	162146	188	321	227	759	8	513	114	148	236	279	t49368728	412	723	490	1639	17	1083	248	314	529	5455
PHAS_Sc0001027_2_siR10	cttggatacacctgctggggg	Sc0001027	+	162191	162211	147	177	208	883	11	572	182	146	385	300	t32854557	323	398	450	1906	23	1208	396	308	861	5873
PHAS_Sc0001027_2_siR11	cccagcaggtgtatccaagcg	Sc0001027	-	162189	162209	2	2	5	11	0	12	3	3	3	5	t26833756	4	5	10	23	1	26	7	7	6	89
PHAS_Sc0001027_2_siR12	cccgcccgcctatcgacagag	Sc0001027	+	162212	162232	107	331	246	1244	11	663	176	220	565	396	t26947139	235	746	531	2686	23	1400	383	465	1265	7734
PHAS_Sc0001027_2_siR13	ctgtcgataggcgggcgggcc	Sc0001027	-	162210	162230	13	29	32	32	0	27	7	17	33	21	t32142715	28	65	70	69	1	58	15	36	74	416
PHAS_Sc0001027_2_siR14	cttccgggagagttcgataca	Sc0001027	+	162233	162253	5	12	6	21	0	17	16	10	14	11	t32544096	11	28	14	45	1	36	35	21	31	222
PHAS_Sc0001027_2_siR15	tatcgaactctcccggaagct	Sc0001027	-	162231	162251	35	97	62	47	3	54	27	24	35	43	t46723687	77	218	134	102	6	113	58	51	78	837
PHAS_Sc0001027_2_siR16	cttggttctcttctcacttcc	Sc0001027	+	162254	162274	15	22	11	16	0	17	16	10	46	17	t32963847	33	50	24	35	1	36	34	21	102	336
PHAS_Sc0001059_1_siR1	tcctggcaggacaacgcgaca	Sc0001059	-	374179	374199	32	0	0	0	0	0	0	0	0	4	t48499598	70	0	0	0	0	0	0	1	1	72
PHAS_Sc0001059_1_siR2	ccaatgctgccatcagtgtcc	Sc0001059	-	374200	374220	21	0	0	0	0	0	0	0	0	3	t26393375	47	0	0	0	0	0	0	1	1	49
PHAS_Sc0001059_1_siR3	cagagaaatgaaaggagttgg	Sc0001059	-	374242	374262	509	308	308	1117	208	1021	1134	977	959	725	t24983201	1116	693	667	2411	444	2155	2469	2068	2146	14169
PHAS_Sc0001059_1_siR4	tcatggtcatatctccggtgg	Sc0001059	-	374263	374283	63	0	0	0	0	0	0	0	1	7	t47936387	138	1	0	0	0	0	0	0	2	141
PHAS_Sc0001059_1_siR5	ctcctatatccaggccggtca	Sc0001059	-	374305	374325	131	0	0	0	0	0	0	0	1	15	t31249243	287	0	0	0	0	0	0	0	3	290
PHAS_Sc0001059_1_siR6	gacatgggcgaatgggaggcc	Sc0001059	+	374349	374369	28	73	90	32	1	60	33	53	238	68	t34618481	62	164	194	69	2	126	72	113	533	1335
PHAS_Sc0001060_1_siR1	ctctccataggtagccagcct	Sc0001060	-	336706	336726	26	44	55	99	397	118	46	29	101	101	t31449066	58	99	118	214	847	249	100	61	226	1972
PHAS_Sc0001060_1_siR2	catgaggcaaatggttaggca	Sc0001060	-	336748	336768	0	0	0	3	0	4	2	1	0	1	t25832614	0	0	0	7	0	9	4	3	0	23
PHAS_Sc0001060_1_siR3	ttggagtcctagaaatgcagc	Sc0001060	+	336771	336791	0	2	1	31	0	24	8	7	0	8	t55590443	1	5	3	66	1	50	17	15	0	158
PHAS_Sc0001060_1_siR4	ttcataaggcatctccaacgc	Sc0001060	-	336832	336852	2	0	0	1	7	1	0	1	1	2	t54259907	4	1	1	2	16	2	1	2	3	32
PHAS_Sc0001072_1_siR1	actatccaggacgcggcgtca	Sc0001072	+	598557	598577	123	138	192	299	46	234	160	396	258	204	t10945582	269	312	416	645	98	494	348	837	577	3996
PHAS_Sc0001072_1_siR2	acgccgcgtcctggatagtct	Sc0001072	-	598555	598575	9	15	22	15	2	11	48	48	31	22	t10227815	19	33	48	33	5	24	105	102	69	438
PHAS_Sc0001072_1_siR3	taggggctgacagacatggcc	Sc0001072	-	598618	598638	110	92	123	154	20	125	155	199	88	118	t46212776	241	207	265	332	42	263	337	422	196	2305
PHAS_Sc0001072_1_siR4	gacctcttatgctccctcgta	Sc0001072	-	598723	598743	1	4	2	0	0	3	2	4	17	4	t34781418	2	10	4	1	0	6	4	9	39	75
PHAS_Sc0001078_1_siR1	cgtccatagtcccacacgtca	Sc0001078	+	410061	410081	10	10	7	0	0	0	3	6	1	4	t29885360	21	23	16	0	0	0	7	13	2	82
PHAS_Sc0001078_1_siR2	tcccctgccaacgttttgcta	Sc0001078	+	410103	410123	5	4	3	0	0	0	6	6	0	3	t48191817	12	10	7	0	0	0	12	13	0	54
PHAS_Sc0001078_1_siR3	tcgagtcgttcactcacggtt	Sc0001078	-	410164	410184	26	43	35	0	0	0	9	9	17	16	t48681882	58	96	76	0	0	0	20	19	38	307
PHAS_Sc0001078_1_siR4	attgcctttgttatcctcgta	Sc0001078	+	410187	410207	7	21	16	0	0	0	2	2	6	6	t21963188	15	47	35	0	0	0	4	5	14	120
PHAS_Sc0001078_1_siR5	cgaggataacaaaggcaattc	Sc0001078	-	410185	410205	13	11	14	0	0	0	14	19	9	9	t28598064	28	24	30	0	0	0	31	41	21	175
PHAS_Sc0001078_1_siR6	acttcgaagtcatcagataca	Sc0001078	+	410208	410228	22	12	12	0	0	0	9	6	8	8	t11750284	49	28	25	0	1	1	19	12	17	152
PHAS_Sc0001078_1_siR7	tatctgatgacttcgaagtta	Sc0001078	-	410206	410226	55	48	71	0	0	0	25	31	34	30	t46777674	120	109	153	0	0	1	54	65	77	579
PHAS_Sc0001078_1_siR8	aaataattttccactcggtca	Sc0001078	+	410250	410270	3	5	3	0	0	0	2	3	2	2	t2357385	7	11	6	0	0	1	4	6	4	39
PHAS_Sc0001078_1_siR9	accgagtggaaaattatttca	Sc0001078	-	410248	410268	2	3	2	0	0	0	2	0	3	1	t9531267	4	6	5	0	0	0	5	0	6	26
PHAS_Sc0001078_1_siR10	tcattgtaaatgtgctgagct	Sc0001078	+	410271	410291	76	54	56	0	0	0	26	41	19	30	t47978451	166	121	121	0	0	0	56	87	43	594
PHAS_Sc0001078_1_siR11	ggattggcaagactacactag	Sc0001078	-	410290	410310	26	23	46	0	0	4	56	82	96	37	t39481123	57	51	99	1	0	9	122	173	214	726
PHAS_Sc0001078_2_siR1	tcccctgccaacgttttgcta	Sc0001078	+	434755	434775	5	4	3	0	0	0	6	6	0	3	t48191817	12	10	7	0	0	0	12	13	0	54
PHAS_Sc0001078_2_siR2	tcgagtcgttcactcacggtt	Sc0001078	-	434816	434836	26	43	35	0	0	0	9	9	17	16	t48681882	58	96	76	0	0	0	20	19	38	307
PHAS_Sc0001078_2_siR3	attgcctttgttatcctcgta	Sc0001078	+	434839	434859	7	21	16	0	0	0	2	2	6	6	t21963188	15	47	35	0	0	0	4	5	14	120
PHAS_Sc0001078_2_siR4	cgaggataacaaaggcaattc	Sc0001078	-	434837	434857	13	11	14	0	0	0	14	19	9	9	t28598064	28	24	30	0	0	0	31	41	21	175
PHAS_Sc0001078_2_siR5	acttcgaagtcatcagataca	Sc0001078	+	434860	434880	22	12	12	0	0	0	9	6	8	8	t11750284	49	28	25	0	1	1	19	12	17	152
PHAS_Sc0001078_2_siR6	tatctgatgacttcgaagtta	Sc0001078	-	434858	434878	55	48	71	0	0	0	25	31	34	30	t46777674	120	109	153	0	0	1	54	65	77	579
PHAS_Sc0001078_2_siR7	tcattgtaaatgtgctgagct	Sc0001078	+	434923	434943	76	54	56	0	0	0	26	41	19	30	t47978451	166	121	121	0	0	0	56	87	43	594
PHAS_Sc0001078_2_siR8	ggattggcaagactacactag	Sc0001078	-	434942	434962	26	23	46	0	0	4	56	82	96	37	t39481123	57	51	99	1	0	9	122	173	214	726
PHAS_Sc0001116_1_siR1	gccacaacaactagagaccat	Sc0001116	+	463243	463263	6	2	6	0	8	1	0	0	0	3	t37589787	13	5	14	0	18	2	1	0	0	53
PHAS_Sc0001116_1_siR2	atgtccatgacaatttaggtg	Sc0001116	+	463264	463284	4	4	6	3	4	3	2	0	2	3	t20617458	9	9	13	7	8	6	4	1	5	62
PHAS_Sc0001116_1_siR3	tgttgttctgaattctccctc	Sc0001116	+	463285	463305	15	10	2	0	4	0	0	0	1	4	t53081256	32	22	5	1	9	1	1	0	2	73
PHAS_Sc0001116_1_siR4	tgactgaaggaggtgtgcctt	Sc0001116	+	463369	463389	9	4	5	1	0	3	0	0	0	3	t50368784	20	10	10	2	0	6	1	0	0	49
PHAS_Sc0001116_1_siR5	aattttggcccaagccttgca	Sc0001116	+	463411	463431	16	17	19	18	36	15	6	9	17	17	t8019407	34	38	42	39	77	32	12	18	37	329
PHAS_Sc0001116_1_siR6	caaggcttgggccaaaattat	Sc0001116	-	463409	463429	9	8	8	5	10	8	4	18	16	9	t23967293	19	19	17	10	21	16	8	38	35	183
PHAS_Sc0001116_1_siR7	ttactgtgggaaatttgtgtg	Sc0001116	-	463430	463450	167	253	245	400	664	360	427	327	389	358	t53607774	366	571	530	863	1418	761	930	692	870	7001
PHAS_Sc0001116_2_siR1	tctattaaagttgcagcacta	Sc0001116	+	470105	470125	4	5	5	4	0	4	4	3	3	3	t49256819	8	11	10	9	0	9	8	7	6	68
PHAS_Sc0001116_2_siR2	tcatccaatgtcatcgtcatc	Sc0001116	+	470168	470188	1	3	2	2	0	2	2	0	3	2	t47876652	3	7	5	5	1	5	5	1	6	38
PHAS_Sc0001116_2_siR3	tatgtgcaatggaccaaagcc	Sc0001116	+	470273	470293	1	3	1	3	0	1	0	2	4	2	t46971892	2	6	2	6	0	2	1	4	8	31
PHAS_Sc0001116_2_siR4	tgacagctgcacaatgtccct	Sc0001116	+	470294	470314	5	6	3	4	2	2	3	0	1	3	t50221854	11	14	7	8	5	4	7	0	3	59
PHAS_Sc0001116_2_siR5	aaaccttctattgtcagttct	Sc0001116	+	470315	470335	6	6	5	8	0	4	3	4	5	5	t1531349	13	14	10	18	0	8	7	9	12	91
PHAS_Sc0001116_2_siR6	taatcatgcgtcgaagattct	Sc0001116	-	470355	470375	18	19	16	10	7	10	6	5	8	11	t44996943	39	42	34	22	15	22	13	10	19	216
PHAS_Sc0001116_2_siR7	cttcagtactgatggatctga	Sc0001116	+	470525	470545	29	19	17	7	1	29	23	9	29	18	t32488937	63	42	36	16	2	61	51	18	66	355
PHAS_Sc0001116_2_siR8	tgggcccccaggaaacggacc	Sc0001116	+	470546	470566	4	1	4	2	0	4	3	4	2	3	t52073874	8	3	8	5	0	8	7	9	5	53
PHAS_Sc0001116_2_siR9	atctacatcagcagcatcatc	Sc0001116	+	470588	470608	26	18	21	9	0	11	5	7	2	11	t19103456	58	41	45	19	1	24	11	14	4	217
PHAS_Sc0001116_2_siR10	atcatctcctgaaccattatc	Sc0001116	+	470609	470629	5	10	6	15	0	12	3	4	6	7	t18518317	11	23	12	33	0	25	6	9	13	132
PHAS_Sc0001116_2_siR11	taatggttcaggagatgatga	Sc0001116	-	470607	470627	6	4	11	6	0	5	5	4	3	5	t45080016	13	8	23	12	0	11	11	8	6	92
PHAS_Sc0001116_2_siR12	cttggaagaggatgtgatcga	Sc0001116	-	470628	470648	44	33	31	17	2	17	19	17	9	21	t32833131	96	74	68	36	5	35	41	37	21	413
PHAS_Sc0001116_2_siR13	ttgacgtgcttcctccaacac	Sc0001116	+	470651	470671	107	201	121	54	15	62	45	40	52	78	t55075116	234	452	262	117	32	130	99	85	117	1528
PHAS_Sc0001116_2_siR14	aatatcatcaccccaacctct	Sc0001116	+	470672	470692	12	3	11	2	0	6	7	6	5	6	t6268343	26	7	24	4	0	12	15	12	11	111
PHAS_Sc0001116_2_siR15	aggttggggtgatgatattgt	Sc0001116	-	470670	470690	1	1	0	3	0	2	1	2	1	1	t15567472	2	3	1	6	0	4	3	5	3	27
PHAS_Sc0001116_2_siR16	tcgaggtcgtggtcggggtag	Sc0001116	-	470691	470711	13	20	26	38	3	31	30	35	6	22	t48676632	28	46	56	82	6	66	65	73	14	436
PHAS_Sc0001116_2_siR17	tcggccacgactagtattagt	Sc0001116	+	470714	470734	2246	3509	4067	3198	1350	3498	1324	2821	1035	2556	t48894687	4927	7905	8797	6905	2883	7385	2882	5968	2315	49967
PHAS_Sc0001116_2_siR18	taatactagtcgtggccgagg	Sc0001116	-	470712	470732	72	146	112	50	41	85	58	56	29	72	t44953224	158	330	242	107	88	179	127	119	65	1415
PHAS_Sc0001116_2_siR19	taatgcacgatgtcgtctctc	Sc0001116	+	470735	470755	623	902	538	355	130	392	212	196	172	394	t45057290	1367	2032	1163	766	278	828	461	414	385	7694
PHAS_Sc0001116_2_siR20	tgaggtagtgggtggaatacg	Sc0001116	+	470756	470776	31	37	37	38	1	48	26	15	14	27	t50564742	68	83	79	82	3	101	57	31	32	536
PHAS_Sc0001116_2_siR21	tattccacccactacctcaga	Sc0001116	-	470754	470774	46	56	33	26	1	40	23	23	33	32	t47065135	101	126	72	57	3	85	51	49	73	617
PHAS_Sc0001116_2_siR22	agaaatggataacccttcgcg	Sc0001116	-	470775	470795	3	1	5	5	0	3	0	0	2	2	t12220586	6	2	11	11	0	6	1	1	5	43
PHAS_Sc0001116_3_siR1	aaaccttctattgtcagttct	Sc0001116	+	475673	475693	6	6	5	8	0	4	3	4	5	5	t1531349	13	14	10	18	0	8	7	9	12	91
PHAS_Sc0001116_3_siR2	taatcatgcgtcgaagattct	Sc0001116	-	475713	475733	18	19	16	10	7	10	6	5	8	11	t44996943	39	42	34	22	15	22	13	10	19	216
PHAS_Sc0001116_3_siR3	cttcagtactgatggatctga	Sc0001116	+	475883	475903	29	19	17	7	1	29	23	9	29	18	t32488937	63	42	36	16	2	61	51	18	66	355
PHAS_Sc0001116_3_siR4	tgggcccccaggaaacggacc	Sc0001116	+	475904	475924	4	1	4	2	0	4	3	4	2	3	t52073874	8	3	8	5	0	8	7	9	5	53
PHAS_Sc0001116_3_siR5	atctacatcagcagcatcatc	Sc0001116	+	475946	475966	26	18	21	9	0	11	5	7	2	11	t19103456	58	41	45	19	1	24	11	14	4	217
PHAS_Sc0001116_3_siR6	ttgacgtgcttcctccaacac	Sc0001116	+	476009	476029	107	201	121	54	15	62	45	40	52	78	t55075116	234	452	262	117	32	130	99	85	117	1528
PHAS_Sc0001116_3_siR7	tcgaggtcgtggtcggggtag	Sc0001116	-	476049	476069	13	20	26	38	3	31	30	35	6	22	t48676632	28	46	56	82	6	66	65	73	14	436
PHAS_Sc0001130_1_siR1	ccgagcctggcccgaggatga	Sc0001130	+	402864	402884	0	21	23	72	1	43	24	24	27	26	t27192203	0	48	50	156	2	90	53	51	60	510
PHAS_Sc0001130_1_siR2	cataccggcaggcctcatcat	Sc0001130	+	402885	402905	5	182	135	202	26	238	112	112	238	139	t25521123	11	409	291	437	55	503	243	237	532	2718
PHAS_Sc0001130_1_siR3	atcactacccagcatggcgcc	Sc0001130	+	402990	403010	7	298	298	298	9	402	92	174	388	219	t18397270	16	671	645	644	19	849	201	369	869	4283
PHAS_Sc0001130_1_siR4	ctcttactcggaggtagtcgg	Sc0001130	-	403009	403029	97	807	1015	5628	81	4553	1395	813	1521	1756	t31526097	212	1819	2196	12151	174	9613	3037	1721	3403	34326
PHAS_Sc0001130_1_siR5	tatgcggactgctgacaggct	Sc0001130	-	403030	403050	33	71	51	62	133	62	25	37	59	59	t46877360	73	160	110	134	285	131	54	79	132	1158
PHAS_Sc0001138_1_siR1	tgaatatatagctcaggaggg	Sc0001138	+	309619	309639	1	4	2	9	10	22	0	0	1	5	t50124103	2	9	4	19	22	46	0	0	2	104
PHAS_Sc0001138_1_siR2	ctcctgagctatatattcaaa	Sc0001138	-	309617	309637	2	0	3	1	5	3	0	0	1	2	t31265077	5	1	7	2	10	6	0	1	2	34
PHAS_Sc0001138_1_siR3	atagacaaggaaagagaacat	Sc0001138	+	309640	309660	0	0	1	4	0	6	1	0	1	1	t17482265	0	1	2	8	1	12	2	0	3	29
PHAS_Sc0001138_1_siR4	gttctctttccttgtctatcc	Sc0001138	-	309638	309658	0	34	17	16	5	97	1	1	22	21	t43593113	0	76	36	35	10	204	2	2	49	414
PHAS_Sc0001138_1_siR5	gagttgggtgggaacgaagaa	Sc0001138	+	309661	309681	0	0	1	0	7	4	0	0	0	1	t36134856	0	1	3	1	14	9	0	0	0	28
PHAS_Sc0001138_1_siR6	cttcgttcccacccaactcat	Sc0001138	-	309659	309679	1	3	5	1	18	4	0	0	4	4	t32613766	3	6	10	3	38	8	0	0	8	76
PHAS_Sc0001138_1_siR7	taaggtttggtcattgtcttt	Sc0001138	-	309680	309700	10	17	22	7	37	23	1	1	6	14	t44885766	23	38	47	16	79	48	2	2	13	268
PHAS_Sc0001138_1_siR8	ttacaactgtaagtgcatatg	Sc0001138	-	309701	309721	25	21	33	43	121	142	5	8	88	54	t53464691	54	47	71	92	258	300	11	16	198	1047
PHAS_Sc0001138_1_siR9	tttgtaaagcgatgaaaaaag	Sc0001138	+	309724	309744	14	10	7	21	28	56	5	4	38	20	t57399863	31	23	15	46	60	118	10	8	85	396
PHAS_Sc0001138_1_siR10	tttttcatcgctttacaaacc	Sc0001138	-	309722	309742	30	32	28	36	76	179	8	6	126	58	t57933129	65	73	61	78	163	377	18	12	282	1129
PHAS_Sc0001138_1_siR11	aggatagaagaaacggtgtgg	Sc0001138	+	309745	309765	6	4	10	94	28	1543	0	0	0	182	t14673184	13	8	22	203	60	3258	0	0	0	3564
PHAS_Sc0001138_1_siR12	acaccgtttcttctatcctct	Sc0001138	-	309743	309763	17	39	20	44	8	119	4	1	17	30	t8543709	38	87	44	96	17	252	8	3	38	583
PHAS_Sc0001138_1_siR13	ttcttgaccttgtaagatccc	Sc0001138	-	309764	309784	56	40	47	55	234	219	17	13	161	93	t54865159	122	91	102	119	499	463	37	27	361	1821
PHAS_Sc0001138_1_siR14	ttcttgaccttgtaagacctt	Sc0001138	-	309785	309805	678	1029	818	665	3970	3781	190	173	1615	1426	t54865129	1486	2318	1769	1435	8478	7982	414	366	3615	27863
PHAS_Sc0001138_1_siR15	cataacaaaaataaaaaagaa	Sc0001138	+	309808	309828	0	0	0	0	0	0	0	0	0	0	t25472348	0	0	0	0	0	0	0	0	0	0
PHAS_Sc0001138_1_siR16	cttttttatttttgttatgtc	Sc0001138	-	309806	309826	0	0	0	0	0	0	0	0	0	0	t33329193	0	0	0	0	1	1	0	0	0	2
PHAS_Sc0001138_1_siR17	aaggcaacaagtcaaaaaaga	Sc0001138	+	309829	309849	0	0	0	0	3	5	0	0	0	1	t5190311	1	0	1	0	7	10	0	0	0	19
PHAS_Sc0001138_1_siR18	ttttttgacttgttgcctttt	Sc0001138	-	309827	309847	226	282	330	130	2069	1736	17	9	110	538	t58035391	496	635	714	281	4418	3665	38	19	246	10512
PHAS_Sc0001138_1_siR19	aatgaagaatgaagaaggaga	Sc0001138	+	309850	309870	2	2	5	5	72	66	0	0	4	17	t6878820	4	5	11	11	153	139	0	0	8	331
PHAS_Sc0001138_1_siR20	taggatagcaccaaattagca	Sc0001138	+	309892	309912	1	1	1	0	1	2	0	0	0	1	t46117302	2	3	3	1	2	4	0	0	0	15
PHAS_Sc0001138_1_siR21	tgaacaagccactgtcacaac	Sc0001138	+	309913	309933	6	14	6	9	40	29	1	1	1	12	t49994118	13	31	13	20	86	61	2	3	3	232
PHAS_Sc0001138_1_siR22	tgtgacagtggcttgttcatg	Sc0001138	-	309911	309931	4	8	4	2	15	17	0	0	0	6	t52764196	8	19	9	5	32	36	0	0	0	109
PHAS_Sc0001138_1_siR23	atttggcgttgggagctccgt	Sc0001138	-	309932	309952	0	2	0	0	2	5	0	0	0	1	t22728707	1	5	1	1	4	10	0	0	0	22
PHAS_Sc0001138_1_siR24	cgaagaaatctccagtgatcg	Sc0001138	-	309974	309994	2	2	0	1	1	2	0	0	0	1	t28218842	5	4	1	3	2	5	1	0	1	22
PHAS_Sc0001138_1_siR25	cccatggttttgatttgtcaa	Sc0001138	+	309997	310017	0	1	2	1	2	1	0	0	0	1	t26854122	1	2	5	2	5	2	0	0	0	17
PHAS_Sc0001138_1_siR26	gacaaatcaaaaccatgggca	Sc0001138	-	309995	310015	1	0	0	0	5	2	0	0	0	1	t34462675	3	1	0	1	10	5	0	0	1	21
PHAS_Sc0001140_1_siR1	tacctcttcgggctttagtgt	Sc0001140	+	45574	45594	46	79	78	94	2	60	84	73	59	64	t45428880	101	177	168	204	5	126	183	155	132	1251
PHAS_Sc0001140_1_siR2	ttgcaatgacctcttcattag	Sc0001140	+	45595	45615	17	21	17	6	0	20	37	22	60	22	t55308871	38	48	37	12	1	42	80	46	135	439
PHAS_Sc0001140_1_siR3	ctttttcctcaatgttgataa	Sc0001140	+	45616	45636	46	30	33	33	1	49	95	61	93	49	t33310469	101	68	72	71	2	103	207	129	207	960
PHAS_Sc0001140_1_siR4	atcaacattgaggaaaaagct	Sc0001140	-	45614	45634	38	52	55	68	6	45	36	39	59	45	t18259703	84	118	120	146	13	95	79	83	133	871
PHAS_Sc0001140_1_siR5	tcaaggaaaaaatttgtgtcc	Sc0001140	-	45656	45676	41	33	52	57	0	35	100	101	50	52	t47444421	89	74	113	122	0	73	217	214	112	1014
PHAS_Sc0001148_1_siR1	tccacgacagccgttcgagtt	Sc0001148	+	8126	8146	1	0	1	36	10	20	1	1	14	10	t48070751	2	0	3	78	22	43	3	3	32	186
PHAS_Sc0001148_1_siR2	ttcttgaccttgcaagcccgt	Sc0001148	+	8147	8167	0	0	1	9	1	3	0	0	4	2	t54865088	0	0	2	20	2	6	1	0	8	39
PHAS_Sc0001148_1_siR3	agccacactctaagcccttcg	Sc0001148	+	8168	8188	0	0	0	4	2	0	0	0	0	1	t13847055	0	1	1	9	4	0	0	0	1	16
PHAS_Sc0001148_1_siR4	tgaggttacaattgcatgatg	Sc0001148	+	8189	8209	1	0	0	22	12	5	1	0	19	7	t50570950	2	0	0	47	26	10	2	0	42	129
PHAS_Sc0001148_1_siR5	tcatgcaattgtaacctcacg	Sc0001148	-	8187	8207	1	2	2	8	1	1	0	0	4	2	t47920112	2	4	5	17	3	2	1	0	8	42
PHAS_Sc0001148_1_siR6	tctagttaggatttgtggatg	Sc0001148	+	8210	8230	2	1	4	77	28	28	1	0	16	17	t49223392	4	2	9	167	59	59	2	1	36	339
PHAS_Sc0001148_1_siR7	tccacaaatcctaactagaca	Sc0001148	-	8208	8228	0	0	0	2	1	1	0	0	3	1	t48053458	0	0	0	4	2	3	0	0	6	15
PHAS_Sc0001148_1_siR8	tttgtaatctcaagtgttagc	Sc0001148	+	8252	8272	0	0	1	4	0	1	0	0	1	1	t57403883	0	0	2	8	0	3	0	0	3	16
PHAS_Sc0001148_2_siR1	tcaatgaagctcagatttttg	Sc0001148	+	405570	405590	14	20	22	20	0	30	41	21	19	21	t47501086	30	44	47	44	0	63	89	45	42	404
PHAS_Sc0001148_2_siR2	aaaatctgagcttcattgagt	Sc0001148	-	405568	405588	1	0	1	7	0	5	3	1	1	2	t1115046	2	1	2	15	0	10	6	2	2	40
PHAS_Sc0001148_2_siR3	tctccgatgatgaaaatgtga	Sc0001148	+	405675	405695	0	2	0	0	0	0	2	1	2	1	t49355134	1	5	1	0	0	1	5	3	4	20
PHAS_Sc0001148_2_siR4	acattttcatcatcggagagg	Sc0001148	-	405673	405693	0	0	0	1	0	2	2	0	0	1	t9100129	0	0	0	2	0	5	4	0	1	12
PHAS_Sc0001148_2_siR5	ttaagaaatctgccatattgc	Sc0001148	+	405696	405716	0	14	13	19	1	17	14	16	11	12	t53326302	0	32	28	40	2	35	31	34	24	226
PHAS_Sc0001148_2_siR6	ttgaacatttgcagaggagga	Sc0001148	+	405717	405737	1	3	4	8	4	9	6	3	4	5	t54949055	2	6	9	18	8	19	12	7	9	90
PHAS_Sc0001148_2_siR7	ctcctctgcaaatgttcaagc	Sc0001148	-	405715	405735	3	0	1	9	0	6	5	2	4	3	t31262421	6	0	2	20	0	12	11	4	8	63
PHAS_Sc0001148_2_siR8	aatctgtaccacaaatcatct	Sc0001148	-	405757	405777	1	1	1	1	0	0	3	1	1	1	t6813090	2	3	3	2	0	1	6	2	3	22
PHAS_Sc0001148_2_siR9	cacagccaaatagagagaatg	Sc0001148	+	405801	405821	1	1	0	4	3	2	5	9	1	3	t24396155	3	2	1	8	6	5	11	18	2	56
PHAS_Sc0001148_2_siR10	ttctctctatttggctgtggg	Sc0001148	-	405799	405819	0	2	2	6	1	3	2	0	0	2	t54765088	1	4	5	13	3	7	5	1	0	39
PHAS_Sc0001148_2_siR11	caaacttccatgagtcgagta	Sc0001148	-	405841	405861	2	3	2	3	0	3	4	4	8	3	t23360455	4	7	5	6	1	7	9	9	18	66
PHAS_Sc0001148_2_siR12	ttctgagtctccatgccacga	Sc0001148	-	405862	405882	2	8	2	8	4	6	4	7	2	5	t54787332	5	17	5	17	9	13	8	14	4	92
PHAS_Sc0001148_2_siR13	cgaaggaggaatcatgggatt	Sc0001148	+	405906	405926	0	0	1	2	0	1	1	2	0	1	t28242274	1	1	3	4	1	2	2	4	1	19
PHAS_Sc0001148_2_siR14	ctgacgtaattctttctcctg	Sc0001148	+	405948	405968	0	0	2	3	0	1	0	0	0	1	t31657039	1	1	5	6	0	3	1	1	1	19
PHAS_Sc0001148_2_siR15	tttgcaatcgattctaattca	Sc0001148	-	405967	405987	1	2	0	0	0	1	1	0	1	1	t57134342	2	4	1	0	0	2	2	1	2	14
PHAS_Sc0001148_2_siR16	ctgtaggacgtgcaatgagga	Sc0001148	+	406032	406052	1	0	0	4	0	2	0	2	2	1	t32110796	2	1	0	8	0	5	0	4	4	24
PHAS_Sc0001148_3_siR1	aaaacgcattagacgagttgg	Sc0001148	+	406077	406097	0	0	0	2	0	1	2	0	0	1	t650421	0	0	0	5	0	2	4	0	1	12
PHAS_Sc0001148_3_siR2	cagaaggattgattgatgagg	Sc0001148	+	406266	406286	0	1	0	4	1	3	0	0	0	1	t24914636	0	2	1	8	2	7	1	1	1	23
PHAS_Sc0001148_3_siR3	tcaacaagggatatgcggtgc	Sc0001148	+	406308	406328	1	1	0	1	0	1	1	0	0	1	t47373288	2	3	1	3	0	3	2	1	0	15
PHAS_Sc0001148_3_siR4	cagggtgggtaaaaatgcatg	Sc0001148	+	406371	406391	1	0	0	0	3	1	2	2	2	1	t25303199	2	0	1	0	6	3	5	4	5	26
PHAS_Sc0001148_3_siR5	ctcggttcacgatcaaagctg	Sc0001148	+	406434	406454	1	2	0	2	2	3	1	3	4	2	t31371099	2	5	0	4	5	6	2	7	10	41
PHAS_Sc0001148_3_siR6	gctttgatcgtgaaccgagga	Sc0001148	-	406432	406452	0	0	0	1	0	1	1	1	1	1	t38854484	0	0	1	2	1	3	2	2	3	14
PHAS_Sc0001148_3_siR7	ttgacaggatctcactaatgg	Sc0001148	+	406497	406517	0	2	1	1	1	1	0	0	0	1	t55034260	0	4	2	3	2	2	1	0	0	14
PHAS_Sc0001148_3_siR8	ttattgagtcactaccagagt	Sc0001148	+	406665	406685	0	4	2	5	5	5	4	2	3	3	t54030643	1	9	5	10	11	10	9	5	6	66
PHAS_Sc0001151_1_siR1	gccgttaatcagtcgaagttt	Sc0001151	+	344675	344695	0	0	0	9	0	9	0	0	0	2	t37830067	0	0	0	20	0	20	0	0	0	40
PHAS_Sc0001151_1_siR2	aaaatcgacggttgaattgcc	Sc0001151	+	344759	344779	0	0	0	12	41	16	0	0	0	7	t1094118	0	0	0	25	87	33	0	0	0	145
PHAS_Sc0001151_1_siR3	gaatcggttgacccagggatg	Sc0001151	+	344780	344800	0	0	0	6	5	2	0	0	0	2	t34296907	0	0	0	14	11	5	0	0	0	30
PHAS_Sc0001151_1_siR4	tccctgggtcaaccgattcgg	Sc0001151	-	344778	344798	0	0	0	7	6	3	0	0	0	2	t48227700	0	0	0	15	12	6	0	0	0	33
PHAS_Sc0001151_1_siR5	ccggccggttcacttgaccca	Sc0001151	-	344799	344819	0	0	0	7	15	5	0	0	0	3	t27447437	0	0	1	15	33	10	0	0	0	59
PHAS_Sc0001151_2_siR1	atatttatgacgccattgttt	Sc0001151	+	345308	345328	0	0	2	99	1	84	0	0	0	20	t18162108	0	0	4	213	3	177	0	1	0	398
PHAS_Sc0001151_2_siR2	acaatggcgtcataaatatat	Sc0001151	-	345306	345326	0	0	2	47	0	40	0	0	0	10	t8398405	0	0	4	102	1	85	0	0	1	193
PHAS_Sc0001151_2_siR3	aattctggttcaatctgacgg	Sc0001151	+	345329	345349	0	0	3	102	208	152	0	0	0	51	t7643393	0	0	6	221	444	321	0	1	0	993
PHAS_Sc0001151_2_siR4	ttgaaccagtgacctatctac	Sc0001151	+	345350	345370	0	0	2	86	3	73	0	0	0	18	t54950257	1	0	5	185	6	154	0	0	1	352
PHAS_Sc0001151_2_siR5	tgaattgaaaaaaaattaggt	Sc0001151	-	345369	345389	0	0	0	0	0	0	0	0	0	0	t50171171	0	0	0	0	0	0	0	0	0	0
PHAS_Sc0001151_2_siR6	gaccagtctgatttttaaaat	Sc0001151	+	345392	345412	0	0	0	17	40	14	0	0	0	8	t34666426	0	0	0	37	86	30	0	0	0	153
PHAS_Sc0001151_2_siR7	tttaaaaatcagactggtcaa	Sc0001151	-	345390	345410	0	0	4	167	286	186	0	0	0	70	t56299303	0	1	8	360	611	392	1	0	0	1373
PHAS_Sc0001151_2_siR8	tgtgaaagtaggatgaaaaaa	Sc0001151	+	345434	345454	0	0	1	3	6	6	0	0	0	2	t52750466	0	0	2	7	13	12	0	0	0	34
PHAS_Sc0001151_2_siR9	tctttttaatacaattttatt	Sc0001151	-	345453	345473	0	0	0	2	7	4	0	0	0	1	t49879825	0	0	0	4	15	8	0	0	0	27
PHAS_Sc0001151_2_siR10	atggcctcctaggccaggggt	Sc0001151	-	345495	345515	0	0	4	24	243	745	0	0	0	110	t20295819	0	0	9	51	520	1573	0	0	1	2154
PHAS_Sc0001151_2_siR11	tgaaggttcgaggtcgaggcc	Sc0001151	+	345518	345538	0	1	49	3507	3306	2149	0	0	1	986	t50097022	1	2	105	7571	7061	4538	0	0	3	19281
PHAS_Sc0001151_2_siR12	cctcgacctcgaaccttcacc	Sc0001151	-	345516	345536	0	0	1	37	77	29	0	0	0	16	t27819073	0	0	3	79	165	62	0	0	0	309
PHAS_Sc0001151_2_siR13	gtaaggcaatcaaacctccta	Sc0001151	+	345539	345559	0	0	0	8	31	20	0	0	0	6	t41580683	0	0	0	18	66	42	0	0	0	126
PHAS_Sc0001151_2_siR14	ggaggtttgattgccttacgg	Sc0001151	-	345537	345557	0	0	10	480	514	718	0	0	2	188	t39322405	0	0	21	1036	1098	1515	0	0	4	3674
PHAS_Sc0001151_2_siR15	ggccttataaaataaaactta	Sc0001151	+	345560	345580	0	0	16	424	18	746	0	0	1	131	t39851568	0	0	34	915	39	1576	0	1	3	2568
PHAS_Sc0001151_2_siR16	agttttattttataaggccta	Sc0001151	-	345558	345578	0	0	0	20	0	20	0	0	0	5	t16593240	0	0	1	44	0	43	0	0	0	88
PHAS_Sc0001151_2_siR17	ttgagcaagataacatgccta	Sc0001151	-	345579	345599	0	0	8	209	480	202	0	0	1	98	t55138854	0	0	17	452	1024	426	1	1	2	1923
PHAS_Sc0001160_1_siR1	aatagtcagtattcattaagg	Sc0001160	-	401226	401246	0	0	0	0	0	0	2	3	0	1	t6188416	0	0	0	0	0	0	4	7	0	11
PHAS_Sc0001160_1_siR2	acagttgagccaacatgagtc	Sc0001160	-	401247	401267	0	0	0	0	0	0	9	11	0	2	t8849877	0	0	0	0	0	0	19	24	0	43
PHAS_Sc0001160_1_siR3	atgggtcacttgcattgaagt	Sc0001160	-	401268	401288	0	0	0	0	0	0	23	29	0	6	t20415424	0	0	0	0	0	0	49	62	0	111
PHAS_Sc0001160_1_siR4	cacttcgccacaactcactca	Sc0001160	-	401289	401309	0	0	0	0	0	0	20	26	0	5	t24844884	0	0	0	0	0	0	43	55	1	99
PHAS_Sc0001160_1_siR5	aaaaagtatgaattatccagg	Sc0001160	-	401310	401330	0	0	0	0	0	1	104	130	0	26	t361584	0	0	0	0	0	3	227	276	0	506
PHAS_Sc0001160_1_siR6	actctgcttgcattctctctc	Sc0001160	+	401333	401353	0	0	0	0	0	0	40	45	0	9	t11312333	0	0	0	0	0	0	88	95	0	183
PHAS_Sc0001160_1_siR7	gagagaatgcaagcagagtcc	Sc0001160	-	401331	401351	0	0	0	0	0	0	17	41	0	6	t35397388	0	0	0	0	0	1	36	86	0	123
PHAS_Sc0001160_1_siR8	ttggtggtgatatgtgttctt	Sc0001160	+	401354	401374	0	0	0	0	0	0	138	129	0	29	t55961977	0	0	0	0	1	1	300	272	0	574
PHAS_Sc0001160_1_siR9	tttgggctctttcaagtaacc	Sc0001160	-	401436	401456	0	0	0	0	0	0	22	39	0	7	t57332672	0	0	0	0	0	0	47	82	0	129
PHAS_Sc0001160_1_siR10	tcttggtggtgatatgtgttc	Sc0001160	-	401457	401477	0	0	0	0	1	0	39	68	0	12	t49805886	0	0	0	0	2	0	85	143	0	230
PHAS_Sc0001160_1_siR11	gagaatgcaagcagagtccaa	Sc0001160	+	401480	401500	0	0	0	0	0	0	12	18	0	3	t35302356	0	0	0	0	0	0	26	38	0	64
PHAS_Sc0001160_1_siR12	ggactctgcttgcattctctc	Sc0001160	-	401478	401498	0	0	0	0	0	0	18	22	1	5	t39174297	0	0	0	0	1	0	39	47	2	89
PHAS_Sc0001160_1_siR13	cctggataattcatgcttttt	Sc0001160	-	401499	401519	0	0	0	0	0	0	17	19	0	4	t27935420	0	0	0	0	0	0	36	40	0	76
PHAS_Sc0001160_1_siR14	cctcaatgaatactgactatg	Sc0001160	-	401583	401603	0	0	0	0	0	0	22	25	0	5	t27740726	0	0	0	0	0	0	47	53	1	101
PHAS_Sc0001178_1_siR1	cactcagacagtcactctttt	Sc0001178	-	250563	250583	31	35	23	29	81	66	10	15	8	33	t24758996	67	78	49	62	174	139	22	31	18	640
PHAS_Sc0001178_1_siR2	cgcggtatcctcttttcagag	Sc0001178	+	250649	250669	0	0	0	1	0	3	0	1	0	1	t29082040	0	1	1	2	1	6	1	3	1	16
PHAS_Sc0001178_1_siR3	ctgaaaagaggataccgcgtg	Sc0001178	-	250647	250667	6	8	12	41	28	49	30	35	4	23	t31573042	14	19	25	89	60	103	66	73	9	458
PHAS_Sc0001178_1_siR4	gaaggatgtgacccgggccgc	Sc0001178	-	250689	250709	0	1	1	1	6	9	2	4	2	3	t34108979	1	2	2	3	13	20	4	9	4	58
PHAS_Sc0001178_1_siR5	ctcattcagccatcttattgc	Sc0001178	+	250796	250816	1	0	0	5	1	1	4	3	0	2	t31118412	3	0	1	11	2	3	8	7	0	35
PHAS_Sc0001178_1_siR6	aataagatggctgaatgagta	Sc0001178	-	250794	250814	2	5	3	16	11	17	6	4	2	7	t5892821	5	11	7	35	24	36	12	9	4	143
PHAS_Sc0001178_1_siR7	cctcacttgagtcacaagctg	Sc0001178	+	250817	250837	0	2	2	18	7	15	6	9	2	7	t27750034	1	5	4	39	15	32	12	18	4	130
PHAS_Sc0001192_1_siR1	attactgagatgacttaacca	Sc0001192	-	417870	417890	3	1	2	1	3	0	2	1	1	2	t21057987	7	3	5	2	6	0	4	3	2	32
PHAS_Sc0001192_1_siR2	tcgcatctatggggtctcttg	Sc0001192	-	417891	417911	0	0	3	6	2	2	3	2	2	2	t48760514	1	1	7	12	5	4	6	4	5	45
PHAS_Sc0001192_1_siR3	caagaaatttgagctctggga	Sc0001192	-	417912	417932	7	2	8	15	9	15	17	12	13	11	t23807238	16	4	17	32	19	31	36	25	30	210
PHAS_Sc0001192_1_siR4	tcctgtccacttgcgtagtcg	Sc0001192	+	417935	417955	31	35	31	100	57	78	79	60	47	57	t48506468	67	78	67	216	122	165	171	127	105	1118
PHAS_Sc0001192_1_siR5	tcacagttgctatcagagagc	Sc0001192	+	417956	417976	10	5	6	16	11	10	22	17	12	12	t47562144	21	11	13	34	24	21	48	37	27	236
PHAS_Sc0001192_1_siR6	tctctgatagcaactgtgacg	Sc0001192	-	417954	417974	15	4	4	24	10	15	23	20	7	13	t49449786	32	9	8	51	22	32	50	42	16	262
PHAS_Sc0001192_1_siR7	ctctgtgttgggaccgagttt	Sc0001192	+	417977	417997	3	2	1	6	1	1	12	11	4	5	t31518746	7	4	3	12	3	3	27	23	10	92
PHAS_Sc0001192_1_siR8	agaagctccagaccgcgtttg	Sc0001192	+	417998	418018	21	13	18	60	37	56	84	86	37	46	t12363575	45	30	38	130	80	119	183	182	83	890
PHAS_Sc0001192_1_siR9	aacgcggtctggagcttctaa	Sc0001192	-	417996	418016	2	1	1	5	2	2	5	4	2	3	t3801226	5	2	3	10	4	5	10	8	5	52
PHAS_Sc0001192_1_siR10	cccatctgatgcacttcttgc	Sc0001192	+	418019	418039	1	2	0	1	1	1	6	7	6	3	t26849749	2	4	1	3	3	2	12	15	14	56
PHAS_Sc0001192_1_siR11	aagaagtgcatcagatgggca	Sc0001192	-	418017	418037	1	0	1	0	0	1	3	3	2	1	t4415597	2	1	3	1	1	3	7	6	4	28
PHAS_Sc0001192_1_siR12	caaacactgtttacaaactcc	Sc0001192	+	418061	418081	0	1	0	0	0	0	2	0	1	1	t23265671	0	3	0	0	1	0	5	0	2	11
PHAS_Sc0001192_1_siR13	agtttgtaaacagtgtttggt	Sc0001192	-	418059	418079	6	3	3	26	13	23	11	6	7	11	t16582980	14	7	6	56	28	48	24	13	15	211
PHAS_Sc0001192_2_siR1	ttaaggaattctaccgtggtg	Sc0001192	-	571839	571859	7	9	12	0	0	1	6	12	1	5	t53357157	16	20	25	0	1	3	13	26	3	107
PHAS_Sc0001192_2_siR2	tctcccaaacatatgcagtcg	Sc0001192	-	571881	571901	17	4	1	0	0	0	0	0	0	3	t49344147	37	8	3	0	0	1	1	0	0	50
PHAS_Sc0001192_2_siR3	attgctatgcatggataactg	Sc0001192	-	571902	571922	13	2	3	1	0	0	4	9	1	4	t21978168	29	5	7	2	1	0	8	19	2	73
PHAS_Sc0001192_2_siR4	ttgttgtaggcctgggcaacc	Sc0001192	+	571946	571966	7	3	3	0	0	0	0	0	0	2	t56257326	15	7	7	0	0	0	0	0	1	30
PHAS_Sc0001192_2_siR5	ttgcccaggcctacaacaacc	Sc0001192	-	571944	571964	7	7	5	0	0	0	0	0	0	2	t55366159	15	15	11	0	0	0	0	0	0	41
PHAS_Sc0001198_1_siR1	aatattttgtgatttgtccat	Sc0001198	+	313204	313224	1	0	1	7	7	4	0	0	0	2	t6377534	2	0	3	15	15	9	0	0	0	44
PHAS_Sc0001198_1_siR2	tattttttttttgggaaccat	Sc0001198	+	313225	313245	0	0	0	0	0	0	0	0	0	0	t47255787	0	0	0	0	0	0	0	0	0	0
PHAS_Sc0001198_1_siR3	atatagattatgtatttacat	Sc0001198	-	313244	313264	0	0	0	4	2	2	0	0	0	1	t17830118	0	0	1	8	5	5	0	0	0	19
PHAS_Sc0001198_1_siR4	ttggacaacgaactaaattct	Sc0001198	+	313267	313287	89	25	208	5062	4756	3340	30	10	94	1491	t55524088	195	57	450	10929	10157	7052	66	22	211	29139
PHAS_Sc0001198_1_siR5	aatttagttcgttgtccaata	Sc0001198	-	313265	313285	2	0	2	154	66	87	0	0	0	34	t7861232	5	0	5	332	142	183	0	1	1	669
PHAS_Sc0001198_1_siR6	ctcacaagcaaagagaggtga	Sc0001198	+	313288	313308	1	0	0	6	6	21	0	0	0	4	t31032322	2	0	1	13	12	45	0	0	0	73
PHAS_Sc0001198_1_siR7	atgtagtaaggaagaaaatca	Sc0001198	+	313309	313329	0	0	1	22	17	13	0	0	0	6	t20569666	0	0	2	47	36	28	0	0	0	113
PHAS_Sc0001198_1_siR8	attttcttccttactacattc	Sc0001198	-	313307	313327	0	0	0	11	8	7	0	0	0	3	t22918526	1	1	0	24	17	15	0	0	0	58
PHAS_Sc0001198_1_siR9	cttcatggaggttgggggttg	Sc0001198	-	313328	313348	1	0	0	12	9	8	0	0	0	3	t32500353	2	0	1	26	19	17	0	0	0	65
PHAS_Sc0001198_1_siR10	tgaaggtccgaggtcgaggct	Sc0001198	+	313351	313371	10	2	12	803	11	396	1	2	0	136	t50094771	21	4	27	1734	23	836	2	5	1	2653
PHAS_Sc0001198_1_siR11	cctcgacctcggaccttcatc	Sc0001198	-	313349	313369	0	0	1	16	5	9	0	0	0	3	t27819136	0	0	2	34	11	19	0	0	0	66
PHAS_Sc0001198_1_siR12	gtgtgattgttagttattctc	Sc0001198	+	313372	313392	3	3	4	75	140	46	0	0	1	30	t43174178	7	7	9	162	300	98	1	0	3	587
PHAS_Sc0001198_1_siR13	gttcctttgtaactttagtgg	Sc0001198	+	313393	313413	0	0	0	16	7	3	0	0	0	3	t43520964	0	0	1	35	15	7	0	1	0	59
PHAS_Sc0001198_1_siR14	actaaagttacaaaggaacga	Sc0001198	-	313391	313411	16	7	36	854	673	947	2	2	6	278	t10668895	35	15	78	1844	1437	2000	4	4	14	5431
PHAS_Sc0001198_1_siR15	ttgagcaagaaaattcaagcc	Sc0001198	-	313412	313432	3	0	9	224	140	113	0	0	2	54	t55138749	7	1	20	483	298	238	1	1	5	1054
PHAS_Sc0001208_1_siR1	cgaagacggtttacaaacaca	Sc0001208	+	330261	330281	0	0	1	1	0	2	11	6	2	3	t28223613	0	0	2	2	0	5	23	13	5	50
PHAS_Sc0001208_1_siR2	tgtttgtaaaccgtcttcgca	Sc0001208	-	330259	330279	0	16	10	13	1	17	20	22	20	13	t53135817	0	35	21	28	3	35	43	46	45	256
PHAS_Sc0001208_1_siR3	ttgaaattaggcgtcatttta	Sc0001208	+	330282	330302	1	4	4	10	0	11	13	13	17	8	t54940867	2	9	9	22	0	23	29	28	39	161
PHAS_Sc0001208_1_siR4	aacgtgttgcctgggcctcta	Sc0001208	+	330303	330323	0	7	10	37	0	29	35	47	31	22	t3916667	0	15	21	79	0	61	77	99	70	422
PHAS_Sc0001208_1_siR5	gaggcccaggcaacacgttta	Sc0001208	-	330301	330321	0	1	2	6	0	6	6	11	4	4	t35834841	0	2	4	14	0	13	14	24	9	80
PHAS_Sc0001208_1_siR6	caaatgaagaaaggaaagcaa	Sc0001208	+	330387	330407	0	1	1	1	0	1	6	7	2	2	t23509555	0	3	2	3	0	2	13	14	4	41
PHAS_Sc0001208_1_siR7	ttggaaagttgaatcatgatg	Sc0001208	+	330408	330428	2	8	7	6	4	7	11	8	4	6	t55496984	5	19	16	13	8	14	24	16	8	123
PHAS_Sc0001208_1_siR8	cagaaaaggagagttgggagt	Sc0001208	+	330639	330659	0	1	0	0	1	1	1	1	0	1	t24885046	0	2	1	1	2	2	3	2	1	14
PHAS_Sc0001220_1_siR1	agtcctaaaccatgacgcttg	Sc0001220	+	500709	500729	554	291	444	1443	27	1238	592	578	287	602	t15916702	1215	655	961	3116	57	2614	1288	1223	642	11771
PHAS_Sc0001220_1_siR2	atgtccaagcctaagagaagc	Sc0001220	+	500751	500771	17	17	15	176	262	90	48	39	29	76	t20614621	38	38	33	380	560	189	105	82	65	1490
PHAS_Sc0001220_1_siR3	ttctcttaggcttggacatgg	Sc0001220	-	500749	500769	160	130	119	390	1348	245	133	95	77	297	t54772127	351	292	257	842	2878	518	289	202	172	5801
PHAS_Sc0001220_1_siR4	ctctagttgtgggcctaaggt	Sc0001220	+	500814	500834	2	4	4	7	0	8	5	3	8	5	t31427639	4	9	8	16	1	17	10	6	18	89
PHAS_Sc0001220_1_siR5	cttaggcccacaactagagtg	Sc0001220	-	500812	500832	20	25	22	44	1	46	23	21	35	26	t32372871	43	56	47	95	2	98	50	45	79	515
PHAS_Sc0001220_1_siR6	ccgatattcagatgtatgttt	Sc0001220	+	500919	500939	22	2	4	35	3	52	23	24	4	19	t27218939	49	5	8	76	6	109	51	51	8	363
PHAS_Sc0001235_1_siR1	cctggatgtatctgttggggg	Sc0001235	-	534134	534154	0	0	0	1	158	0	0	0	1	18	t27936483	0	0	0	2	338	0	0	1	2	343
PHAS_Sc0001235_1_siR2	tcatcgtaggggatggaccaa	Sc0001235	+	534178	534198	10	18	26	24	13	20	2	7	17	15	t47893604	22	40	56	52	27	42	5	15	39	298
PHAS_Sc0001235_1_siR3	cctccgatgtcaaggccggtc	Sc0001235	+	534199	534219	0	491	607	2794	797	1219	291	315	483	773	t27795259	1	1106	1313	6031	1702	2573	633	666	1080	15105
PHAS_Sc0001235_1_siR4	ccggccttgacatcggaggtt	Sc0001235	-	534197	534217	0	126	97	103	142	124	54	45	130	91	t27451117	0	285	209	223	303	261	117	96	292	1786
PHAS_Sc0001235_1_siR5	cttttgacttcgctgtattga	Sc0001235	-	534218	534238	0	363	359	238	219	415	209	69	806	300	t33274657	1	818	777	514	467	877	454	145	1804	5857
PHAS_Sc0001235_1_siR6	ccggggacatgaccatgaccc	Sc0001235	-	534239	534259	29	107	152	143	343	217	9	65	147	134	t27478156	64	240	329	309	732	458	20	137	328	2617
PHAS_Sc0001235_1_siR7	accaaggctgccatcagtgtc	Sc0001235	+	534304	534324	53	227	258	322	332	328	81	117	416	237	t9158304	116	511	559	695	709	692	177	247	932	4638
PHAS_Sc0001235_1_siR8	cactgatggcagccttggtag	Sc0001235	-	534302	534322	96	186	198	714	303	412	122	116	194	259	t24799349	211	418	429	1541	647	870	266	246	435	5063
PHAS_Sc0001235_1_siR9	tcagcataccaatcccgcgcg	Sc0001235	+	534409	534429	0	82	82	42	41	46	14	20	42	41	t47737079	0	184	177	90	87	98	31	43	95	805
PHAS_Sc0001235_1_siR10	cgcgggattggtatgctgagc	Sc0001235	-	534407	534427	9	10	17	52	50	36	28	31	10	27	t29075665	20	23	36	112	106	76	60	66	22	521
PHAS_Sc0001235_1_siR11	aggttggttcccgcagtgtgc	Sc0001235	-	534449	534469	0	15	13	12	24	11	11	9	18	13	t15568397	0	34	29	25	52	23	25	18	40	246
PHAS_Sc0001243_1_siR1	cagagggggaaagagacggtg	Sc0001243	+	525483	525503	2	4	3	0	2	2	4	5	3	3	t25011595	5	10	7	0	4	5	8	10	6	55
PHAS_Sc0001243_1_siR2	tttgggtagttggcaacgatg	Sc0001243	+	525567	525587	2	4	6	6	2	4	7	3	5	4	t57341070	5	9	14	13	4	9	15	7	11	87
PHAS_Sc0001243_1_siR3	ttctcgttgttgctaaataca	Sc0001243	-	525586	525606	5	7	4	4	4	4	8	4	5	5	t54758014	10	15	9	8	8	9	17	9	11	96
PHAS_Sc0001243_1_siR4	tggacggatcggaaggtgatt	Sc0001243	+	525672	525692	1	1	2	0	0	0	1	1	2	1	t51549277	2	2	4	0	0	0	3	2	4	17
PHAS_Sc0001243_1_siR5	aattctaggtcttgttgctgg	Sc0001243	+	525735	525755	3	7	4	13	5	10	29	12	10	10	t7627914	6	15	9	28	11	21	64	25	22	201
PHAS_Sc0001247_1_siR1	cgctgccggcgacgtcgtgag	Sc0001247	+	191436	191456	1342	785	938	518	2699	1066	335	540	630	980	t29158854	2944	1769	2028	1119	5764	2250	729	1143	1409	19155
PHAS_Sc0001247_1_siR2	cacgacgtcgccggcagcgaa	Sc0001247	-	191434	191454	20	29	33	30	107	123	6	44	22	45	t24615690	43	65	72	64	229	259	14	94	49	889
PHAS_Sc0001247_1_siR3	ctgcggaaggatcattgtcgg	Sc0001247	+	191520	191540	21	28	23	49	35	44	152	130	28	56	t31854986	47	64	49	105	75	93	330	276	62	1101
PHAS_Sc0001247_1_siR4	gttcgttcgttcaggggcacc	Sc0001247	-	191539	191559	1	5	6	95	1	49	44	53	12	29	t43573547	3	12	14	205	2	104	96	112	27	575
PHAS_Sc0001247_1_siR5	acgacccgcgaacttgtcatg	Sc0001247	+	191562	191582	21	29	43	77	85	100	225	180	31	87	t9991264	47	65	93	167	181	212	489	380	70	1704
PHAS_Sc0001252_1_siR1	ctgaattagagacatattggg	Sc0001252	-	491475	491495	3	1	3	36	0	23	5	5	3	9	t31624523	7	2	7	77	1	48	11	11	7	171
PHAS_Sc0001252_1_siR2	cattgcggccaattttaaaga	Sc0001252	-	491559	491579	2	1	1	27	1	15	0	2	0	6	t26095448	5	2	3	58	2	32	1	4	1	108
PHAS_Sc0001252_1_siR3	tccgtcttgtgcacctccgaa	Sc0001252	+	491582	491602	0	3	3	25	2	25	4	1	2	7	t48384455	1	7	7	54	4	52	9	2	4	140
PHAS_Sc0001252_1_siR4	ctgcctccatgcgttcttgta	Sc0001252	+	491603	491623	5	8	8	121	12	98	27	10	6	32	t31835108	11	19	17	261	25	206	59	21	13	632
PHAS_Sc0001252_1_siR5	caagacgtacaagacatgcac	Sc0001252	-	491664	491684	4	2	6	33	5	33	9	7	4	11	t23833668	8	4	13	71	11	70	19	14	9	219
PHAS_Sc0001252_1_siR6	cggtaagtgacagtagctccg	Sc0001252	+	491687	491707	24	13	31	433	36	307	37	43	15	103	t29666964	52	29	67	935	76	649	80	92	33	2013
PHAS_Sc0001252_1_siR7	gagctactgtcacttaccggg	Sc0001252	-	491685	491705	0	1	2	102	0	60	0	0	0	18	t35696702	0	2	5	221	1	127	1	1	1	359
PHAS_Sc0001252_1_siR8	aggggaatctgtacaggcttg	Sc0001252	-	491727	491747	3	2	1	187	2	113	8	7	3	36	t15229632	6	4	3	403	5	239	17	15	7	699
PHAS_Sc0001252_1_siR9	tgatgctacatggacgactgg	Sc0001252	-	491748	491768	5	5	5	223	3	150	12	7	4	45	t50764498	12	12	11	481	7	317	26	14	9	889
PHAS_Sc0001252_1_siR10	ttcttcttcagtcttggcacg	Sc0001252	+	491855	491875	0	1	6	242	4	76	2	3	1	37	t54861639	1	3	13	522	9	160	5	6	3	722
PHAS_Sc0001252_1_siR11	ctgtgagtaagattgttggca	Sc0001252	-	491937	491957	4	7	16	98	7	90	7	9	1	26	t32168697	8	15	34	211	14	189	15	18	2	506
PHAS_Sc0001252_2_siR1	tcaaggtcaggcttcaggaga	Sc0001252	-	492226	492246	5	8	7	94	7	201	6	6	1	37	t47454204	10	19	16	203	15	425	14	12	2	716
PHAS_Sc0001252_2_siR2	aatgatagacggggtagatcc	Sc0001252	-	492268	492288	0	2	2	23	4	17	7	6	1	7	t6974371	1	4	5	50	8	36	15	12	2	133
PHAS_Sc0001252_2_siR3	ctggatgaggtgattgctacg	Sc0001252	-	492394	492414	3	2	3	25	5	14	4	5	1	7	t31953746	7	5	6	54	11	30	9	10	2	134
PHAS_Sc0001252_2_siR4	tacgggaaggatgctcttgga	Sc0001252	-	492415	492435	2	1	3	98	0	38	1	0	0	16	t45512208	5	3	7	212	1	80	2	0	1	311
PHAS_Sc0001252_2_siR5	atagagttgtcctgagatgct	Sc0001252	+	492438	492458	5	12	18	88	55	55	2	6	1	27	t17528962	11	27	38	191	117	116	4	13	3	520
PHAS_Sc0001252_2_siR6	agggctatgatcttgctggtc	Sc0001252	-	492478	492498	1	1	2	120	4	62	5	4	2	22	t15211123	2	2	5	260	9	130	10	8	4	430
PHAS_Sc0001252_2_siR7	cttcctcctgggtcttgtctc	Sc0001252	+	492501	492521	4	8	11	110	19	79	7	9	1	27	t32555560	8	19	23	237	41	167	16	20	3	534
PHAS_Sc0001252_2_siR8	tgatcctattgaactcgtcca	Sc0001252	+	492543	492563	2	6	2	40	4	24	3	1	0	9	t50703524	4	13	4	87	8	51	6	3	1	177
PHAS_Sc0001252_2_siR9	acacttagaatgccagaaggt	Sc0001252	-	492583	492603	1	2	10	717	4	272	2	2	0	111	t8657193	2	4	22	1547	8	575	5	5	0	2168
PHAS_Sc0001258_1_siR1	gatcaggtaagaccactcttg	Sc0001258	+	177625	177645	0	0	0	1	0	2	2	1	0	1	t36414310	0	0	0	2	0	5	5	3	0	15
PHAS_Sc0001258_1_siR2	ctagagtccaagaaagtttct	Sc0001258	+	177667	177687	0	0	0	13	0	20	24	26	0	9	t30643336	0	0	1	28	1	43	52	54	0	179
PHAS_Sc0001258_1_siR3	tcgaatgcttggcaagtgatt	Sc0001258	+	177751	177771	0	0	0	8	0	8	9	4	0	3	t48594815	0	0	0	17	0	17	19	9	0	62
PHAS_Sc0001258_1_siR4	tcacttgccaagcattcgaga	Sc0001258	-	177749	177769	0	0	0	9	0	8	7	2	0	3	t47679695	0	0	0	19	1	17	16	4	0	57
PHAS_Sc0001264_1_siR1	acacttagaatgccagaaggt	Sc0001264	+	258967	258987	1	2	10	717	4	272	2	2	0	111	t8657193	2	4	22	1547	8	575	5	5	0	2168
PHAS_Sc0001264_1_siR2	tgatcctattgaactcgtcca	Sc0001264	-	259007	259027	2	6	2	40	4	24	3	1	0	9	t50703524	4	13	4	87	8	51	6	3	1	177
PHAS_Sc0001264_1_siR3	agggctatgatcttgctggtc	Sc0001264	+	259072	259092	1	1	2	120	4	62	5	4	2	22	t15211123	2	2	5	260	9	130	10	8	4	430
PHAS_Sc0001264_1_siR4	atagagttgtcctgagatgct	Sc0001264	-	259112	259132	5	12	18	88	55	55	2	6	1	27	t17528962	11	27	38	191	117	116	4	13	3	520
PHAS_Sc0001264_1_siR5	tacgggaaggatgctcttgga	Sc0001264	+	259135	259155	2	1	3	98	0	38	1	0	0	16	t45512208	5	3	7	212	1	80	2	0	1	311
PHAS_Sc0001264_1_siR6	ccatggttgcctcagaaaatg	Sc0001264	+	259240	259260	2	3	2	46	2	16	9	14	2	11	t26731561	5	6	5	99	5	33	20	29	4	206
PHAS_Sc0001264_1_siR7	ttttctgaggcaaccatggca	Sc0001264	-	259238	259258	0	2	4	141	2	64	1	1	0	24	t57699430	1	5	9	304	4	135	3	2	0	463
PHAS_Sc0001264_1_siR8	agcaaggcagaggtaggtcca	Sc0001264	+	259261	259281	0	0	1	39	1	18	2	0	0	7	t13662091	1	1	3	84	2	38	5	0	0	134
PHAS_Sc0001264_1_siR9	caaggtcaggcttcaggagaa	Sc0001264	+	259324	259344	2	0	2	37	2	90	3	4	2	16	t23983043	5	1	5	80	4	189	7	8	5	304
PHAS_Sc0001265_1_siR1	taatggttcaggttatgattg	Sc0001265	+	374414	374434	8	2	6	8	13	2	0	0	1	5	t45080024	18	5	14	17	27	5	1	0	3	90
PHAS_Sc0001265_1_siR2	ttcgcccgctcatgtcatgtt	Sc0001265	+	374477	374497	24	47	34	34	140	24	0	0	3	34	t54559701	52	105	73	74	299	50	0	0	7	660
PHAS_Sc0001265_1_siR3	accactattgctacaagttgt	Sc0001265	+	374498	374518	3	0	0	2	5	0	0	0	0	1	t9229241	6	1	1	5	11	1	0	0	0	25
PHAS_Sc0001265_1_siR4	ttatgaagcttgaatataact	Sc0001265	+	374519	374539	4	2	2	2	0	0	0	0	0	1	t53943588	8	5	5	4	0	0	0	0	0	22
PHAS_Sc0001265_1_siR5	caacatcccttgtgaagtcgg	Sc0001265	+	374540	374560	4	2	8	13	0	8	0	0	1	4	t23621515	8	4	18	29	0	17	0	0	3	79
PHAS_Sc0001265_1_siR6	cattagtaaagcagcggattg	Sc0001265	+	374624	374644	3	3	3	7	0	1	0	0	0	2	t26018361	7	7	7	15	0	3	0	0	1	40
PHAS_Sc0001265_1_siR7	tttcatcgtcaaggccaaaaa	Sc0001265	+	374645	374665	3	1	2	4	4	3	0	0	1	2	t56717481	7	3	4	8	9	6	0	0	3	40
PHAS_Sc0001265_1_siR8	tttggccttgacgatgaaaca	Sc0001265	-	374643	374663	49	47	42	54	157	44	0	2	8	45	t57288295	108	106	90	117	335	93	0	4	18	871
PHAS_Sc0001265_1_siR9	tcagactttcacaacgacaaa	Sc0001265	+	374729	374749	1	3	1	1	5	3	0	0	0	2	t47710517	3	6	2	2	11	6	1	0	1	32
PHAS_Sc0001265_1_siR10	atggcctctcgtatgtcagac	Sc0001265	+	374876	374896	0	0	0	0	22	0	0	0	0	2	t20297396	0	0	0	0	48	0	0	0	0	48
PHAS_Sc0001265_2_siR1	gctataacgttgacgggccaa	Sc0001265	+	381054	381074	4	1	5	3	0	2	0	0	1	2	t38377339	8	2	11	6	0	5	0	0	2	34
PHAS_Sc0001265_2_siR2	ttggtagggttctcatcgggg	Sc0001265	+	381075	381095	12	19	32	53	1	38	0	0	7	18	t55901598	27	42	70	115	2	80	1	1	15	353
PHAS_Sc0001265_2_siR3	cttccattgatatctgccttg	Sc0001265	+	381096	381116	15	16	11	42	20	16	1	1	7	14	t32523731	32	35	24	91	42	33	2	3	15	277
PHAS_Sc0001265_2_siR4	aaatactcgctgattttgctc	Sc0001265	-	381136	381156	19	33	27	15	25	12	0	0	6	15	t2386823	41	74	58	32	54	26	0	1	14	300
PHAS_Sc0001265_2_siR5	agatcttcatcaagccacttg	Sc0001265	+	381201	381221	7	11	8	59	26	20	1	2	5	16	t13389318	16	24	18	128	56	43	2	4	12	303
PHAS_Sc0001265_2_siR6	agtggcttgatgaagatctca	Sc0001265	-	381199	381219	18	14	14	19	58	19	1	3	10	17	t16215603	39	32	31	40	123	40	2	7	22	336
PHAS_Sc0001265_2_siR7	taggagtcgaacttgatggca	Sc0001265	-	381220	381240	13	15	11	17	21	12	0	0	2	10	t46112696	29	33	23	36	45	25	1	1	5	198
PHAS_Sc0001265_2_siR8	ttggtatccatggttttgtca	Sc0001265	+	381285	381305	10	8	9	7	0	5	0	0	1	5	t55905176	21	18	20	16	0	11	1	0	3	90
PHAS_Sc0001265_2_siR9	aaatgtctgacatacgagagg	Sc0001265	+	381306	381326	0	0	0	3	2	0	0	0	0	1	t2787830	0	1	1	6	4	0	0	0	0	12
PHAS_Sc0001265_2_siR10	aacctatcaacgatgtcctta	Sc0001265	+	381348	381368	2	3	3	3	0	0	0	0	0	1	t3628725	5	7	7	7	0	0	1	0	0	27
PHAS_Sc0001265_2_siR11	ttgatgttagaaattgcaatg	Sc0001265	+	381369	381389	4	4	5	9	0	2	0	0	0	3	t55262693	8	9	11	20	0	4	0	0	1	53
PHAS_Sc0001265_2_siR12	tgactctaacttgcatcgcca	Sc0001265	-	381388	381408	3	2	5	9	13	6	1	1	6	5	t50363361	7	4	10	19	27	12	2	2	14	97
PHAS_Sc0001265_2_siR13	aatggcagagctcaacaattg	Sc0001265	+	381411	381431	5	4	2	12	0	10	0	1	2	4	t7141194	10	10	4	26	0	22	0	2	4	78
PHAS_Sc0001265_2_siR14	gacttctactttttggccttg	Sc0001265	+	381537	381557	0	1	2	1	4	0	0	0	0	1	t35164521	0	3	4	3	8	0	0	0	0	18
PHAS_Sc0001266_1_siR1	acacttagaatgccagaaggt	Sc0001266	+	472410	472430	1	2	10	717	4	272	2	2	0	111	t8657193	2	4	22	1547	8	575	5	5	0	2168
PHAS_Sc0001266_1_siR2	tgatcctattgaactcgtcca	Sc0001266	-	472450	472470	2	6	2	40	4	24	3	1	0	9	t50703524	4	13	4	87	8	51	6	3	1	177
PHAS_Sc0001266_1_siR3	cttcctcctgggtcttgtctc	Sc0001266	-	472492	472512	4	8	11	110	19	79	7	9	1	27	t32555560	8	19	23	237	41	167	16	20	3	534
PHAS_Sc0001266_1_siR4	agggctatgatcttgctggtc	Sc0001266	+	472515	472535	1	1	2	120	4	62	5	4	2	22	t15211123	2	2	5	260	9	130	10	8	4	430
PHAS_Sc0001266_1_siR5	tacgggaaggatgctcttgga	Sc0001266	+	472578	472598	2	1	3	98	0	38	1	0	0	16	t45512208	5	3	7	212	1	80	2	0	1	311
PHAS_Sc0001266_1_siR6	ctggatgaggtgattgctacg	Sc0001266	+	472599	472619	3	2	3	25	5	14	4	5	1	7	t31953746	7	5	6	54	11	30	9	10	2	134
PHAS_Sc0001266_1_siR7	aatgatagacggggtagatcc	Sc0001266	+	472725	472745	0	2	2	23	4	17	7	6	1	7	t6974371	1	4	5	50	8	36	15	12	2	133
PHAS_Sc0001266_1_siR8	tcaaggtcaggcttcaggaga	Sc0001266	+	472767	472787	5	8	7	94	7	201	6	6	1	37	t47454204	10	19	16	203	15	425	14	12	2	716
PHAS_Sc0001281_1_siR1	ctatctaccattgatggtcat	Sc0001281	-	505250	505270	38	24	49	31	37	61	34	62	48	42	t30850140	83	53	106	68	80	129	73	131	107	830
PHAS_Sc0001281_1_siR2	tcactcaccgaggatggactg	Sc0001281	-	505271	505291	9	20	13	3	12	4	2	2	35	11	t47653633	19	46	29	6	25	9	5	5	78	222
PHAS_Sc0001281_1_siR3	cgcccaactgttgccggagtt	Sc0001281	+	505357	505377	21	43	34	39	19	35	25	19	28	30	t28950993	47	97	74	85	41	74	55	41	63	577
PHAS_Sc0001281_1_siR4	ctccggcaacagttgggcgtt	Sc0001281	-	505355	505375	405	585	533	518	779	553	408	426	690	544	t31224598	889	1317	1152	1118	1664	1168	889	901	1544	10642
PHAS_Sc0001281_1_siR5	cagttcaacattccatatttt	Sc0001281	-	505418	505438	23	25	48	14	16	9	21	19	33	23	t25425332	50	56	104	30	34	19	45	40	74	452
PHAS_Sc0001295_1_siR1	ttttgaattagttgtactcta	Sc0001295	-	303109	303129	5	4	7	0	3	2	2	1	5	3	t57728977	11	9	16	1	7	4	4	2	12	66
PHAS_Sc0001295_1_siR2	acaaaaaataggcatggctga	Sc0001295	+	303132	303152	12	8	6	19	12	17	1	5	3	9	t8057648	26	18	12	42	25	35	2	10	6	176
PHAS_Sc0001295_1_siR3	tgggtgttttattactggttc	Sc0001295	-	303151	303171	8	3	5	6	5	9	3	5	2	5	t52197997	17	7	11	13	10	19	6	11	4	98
PHAS_Sc0001295_1_siR4	tgcacattgtagctgcatcag	Sc0001295	-	303172	303192	11	4	8	12	7	10	7	4	8	8	t50946486	24	9	18	25	16	22	16	8	19	157
PHAS_Sc0001295_1_siR5	cgaaatctggtgcatctctcc	Sc0001295	+	303195	303215	67	94	72	89	118	123	56	33	36	76	t28164238	146	212	155	192	253	259	122	69	81	1489
PHAS_Sc0001295_1_siR6	agagatgcaccagatttcgtg	Sc0001295	-	303193	303213	2	0	2	1	2	3	0	0	0	1	t12984702	4	0	4	3	5	6	1	0	1	24
PHAS_Sc0001295_1_siR7	cggacgttggatgggccgagg	Sc0001295	-	303214	303234	5	4	5	31	28	10	7	18	5	13	t29271463	12	8	11	68	60	21	15	39	12	246
PHAS_Sc0001295_1_siR8	tttgtctatcatcaagggtag	Sc0001295	+	303258	303278	1	4	6	11	7	11	7	3	12	7	t57440010	2	10	13	24	14	24	15	7	27	136
PHAS_Sc0001295_1_siR9	cctggccgctttcatttatga	Sc0001295	+	303279	303299	294	167	159	687	435	620	302	266	215	347	t27939945	644	377	344	1484	929	1309	658	563	481	6789
PHAS_Sc0001295_1_siR10	ataaatgaaagcggccaggct	Sc0001295	-	303277	303297	25	20	24	82	46	44	9	15	17	31	t16803067	54	45	52	177	98	92	19	32	39	608
PHAS_Sc0001295_1_siR11	tttccacattgagcctcggca	Sc0001295	+	303300	303320	59	77	106	22	157	104	2	12	55	66	t56745149	130	173	230	47	335	219	4	26	122	1286
PHAS_Sc0001295_1_siR12	ccgaggctcaatgtggaaatc	Sc0001295	-	303298	303318	129	64	60	347	384	403	281	359	105	234	t27200204	283	144	130	750	820	850	611	759	234	4581
PHAS_Sc0001295_1_siR13	tcgtctttgcaagcatcttgc	Sc0001295	+	303321	303341	69	77	63	116	71	142	59	44	88	81	t49039361	152	173	136	251	152	299	128	93	197	1581
PHAS_Sc0001295_1_siR14	aagatgcttgcaaagacgatg	Sc0001295	-	303319	303339	1	0	2	6	4	11	5	4	6	4	t4761299	2	1	4	14	9	23	11	8	13	85
PHAS_Sc0001295_1_siR15	gaagttacccttggaggctgc	Sc0001295	-	303340	303360	6	7	8	5	3	9	3	2	12	6	t34192663	13	16	17	11	7	19	6	4	26	119
PHAS_Sc0001295_1_siR16	tccctttggatgtcgtcctgt	Sc0001295	-	303361	303381	103	179	170	325	230	298	147	100	51	177	t48235913	227	403	368	701	492	630	321	212	114	3468
PHAS_Sc0001317_1_siR1	cggaggatgacatcatgacca	Sc0001317	+	213066	213086	16	6	7	20	11	12	6	9	3	10	t29307256	34	13	15	44	23	26	13	20	7	195
PHAS_Sc0001317_1_siR2	ttggtcgagacatatggatgg	Sc0001317	+	213108	213128	26	28	34	82	8	54	39	38	37	38	t55927363	57	64	74	177	18	114	84	81	82	751
PHAS_Sc0001317_1_siR3	cacgagtgccacttatatgct	Sc0001317	+	213129	213149	51	21	22	59	55	72	42	40	29	43	t24623989	112	48	47	128	117	153	92	84	64	845
PHAS_Sc0001317_1_siR4	ataggcgtggcaaaatggcca	Sc0001317	+	213255	213275	173	47	111	24	428	281	5	33	49	127	t17655831	380	105	241	51	913	594	11	70	110	2475
PHAS_Sc0001336_1_siR1	gcgagggattggtacgttgag	Sc0001336	+	120610	120630	10	17	15	6	0	14	1	4	28	11	t38028150	22	38	33	12	1	29	2	8	63	208
PHAS_Sc0001336_1_siR2	tcacgttgtcctgccaggagg	Sc0001336	+	120694	120714	186	571	613	2047	803	1201	744	757	594	831	t47639461	409	1286	1326	4420	1715	2536	1619	1602	1329	16242
PHAS_Sc0001336_1_siR3	cagagaaatgaaaggagttgg	Sc0001336	-	120755	120775	509	308	308	1117	208	1021	1134	977	959	725	t24983201	1116	693	667	2411	444	2155	2469	2068	2146	14169
PHAS_Sc0001336_1_siR4	ctcctatgtccaggccggtca	Sc0001336	-	120818	120838	60	74	67	194	3	130	94	102	159	98	t31250145	131	166	145	419	7	275	204	215	355	1917
PHAS_Sc0001336_1_siR5	tggtccatcccttatgacgag	Sc0001336	+	120841	120861	27	19	36	88	0	64	49	46	75	45	t52280191	59	43	78	191	1	135	107	98	167	879
PHAS_Sc0001336_1_siR6	cggttgggctatatctgttga	Sc0001336	+	121072	121092	40	53	55	75	2	103	52	56	57	55	t29769008	88	119	120	161	4	218	113	119	127	1069
PHAS_Sc0001370_1_siR1	taccctgccaaccggcccttc	Sc0001370	+	319823	319843	0	17	12	3	63	13	0	5	10	14	t45378991	0	38	27	6	134	27	1	10	22	265
PHAS_Sc0001370_1_siR2	tgacggcctccgacttcagta	Sc0001370	-	319884	319904	0	0	0	2	376	0	0	0	0	41	t50316248	0	0	1	4	803	0	0	0	0	808
PHAS_Sc0001370_1_siR3	ctgtcgcaggcgaaggagggt	Sc0001370	+	320054	320074	19	25	32	65	89	92	23	20	77	49	t32143911	42	56	70	141	189	194	49	43	172	956
PHAS_Sc0001370_1_siR4	ctctcgaggtctcggccggtg	Sc0001370	+	320075	320095	85	142	124	452	32	323	60	157	138	167	t31458472	187	321	269	975	68	682	130	332	308	3272
PHAS_Sc0001370_1_siR5	ccggccgagacctcgagagac	Sc0001370	-	320073	320093	33	76	76	55	22	54	61	86	181	72	t27444550	72	171	164	119	46	115	132	181	406	1406
PHAS_Sc0001370_1_siR6	cgggccctcgaacatcaatga	Sc0001370	+	320096	320116	26	57	57	0	0	0	0	0	25	19	t29572375	58	128	124	0	0	0	0	0	56	366
PHAS_Sc0001370_1_siR7	attgatgttcgagggcccgca	Sc0001370	-	320094	320114	6	24	21	0	0	0	0	0	24	9	t21904097	13	54	46	0	0	0	0	0	54	167
PHAS_Sc0001370_2_siR1	taggtcaaccagagcgctcag	Sc0001370	+	320434	320454	152	100	87	156	111	114	126	108	107	118	t46236361	333	225	188	336	236	240	274	228	240	2300
PHAS_Sc0001370_2_siR2	ctgtcaacaggtgggcgagcc	Sc0001370	+	320770	320790	9	24	25	16	13	7	1	2	18	13	t32123012	20	55	55	35	28	14	3	4	41	255
PHAS_Sc0001370_2_siR3	ctcgcccacctgttgacaggg	Sc0001370	-	320768	320788	21	87	68	76	52	119	2	12	174	68	t31321571	45	196	148	165	110	252	5	25	390	1336
PHAS_Sc0001370_2_siR4	tcatcgtaggggatggaccaa	Sc0001370	+	320833	320853	10	18	26	24	13	20	2	7	17	15	t47893604	22	40	56	52	27	42	5	15	39	298
PHAS_Sc0001370_2_siR5	cctccgatgtcaaggccggtc	Sc0001370	+	320854	320874	0	491	607	2794	797	1219	291	315	483	773	t27795259	1	1106	1313	6031	1702	2573	633	666	1080	15105
PHAS_Sc0001370_2_siR6	ccggccttgacatcggaggtt	Sc0001370	-	320852	320872	0	126	97	103	142	124	54	45	130	91	t27451117	0	285	209	223	303	261	117	96	292	1786
PHAS_Sc0001370_2_siR7	cttttgacttcgctgtattga	Sc0001370	-	320873	320893	0	363	359	238	219	415	209	69	806	300	t33274657	1	818	777	514	467	877	454	145	1804	5857
PHAS_Sc0001370_2_siR8	ccggggacatgaccatgaccc	Sc0001370	-	320894	320914	29	107	152	143	343	217	9	65	147	134	t27478156	64	240	329	309	732	458	20	137	328	2617
PHAS_Sc0001370_2_siR9	accaaggctgccatcagtgtc	Sc0001370	+	320959	320979	53	227	258	322	332	328	81	117	416	237	t9158304	116	511	559	695	709	692	177	247	932	4638
PHAS_Sc0001370_2_siR10	cactgatggcagccttggtag	Sc0001370	-	320957	320977	96	186	198	714	303	412	122	116	194	259	t24799349	211	418	429	1541	647	870	266	246	435	5063
PHAS_Sc0001370_2_siR11	ctcctggcaggacaacgtgac	Sc0001370	+	320980	321000	146	280	304	352	713	428	211	251	348	336	t31267457	321	631	657	759	1522	904	460	531	778	6563
PHAS_Sc0001370_2_siR12	aaccctgccaagtcgactaag	Sc0001370	+	321022	321042	0	0	12	1273	16	848	401	211	0	303	t3526330	0	0	26	2749	35	1790	872	447	0	5919
PHAS_Sc0001378_1_siR1	tggtccatcccttatgacgag	Sc0001378	-	4664	4684	27	19	36	88	0	64	49	46	75	45	t52280191	59	43	78	191	1	135	107	98	167	879
PHAS_Sc0001378_1_siR2	ctcctatgtccaggccggtca	Sc0001378	+	4687	4707	60	74	67	194	3	130	94	102	159	98	t31250145	131	166	145	419	7	275	204	215	355	1917
PHAS_Sc0001378_1_siR3	cctctggattttgctgtgttg	Sc0001378	-	4706	4726	100	144	143	326	10	258	159	199	163	167	t27870516	220	325	310	703	21	545	346	420	365	3255
PHAS_Sc0001378_1_siR4	cagagaaatgaaaggagttgg	Sc0001378	+	4750	4770	509	308	308	1117	208	1021	1134	977	959	725	t24983201	1116	693	667	2411	444	2155	2469	2068	2146	14169
PHAS_Sc0001378_1_siR5	ttagtagatctggcagggttc	Sc0001378	-	4853	4873	64	120	156	585	8	327	139	242	117	194	t53789959	141	270	338	1264	18	691	302	512	261	3797
PHAS_Sc0001388_1_siR1	ttgaatgagggtagtatgctc	Sc0001388	-	504870	504890	302	228	268	185	10	143	172	189	138	182	t55005655	663	514	580	400	22	301	375	400	309	3564
PHAS_Sc0001388_1_siR2	tcaaggaaaaaatttgtgtcc	Sc0001388	+	504893	504913	41	33	52	57	0	35	100	101	50	52	t47444421	89	74	113	122	0	73	217	214	112	1014
PHAS_Sc0001388_1_siR3	ttgcaatgacctcttcattag	Sc0001388	-	504954	504974	17	21	17	6	0	20	37	22	60	22	t55308871	38	48	37	12	1	42	80	46	135	439
PHAS_Sc0001388_1_siR4	tacctcttcgggctttagtgt	Sc0001388	-	504975	504995	46	79	78	94	2	60	84	73	59	64	t45428880	101	177	168	204	5	126	183	155	132	1251
PHAS_Sc0001393_1_siR1	ttggtgagtgactcatacagg	Sc0001393	+	234497	234517	279	284	267	1177	268	646	367	194	364	426	t55948346	612	641	577	2541	572	1363	799	410	814	8329
PHAS_Sc0001393_1_siR2	tgtatgagtcactcaccaagg	Sc0001393	-	234495	234515	0	1	3	13	1	3	6	1	2	4	t52577303	1	3	7	29	3	7	14	2	5	71
PHAS_Sc0001393_1_siR3	tacgactcttctaccagaacc	Sc0001393	-	234516	234536	16	26	19	15	38	24	24	20	25	23	t45461692	34	59	41	33	82	50	53	42	56	450
PHAS_Sc0001398_1_siR1	tctcgatcattactaaggctg	Sc0001398	-	252490	252510	0	0	4	20	11	13	5465	5013	3653	1575	t49386265	0	1	9	43	23	28	11898	10606	8174	30782
PHAS_Sc0001398_1_siR2	accatgagccagatcatctca	Sc0001398	-	252574	252594	0	0	0	0	0	0	88	76	0	18	t9306641	0	0	0	1	1	1	191	160	0	354
PHAS_Sc0001398_1_siR3	atggctcttggaagttgatgg	Sc0001398	-	252595	252615	0	0	0	2	0	5	607	438	925	222	t20342569	0	0	0	5	1	10	1322	926	2069	4333
PHAS_Sc0001398_1_siR4	agggcatggttcaacagacgg	Sc0001398	-	252616	252636	0	0	0	3	3	8	629	712	934	256	t15170916	0	0	0	7	7	16	1369	1506	2091	4996
PHAS_Sc0001398_1_siR5	cctggcgagttgaaaagaaca	Sc0001398	-	252637	252657	0	0	0	0	1	1	154	144	83	43	t27941206	0	0	0	0	2	2	336	305	186	831
PHAS_Sc0001398_1_siR6	atgaatatctaataccacctt	Sc0001398	-	252658	252678	0	0	0	0	0	0	43	28	18	10	t19497610	0	0	0	1	1	0	93	59	40	194
PHAS_Sc0001398_1_siR7	gagatattgcacttgttaaca	Sc0001398	-	252700	252720	0	0	0	0	0	0	39	34	31	12	t35512362	0	0	0	0	0	0	84	71	70	225
PHAS_Sc0001398_1_siR8	gattcaagttggaagttgatc	Sc0001398	-	252721	252741	0	0	0	0	0	0	27	17	18	7	t36914657	0	0	0	1	0	1	58	36	41	137
PHAS_Sc0001398_1_siR9	gtacacaaggatcaaatggag	Sc0001398	-	252742	252762	0	0	0	0	0	0	35	32	104	19	t41649251	0	0	0	0	0	1	77	68	232	378
PHAS_Sc0001398_1_siR10	cttaccttcatggtgttgcag	Sc0001398	-	252763	252783	0	0	0	0	0	0	17	8	26	6	t32327592	0	0	0	0	0	0	38	17	59	114
PHAS_Sc0001398_1_siR11	tgcagatttccaggacgcttc	Sc0001398	+	252891	252911	0	0	0	0	0	0	8	8	0	2	t50975236	0	0	0	0	0	0	17	17	1	35
PHAS_Sc0001404_1_siR1	gcgagggattggtacgttgag	Sc0001404	+	496547	496567	10	17	15	6	0	14	1	4	28	11	t38028150	22	38	33	12	1	29	2	8	63	208
PHAS_Sc0001404_1_siR2	caacgtaccaatccctcgcag	Sc0001404	-	496545	496565	185	190	171	283	3	233	176	253	213	190	t23725177	405	429	369	610	7	492	383	536	477	3708
PHAS_Sc0001404_1_siR3	ttagtagatctggcagggttc	Sc0001404	+	496589	496609	64	120	156	585	8	327	139	242	117	194	t53789959	141	270	338	1264	18	691	302	512	261	3797
PHAS_Sc0001404_1_siR4	tcacgttgtcctgccaggagg	Sc0001404	+	496631	496651	186	571	613	2047	803	1201	744	757	594	831	t47639461	409	1286	1326	4420	1715	2536	1619	1602	1329	16242
PHAS_Sc0001404_1_siR5	tcctggcaggacaacgtgaca	Sc0001404	-	496629	496649	73	131	80	63	50	50	83	76	70	75	t48499606	161	295	172	137	106	105	180	160	156	1472
PHAS_Sc0001404_1_siR6	cagagaaatgaaaggagttgg	Sc0001404	-	496692	496712	509	308	308	1117	208	1021	1134	977	959	725	t24983201	1116	693	667	2411	444	2155	2469	2068	2146	14169
PHAS_Sc0001404_1_siR7	accggcctggacataggagat	Sc0001404	+	496757	496777	12	24	36	26	0	27	20	25	117	32	t9626621	26	55	77	57	1	57	43	53	262	631
PHAS_Sc0001404_1_siR8	ctcctatgtccaggccggtca	Sc0001404	-	496755	496775	60	74	67	194	3	130	94	102	159	98	t31250145	131	166	145	419	7	275	204	215	355	1917
PHAS_Sc0001410_1_siR1	attttcctccatgtccaatgc	Sc0001410	+	467772	467792	14	12	5	45	2	17	9	10	6	13	t22894555	30	27	10	97	5	36	19	22	14	260
PHAS_Sc0001410_1_siR2	tttggagactaaagaagatgc	Sc0001410	-	467791	467811	35	53	59	25	3	41	53	35	93	44	t57229324	76	119	128	54	6	86	115	75	207	866
PHAS_Sc0001410_1_siR3	ctctatttccaatgcatcttc	Sc0001410	+	467856	467876	15	12	8	10	1	14	26	27	24	15	t31435228	32	28	18	22	3	29	56	57	54	299
PHAS_Sc0001410_1_siR4	agatgcattggaaatagagga	Sc0001410	-	467854	467874	5	10	8	18	2	20	16	8	48	15	t13423924	11	22	18	38	4	43	35	16	108	295
PHAS_Sc0001410_1_siR5	ttccagagaagaaatggccct	Sc0001410	-	467896	467916	81	72	79	38	6	29	41	44	22	46	t54342445	177	162	171	81	13	62	90	94	50	900
PHAS_Sc0001410_2_siR1	gaagaagtacacatccagtga	Sc0001410	+	468810	468830	4	3	3	0	0	2	6	6	25	5	t33969452	8	6	6	0	0	4	14	12	56	106
PHAS_Sc0001410_2_siR2	aagaatggattgaagtagtca	Sc0001410	+	468852	468872	55	57	80	37	1	29	92	62	49	51	t4438944	120	129	173	79	2	61	200	132	109	1005
PHAS_Sc0001410_2_siR3	actacttcaatccattcttca	Sc0001410	-	468850	468870	54	61	39	17	0	12	28	43	37	33	t10827176	118	138	84	36	1	26	61	90	83	637
PHAS_Sc0001410_2_siR4	acgtggatgcaactgcagtcg	Sc0001410	+	468873	468893	16	24	28	18	0	13	24	32	51	23	t10575844	36	53	60	38	1	28	53	67	114	450
PHAS_Sc0001410_2_siR5	actgcagttgcatccacgttg	Sc0001410	-	468871	468891	104	130	119	83	2	75	139	125	217	111	t11434621	228	294	257	179	4	158	302	265	486	2173
PHAS_Sc0001410_2_siR6	atgaattcgtatgcatggtcg	Sc0001410	-	468892	468912	67	79	81	48	0	37	80	75	84	61	t19520689	148	177	175	103	0	78	174	159	187	1201
PHAS_Sc0001419_1_siR1	tgattcgtggattatgtaatt	Sc0001419	-	56557	56577	1	0	0	0	0	0	2	2	1	1	t50832586	3	1	1	0	0	1	5	4	2	17
PHAS_Sc0001419_1_siR2	cccagcaggatattaaaccag	Sc0001419	-	56599	56619	2	0	0	0	0	0	1	1	2	1	t26833718	4	0	0	0	0	0	2	2	4	12
PHAS_Sc0001419_1_siR3	acagaaatgtggattatgctt	Sc0001419	-	56641	56661	3	0	1	0	0	0	2	2	0	1	t8684741	6	1	3	1	0	0	5	5	0	21
PHAS_Sc0001419_1_siR4	ttattgacggtctttgcaagg	Sc0001419	-	56662	56682	4	4	2	9	1	4	22	18	7	8	t54029190	8	8	5	20	2	9	48	38	15	153
PHAS_Sc0001419_1_siR5	tgggaagtactacaactgcta	Sc0001419	-	56746	56766	2	0	0	0	0	1	1	1	0	1	t52000397	5	1	0	0	0	2	2	3	0	13
PHAS_Sc0001419_1_siR6	taataaatgggctttgcagga	Sc0001419	-	56767	56787	0	3	3	0	0	0	0	2	2	1	t44933031	0	7	7	1	0	1	0	4	4	24
PHAS_Sc0001419_1_siR7	acgaagttatgtatgggacta	Sc0001419	-	56788	56808	7	2	3	4	0	4	6	9	1	4	t9944405	16	4	7	9	1	8	14	19	2	80
PHAS_Sc0001419_1_siR8	atggccttagcagtcttgtct	Sc0001419	+	56853	56873	34	4	7	11	1	19	73	35	6	21	t20301899	74	10	16	23	2	40	159	75	14	413
PHAS_Sc0001419_1_siR9	acaagactgctaaggccatgg	Sc0001419	-	56851	56871	7	0	1	7	1	5	11	19	2	6	t8272795	15	1	3	16	2	10	25	40	5	117
PHAS_Sc0001419_1_siR10	tatatactttcggcactctaa	Sc0001419	-	56893	56913	12	4	4	2	0	3	14	3	7	5	t46577684	27	10	9	4	0	6	30	6	15	107
PHAS_Sc0001419_1_siR11	cccggtacataaccaagtttg	Sc0001419	+	56916	56936	0	0	1	2	0	0	4	2	0	1	t26973524	0	1	2	4	0	0	8	5	1	21
PHAS_Sc0001419_1_siR12	ctgtcttaagtagtttcttca	Sc0001419	-	56935	56955	3	2	5	0	0	0	1	1	1	1	t32157739	7	5	10	0	0	0	2	2	3	29
PHAS_Sc0001419_1_siR13	agcccataatctactcgattc	Sc0001419	+	56958	56978	0	1	1	0	0	0	0	1	1	1	t13894522	1	2	3	0	0	0	1	3	2	12
PHAS_Sc0001419_1_siR14	atcgagtagattatgggcttt	Sc0001419	-	56956	56976	22	7	7	3	1	2	10	18	7	9	t18905842	48	16	15	6	2	4	21	39	16	167
PHAS_Sc0001419_1_siR15	ttaattgcctttgccgcttga	Sc0001419	-	56977	56997	394	138	109	120	15	112	367	291	311	207	t53444023	865	310	236	260	32	237	800	615	696	4051
PHAS_Sc0001419_1_siR16	acaacattaagggtatagtca	Sc0001419	+	57000	57020	13	2	4	4	0	4	8	7	3	5	t8208717	29	5	9	8	0	8	18	14	6	97
PHAS_Sc0001419_1_siR17	actatacccttaatgttgtaa	Sc0001419	-	56998	57018	9	1	2	0	0	1	1	2	4	2	t10921820	19	2	4	0	1	2	3	5	10	46
PHAS_Sc0001419_1_siR18	ttaaccgggatacccaacaag	Sc0001419	+	57021	57041	7	0	0	6	0	1	11	10	0	4	t53294831	16	0	0	14	0	2	24	21	0	77
PHAS_Sc0001419_1_siR19	ctctgtttcaaaaaatgccct	Sc0001419	-	57040	57060	2	0	0	1	0	0	4	2	0	1	t31521308	5	0	0	2	0	0	9	5	0	21
PHAS_Sc0001436_1_siR1	tttgtctatcatcaagggtag	Sc0001436	+	270365	270385	1	4	6	11	7	11	7	3	12	7	t57440010	2	10	13	24	14	24	15	7	27	136
PHAS_Sc0001436_1_siR2	cctggccgctttcatttatga	Sc0001436	+	270386	270406	294	167	159	687	435	620	302	266	215	347	t27939945	644	377	344	1484	929	1309	658	563	481	6789
PHAS_Sc0001436_1_siR3	ataaatgaaagcggccaggct	Sc0001436	-	270384	270404	25	20	24	82	46	44	9	15	17	31	t16803067	54	45	52	177	98	92	19	32	39	608
PHAS_Sc0001436_1_siR4	tttccacattgagcctcggca	Sc0001436	+	270407	270427	59	77	106	22	157	104	2	12	55	66	t56745149	130	173	230	47	335	219	4	26	122	1286
PHAS_Sc0001436_1_siR5	ccgaggctcaatgtggaaatc	Sc0001436	-	270405	270425	129	64	60	347	384	403	281	359	105	234	t27200204	283	144	130	750	820	850	611	759	234	4581
PHAS_Sc0001436_1_siR6	tcgtctttgcaagcatcttgc	Sc0001436	+	270428	270448	69	77	63	116	71	142	59	44	88	81	t49039361	152	173	136	251	152	299	128	93	197	1581
PHAS_Sc0001436_1_siR7	aagatgcttgcaaagacgatg	Sc0001436	-	270426	270446	1	0	2	6	4	11	5	4	6	4	t4761299	2	1	4	14	9	23	11	8	13	85
PHAS_Sc0001436_1_siR8	tccctttggatgtcgtcctgt	Sc0001436	-	270468	270488	103	179	170	325	230	298	147	100	51	177	t48235913	227	403	368	701	492	630	321	212	114	3468
PHAS_Sc0001445_1_siR1	gcgcgggactggtatgccgag	Sc0001445	+	15616	15636	19	36	57	0	73	0	0	0	162	39	t38106512	41	81	123	0	156	0	0	0	363	764
PHAS_Sc0001445_1_siR2	tcacgttgtcctgccaggagg	Sc0001445	+	15700	15720	186	571	613	2047	803	1201	744	757	594	831	t47639461	409	1286	1326	4420	1715	2536	1619	1602	1329	16242
PHAS_Sc0001445_1_siR3	tcctggcaggacaacgtgaca	Sc0001445	-	15698	15718	73	131	80	63	50	50	83	76	70	75	t48499606	161	295	172	137	106	105	180	160	156	1472
PHAS_Sc0001445_1_siR4	acactgatggcagccttggta	Sc0001445	+	15721	15741	708	1097	1386	3533	1488	4742	758	1386	1118	1787	t8644189	1553	2471	2998	7627	3178	10012	1651	2933	2502	34925
PHAS_Sc0001445_1_siR5	ccaaggctgccatcagtgtcc	Sc0001445	-	15719	15739	46	27	43	204	47	75	201	257	42	104	t26354021	100	60	94	441	101	159	438	543	95	2031
PHAS_Sc0001445_1_siR6	tcatggtcatgtccccggtag	Sc0001445	-	15782	15802	7	24	15	41	27	15	25	23	29	23	t47936433	16	55	32	88	57	31	54	48	66	447
PHAS_Sc0001445_1_siR7	ccttttgactttgctgtattg	Sc0001445	+	15805	15825	39	43	41	6	48	4	9	6	173	42	t28111946	86	98	89	12	103	9	20	13	387	817
PHAS_Sc0001445_1_siR8	atacagcaaagtcaaaagggg	Sc0001445	-	15803	15823	25	64	51	15	41	15	2	4	49	30	t17236725	55	144	111	32	87	32	5	9	110	585
PHAS_Sc0001445_1_siR9	agtgggaggagaaccaagtgt	Sc0001445	-	15950	15970	2	0	1	6	0	14	40	18	0	9	t16218829	5	0	2	14	0	29	88	38	0	176
PHAS_Sc0001445_2_siR1	gctccggtatactgaagtcgg	Sc0001445	-	16654	16674	13	68	125	48	57	63	29	18	220	72	t38455755	28	153	271	103	121	134	64	39	492	1405
PHAS_Sc0001445_2_siR2	tctcttactcggaggtagtcg	Sc0001445	+	16824	16844	17	131	104	234	9	178	117	85	90	107	t49464208	37	296	225	505	20	376	255	180	201	2095
PHAS_Sc0001445_2_siR3	tcactacccagcatggcgccg	Sc0001445	-	16843	16863	12	155	120	328	3	303	104	100	94	135	t47644663	26	350	260	708	6	640	226	211	211	2638
PHAS_Sc0001445_2_siR4	tgatgaggcctgccggtatgt	Sc0001445	+	16950	16970	2	55	56	85	12	133	124	86	65	68	t50749366	5	125	121	183	25	280	269	181	146	1335
PHAS_Sc0001445_2_siR5	ataccggcaggcctcatcatc	Sc0001445	-	16948	16968	2	61	49	128	16	174	78	74	97	75	t17303813	5	137	105	277	35	368	169	156	218	1470
PHAS_Sc0001445_2_siR6	ctagaggtgggagtagaccgg	Sc0001445	+	17034	17054	1	38	35	192	7	119	79	58	35	62	t30642254	2	85	75	415	15	252	173	122	78	1217
PHAS_Sc0001445_2_siR7	ttcctccggctccgtcgattc	Sc0001445	+	17055	17075	6	0	0	19	0	19	12	13	0	8	t54460360	13	0	1	40	0	40	26	27	1	148
PHAS_Sc0001497_1_siR1	agtcctaaaccatgacgcttg	Sc0001497	+	441896	441916	554	291	444	1443	27	1238	592	578	287	602	t15916702	1215	655	961	3116	57	2614	1288	1223	642	11771
PHAS_Sc0001497_1_siR2	atgtccaagcctaagagaagc	Sc0001497	+	441938	441958	17	17	15	176	262	90	48	39	29	76	t20614621	38	38	33	380	560	189	105	82	65	1490
PHAS_Sc0001497_1_siR3	ttctcttaggcttggacatgg	Sc0001497	-	441936	441956	160	130	119	390	1348	245	133	95	77	297	t54772127	351	292	257	842	2878	518	289	202	172	5801
PHAS_Sc0001497_1_siR4	ctctagttgtgggcctaaggt	Sc0001497	+	442001	442021	2	4	4	7	0	8	5	3	8	5	t31427639	4	9	8	16	1	17	10	6	18	89
PHAS_Sc0001497_1_siR5	cttaggcccacaactagagtg	Sc0001497	-	441999	442019	20	25	22	44	1	46	23	21	35	26	t32372871	43	56	47	95	2	98	50	45	79	515
PHAS_Sc0001501_1_siR1	acacttagaatgccagaaggt	Sc0001501	+	10638	10658	1	2	10	717	4	272	2	2	0	111	t8657193	2	4	22	1547	8	575	5	5	0	2168
PHAS_Sc0001501_1_siR2	tgatcctattgaactcgtcca	Sc0001501	-	10678	10698	2	6	2	40	4	24	3	1	0	9	t50703524	4	13	4	87	8	51	6	3	1	177
PHAS_Sc0001501_1_siR3	cttcctcctgggtcttgtctc	Sc0001501	-	10720	10740	4	8	11	110	19	79	7	9	1	27	t32555560	8	19	23	237	41	167	16	20	3	534
PHAS_Sc0001501_1_siR4	agggctatgatcttgctggtc	Sc0001501	+	10743	10763	1	1	2	120	4	62	5	4	2	22	t15211123	2	2	5	260	9	130	10	8	4	430
PHAS_Sc0001501_1_siR5	atagagttgtcctgagatgct	Sc0001501	-	10783	10803	5	12	18	88	55	55	2	6	1	27	t17528962	11	27	38	191	117	116	4	13	3	520
PHAS_Sc0001501_1_siR6	tacgggaaggatgctcttgga	Sc0001501	+	10806	10826	2	1	3	98	0	38	1	0	0	16	t45512208	5	3	7	212	1	80	2	0	1	311
PHAS_Sc0001501_1_siR7	ctggatgaggtgattgctacg	Sc0001501	+	10827	10847	3	2	3	25	5	14	4	5	1	7	t31953746	7	5	6	54	11	30	9	10	2	134
PHAS_Sc0001501_1_siR8	aatgatagacggggtagatcc	Sc0001501	+	10953	10973	0	2	2	23	4	17	7	6	1	7	t6974371	1	4	5	50	8	36	15	12	2	133
PHAS_Sc0001501_1_siR9	tcaaggtcaggcttcaggaga	Sc0001501	+	10995	11015	5	8	7	94	7	201	6	6	1	37	t47454204	10	19	16	203	15	425	14	12	2	716
PHAS_Sc0001501_1_siR10	cctccttgagctttgcacagt	Sc0001501	-	11056	11076	2	6	4	63	12	39	6	6	4	15	t27814791	4	13	8	135	25	82	13	12	8	300
PHAS_Sc0001501_1_siR11	gatggagtccgacacgtgcca	Sc0001501	+	11352	11372	0	1	9	201	6	202	8	6	1	47	t36705580	1	3	20	433	12	427	17	12	3	928
PHAS_Sc0001501_1_siR12	tccttaagtatgctagacatg	Sc0001501	+	11394	11414	0	2	3	51	0	20	2	1	0	9	t48512281	1	4	6	110	0	42	5	3	0	171
PHAS_Sc0001501_1_siR13	ctacatggacgactggagggg	Sc0001501	+	11478	11498	1	0	2	116	3	85	4	2	2	24	t30491790	3	0	5	250	6	180	9	4	5	462
PHAS_Sc0001501_1_siR14	cctccagtcgtccatgtagca	Sc0001501	-	11476	11496	5	11	8	60	1	34	4	3	0	14	t27779702	10	24	18	130	2	72	9	6	0	271
PHAS_Sc0001501_1_siR15	atggctccgtcttgtgcacct	Sc0001501	-	11644	11664	13	7	19	163	41	63	35	36	15	43	t20335485	28	16	41	352	88	134	76	77	34	846
PHAS_Sc0001501_1_siR16	ctgtctttaaaattggccgca	Sc0001501	-	11665	11685	26	22	33	314	17	159	13	15	7	67	t32160905	56	50	71	677	36	335	29	32	16	1302
PHAS_Sc0001575_1_siR1	cctcatccatgattgccaccg	Sc0001575	-	174729	174749	0	0	2	59	2	48	45	37	0	21	t27760835	0	0	4	127	4	101	97	79	0	412
PHAS_Sc0001575_1_siR2	tacgactcttctaccagaacc	Sc0001575	-	174813	174833	16	26	19	15	38	24	24	20	25	23	t45461692	34	59	41	33	82	50	53	42	56	450
PHAS_Sc0001575_1_siR3	cgcccacttatcctcgtctgg	Sc0001575	-	174834	174854	18	36	18	34	56	27	11	3	37	27	t28952714	39	82	40	74	120	56	23	7	82	523
PHAS_Sc0001575_1_siR4	tgggcgtttgcactgtgacag	Sc0001575	-	174855	174875	67	88	81	235	119	104	72	48	113	103	t52097406	146	198	175	507	254	220	157	102	252	2011
PHAS_Sc0001575_1_siR5	tcaacggcccaagtaatgtcc	Sc0001575	+	174899	174919	60	91	75	154	95	130	119	148	39	101	t47399992	132	204	162	332	202	275	258	313	88	1966
PHAS_Sc0001575_1_siR6	tccggccgtggcaagtcaccc	Sc0001575	+	174983	175003	11	4	18	156	141	153	49	64	4	66	t48346150	25	8	39	336	302	324	107	136	9	1286
PHAS_Sc0001575_1_siR7	gtgacttgccacggccggagt	Sc0001575	-	174981	175001	0	4	6	82	18	61	28	31	4	26	t42560714	1	10	14	177	39	129	61	66	8	505
PHAS_Sc0001577_1_siR1	atcctacccagaacccaactg	Sc0001577	-	206126	206146	0	1	2	2	3	3	6	4	5	3	t18793388	0	2	4	4	7	7	14	8	12	58
PHAS_Sc0001577_1_siR2	tatggattgctgtcgtacgcc	Sc0001577	+	206149	206169	2	7	4	11	0	20	62	68	17	21	t46905263	4	15	9	24	1	43	135	143	38	412
PHAS_Sc0001577_1_siR3	tgcctgaaagtgaagattgtg	Sc0001577	+	206296	206316	3	3	1	13	21	20	18	17	11	12	t51158058	7	6	3	29	44	43	39	37	25	233
PHAS_Sc0001577_1_siR4	caatcttcactttcaggcagc	Sc0001577	-	206294	206314	0	0	0	1	0	1	5	3	4	2	t24159068	0	0	0	2	1	3	11	7	9	33
PHAS_Sc0001577_1_siR5	ttgttagatggttgagttggg	Sc0001577	+	206359	206379	1	0	0	3	7	5	5	3	0	3	t56215986	2	0	0	6	15	11	10	6	1	51
PHAS_Sc0001577_1_siR6	ccatggcaatacttatatata	Sc0001577	+	206401	206421	0	0	0	1	4	4	7	4	4	3	t26725067	1	0	0	3	9	8	15	8	9	53
PHAS_Sc0001577_1_siR7	tatataagtattgccatggtg	Sc0001577	-	206399	206419	3	0	1	19	12	13	6	4	2	7	t46572892	6	1	3	40	26	28	13	8	4	129
PHAS_Sc0001602_1_siR1	tgcttgggcctccaaaaaggc	Sc0001602	+	86512	86532	56	166	117	8	33	132	3	7	310	94	t51413170	123	374	252	17	70	278	7	15	693	1829
PHAS_Sc0001602_1_siR2	ctttttggaggcccaagcaga	Sc0001602	-	86510	86530	3	2	0	6	2	13	3	1	4	4	t33320362	6	4	0	14	4	28	6	3	8	73
PHAS_Sc0001602_1_siR3	tgacggtggcggtggtggcgc	Sc0001602	-	86552	86572	16	44	92	56	173	63	73	69	105	77	t50321211	35	99	199	121	369	134	160	147	236	1500
PHAS_Sc0001602_1_siR4	tggtggtggcgaggatggtgg	Sc0001602	-	86573	86593	20	45	69	162	98	183	201	112	158	116	t52364173	43	102	149	350	210	387	438	238	353	2270
PHAS_Sc0001602_1_siR5	caagctcacgcagttcaacat	Sc0001602	+	86638	86658	238	202	246	228	67	175	289	291	242	220	t23914133	523	455	533	492	143	370	630	615	541	4302
PHAS_Sc0001602_1_siR6	ggtagatagcagtccatcctc	Sc0001602	-	86804	86824	7	9	11	22	20	11	30	30	25	18	t40936084	16	21	24	48	43	23	65	64	56	360
PHAS_Sc0001612_1_siR1	attttcctccatgtccaatgc	Sc0001612	+	346949	346969	14	12	5	45	2	17	9	10	6	13	t22894555	30	27	10	97	5	36	19	22	14	260
PHAS_Sc0001612_1_siR2	tttggagactaaagaagatgc	Sc0001612	-	346968	346988	35	53	59	25	3	41	53	35	93	44	t57229324	76	119	128	54	6	86	115	75	207	866
PHAS_Sc0001612_1_siR3	tttctccatgtccaatgcatc	Sc0001612	+	346991	347011	47	66	36	36	4	20	46	40	32	37	t56911326	104	149	78	77	9	42	100	85	71	715
PHAS_Sc0001612_1_siR4	ctctatttccaatgcatcttc	Sc0001612	+	347033	347053	15	12	8	10	1	14	26	27	24	15	t31435228	32	28	18	22	3	29	56	57	54	299
PHAS_Sc0001612_1_siR5	agatgcattggaaatagagga	Sc0001612	-	347031	347051	5	10	8	18	2	20	16	8	48	15	t13423924	11	22	18	38	4	43	35	16	108	295
PHAS_Sc0001612_1_siR6	ttccagagaagaaatggccct	Sc0001612	-	347073	347093	81	72	79	38	6	29	41	44	22	46	t54342445	177	162	171	81	13	62	90	94	50	900
PHAS_Sc0001612_2_siR1	aatttgtgtccaaggctcctt	Sc0001612	-	347655	347675	28	36	47	211	84	205	153	117	57	103	t7971623	61	81	101	455	180	432	333	248	127	2018
PHAS_Sc0001612_2_siR2	ttaggaagtcctgaaaatgtc	Sc0001612	-	347823	347843	39	34	28	10	0	7	15	16	15	18	t53730649	85	77	61	21	0	14	32	34	34	358
PHAS_Sc0001612_2_siR3	aagaatggattgaagtagtca	Sc0001612	+	347846	347866	55	57	80	37	1	29	92	62	49	51	t4438944	120	129	173	79	2	61	200	132	109	1005
PHAS_Sc0001612_2_siR4	actacttcaatccattcttca	Sc0001612	-	347844	347864	54	61	39	17	0	12	28	43	37	33	t10827176	118	138	84	36	1	26	61	90	83	637
PHAS_Sc0001612_2_siR5	acgtggatgcaactgcagtcg	Sc0001612	+	347867	347887	16	24	28	18	0	13	24	32	51	23	t10575844	36	53	60	38	1	28	53	67	114	450
PHAS_Sc0001612_2_siR6	actgcagttgcatccacgttg	Sc0001612	-	347865	347885	104	130	119	83	2	75	139	125	217	111	t11434621	228	294	257	179	4	158	302	265	486	2173
PHAS_Sc0001612_2_siR7	atgaattcgtatgcatggtcg	Sc0001612	-	347886	347906	67	79	81	48	0	37	80	75	84	61	t19520689	148	177	175	103	0	78	174	159	187	1201
PHAS_Sc0001623_1_siR1	caaaggaaccgaaaaatgaca	Sc0001623	+	419150	419170	38	3	3	0	5	0	0	0	0	6	t23416921	83	6	7	0	11	1	1	0	0	109
PHAS_Sc0001623_1_siR2	tcatttttcggttcctttgtt	Sc0001623	-	419148	419168	20	32	17	0	1	0	0	0	0	8	t47997440	43	71	37	0	2	1	0	0	0	154
PHAS_Sc0001623_1_siR3	tcctcgggaagaaatgggatg	Sc0001623	-	419169	419189	20	20	12	2	0	6	0	0	0	7	t48471130	43	45	25	4	0	13	1	0	0	131
PHAS_Sc0001623_1_siR4	attgctgtggaaaatttgtgt	Sc0001623	+	419234	419254	5	1	2	1	0	3	0	0	0	2	t21988883	12	3	5	2	0	6	1	0	1	30
PHAS_Sc0001623_1_siR5	attttggcccaagccttgcac	Sc0001623	-	419253	419273	29	15	16	9	12	3	3	5	4	11	t22954100	63	34	35	19	26	6	6	11	10	210
PHAS_Sc0001623_1_siR6	gactgaaggaggtgtgccttg	Sc0001623	-	419295	419315	11	2	14	7	7	13	7	0	0	7	t35081579	25	5	31	15	15	27	16	0	1	135
PHAS_Sc0001623_1_siR7	aatttggtaagccatatcatt	Sc0001623	+	419339	419359	4	3	6	1	4	2	1	1	0	3	t7956480	9	7	14	2	9	4	2	2	0	49
PHAS_Sc0001623_1_siR8	ttgaactcaaggaaacatgaa	Sc0001623	-	419358	419378	9	3	4	0	0	2	0	0	0	2	t54962034	19	7	8	1	1	4	0	0	0	40
PHAS_Sc0001623_1_siR9	tggtctctagttgtcgtggct	Sc0001623	+	419423	419443	66	82	81	7	35	28	9	0	0	34	t52308115	144	185	175	16	74	59	19	0	0	672
PHAS_Sc0001623_1_siR10	ccacgacaactagagaccata	Sc0001623	-	419421	419441	6	1	0	0	5	1	0	0	0	2	t26488126	14	3	1	0	10	3	0	0	0	31
PHAS_Sc0001623_1_siR11	tatcgctattttcgggctcat	Sc0001623	+	419444	419464	3	1	3	0	1	0	0	0	0	1	t46737212	7	3	6	0	2	1	0	0	0	19
PHAS_Sc0001623_1_siR12	tgctctcttgtcatattggtt	Sc0001623	+	419549	419569	10	6	11	12	33	19	14	8	3	13	t51327598	23	13	24	25	70	40	31	16	7	249
PHAS_Sc0001623_1_siR13	tattctccacctgatatttca	Sc0001623	-	419610	419630	5	7	4	5	9	1	5	3	3	5	t47088049	12	16	8	10	19	3	10	6	7	91
PHAS_Sc0001659_1_siR1	tgtctgatgaccctggcatcc	Sc0001659	-	255127	255147	21	40	38	51	99	65	52	50	21	48	t52723114	45	90	82	110	212	138	114	106	47	944
PHAS_Sc0001659_1_siR2	ctatatcatagtttttcaccg	Sc0001659	-	255169	255189	5	2	6	8	0	3	10	6	2	5	t30807458	10	5	12	17	1	7	21	13	5	91
PHAS_Sc0001659_1_siR3	tctgactcaagtgaagaagtg	Sc0001659	+	255192	255212	3	4	3	13	0	25	22	11	11	10	t49503902	7	10	6	28	0	52	48	24	24	199
PHAS_Sc0001659_1_siR4	cttcttcacttgagtcagatt	Sc0001659	-	255190	255210	5	4	3	20	0	14	29	12	3	10	t32670351	12	8	6	44	0	30	64	25	7	196
PHAS_Sc0001659_1_siR5	gagatgcctacagaagactat	Sc0001659	+	255213	255233	0	0	0	0	0	1	3	3	1	1	t35544841	0	1	1	1	0	2	6	7	2	20
PHAS_Sc0001659_1_siR6	agtcttctgtaggcatctcca	Sc0001659	-	255211	255231	3	2	3	6	0	7	6	4	0	3	t16008693	6	4	7	14	0	14	12	8	1	66
PHAS_Sc0001659_1_siR7	aaatccatagaatctgaccca	Sc0001659	+	255234	255254	10	8	4	19	10	20	24	18	4	13	t2554514	21	17	8	41	22	43	53	39	9	253
PHAS_Sc0001659_1_siR8	agtgaagaagtggagatacct	Sc0001659	+	255255	255275	5	4	4	18	14	14	17	17	8	11	t16032361	11	8	8	38	29	29	36	36	17	212
PHAS_Sc0001659_1_siR9	gtatctccacttcttcacttg	Sc0001659	-	255253	255273	4	3	4	12	14	16	24	23	5	12	t41903936	9	7	9	25	30	33	52	48	12	225
PHAS_Sc0001659_1_siR10	atagaagacaatgaatccata	Sc0001659	+	255276	255296	3	0	1	3	0	5	3	2	0	2	t17468285	6	1	2	7	0	10	7	5	1	39
PHAS_Sc0001659_1_siR11	tggattcattgtcttctatag	Sc0001659	-	255274	255294	8	3	6	19	1	15	17	14	1	9	t51715217	17	6	14	40	2	32	38	30	2	181
PHAS_Sc0001659_1_siR12	cttcacttgggtcagattcta	Sc0001659	-	255295	255315	202	255	200	372	370	489	506	274	302	329	t32479762	442	574	433	804	791	1033	1101	579	676	6433
PHAS_Sc0001659_1_siR13	atagagatgcctatagaagac	Sc0001659	+	255318	255338	5	4	6	5	2	3	2	2	3	4	t17514769	10	9	13	10	4	6	5	5	7	69
PHAS_Sc0001659_1_siR14	cttctataggcatctctattt	Sc0001659	-	255316	255336	5	0	4	5	9	7	11	9	4	6	t32627664	10	1	8	10	19	14	25	19	10	116
PHAS_Sc0001659_1_siR15	tgtgaatctgagcctgagctt	Sc0001659	+	255339	255359	0	0	0	18	1	34	35	27	0	13	t52759385	0	0	0	38	2	72	76	58	0	246
PHAS_Sc0001659_1_siR16	gctcaggctcagattcacagt	Sc0001659	-	255337	255357	0	0	0	1	0	4	9	6	0	2	t38427728	0	0	0	3	0	9	19	12	0	43
PHAS_Sc0001659_1_siR17	ccaatatacaactccctggag	Sc0001659	+	255402	255422	0	0	0	1	0	1	1	0	0	1	t26373056	0	0	0	2	0	3	3	1	1	10
PHAS_Sc0001659_1_siR18	ccagggagttgtatattggta	Sc0001659	-	255400	255420	0	1	0	10	0	4	13	10	0	4	t26626447	0	2	1	22	0	8	29	21	0	83
PHAS_Sc0001659_1_siR19	tgctctcttcggtattgcctt	Sc0001659	-	255463	255483	0	0	0	1	0	3	5	1	1	1	t51327552	1	1	1	3	1	7	10	3	2	29
PHAS_Sc0001659_1_siR20	acgtggctcctacatcttcag	Sc0001659	-	255484	255504	3	2	3	55	11	52	45	54	2	25	t10583221	6	4	7	119	23	110	99	114	4	486
PHAS_Sc0001659_1_siR21	tacccacccaaatctcagctt	Sc0001659	-	255589	255609	0	0	1	0	0	1	0	1	0	1	t45363594	0	1	2	1	0	3	1	3	0	11
PHAS_Sc0001659_1_siR22	ctaagacaaaagactccctgg	Sc0001659	+	255633	255653	0	0	0	5	0	7	13	4	2	3	t30327823	0	0	0	11	0	15	28	8	4	66
PHAS_Sc0001659_1_siR23	caccttgcgtgttctgtaccc	Sc0001659	-	255652	255672	2	0	1	6	3	4	4	2	0	2	t24597369	5	0	2	12	6	8	8	5	1	47
PHAS_Sc0001659_2_siR1	cgggaaattacacatatggtc	Sc0001659	+	258578	258598	14	6	7	30	1	21	34	37	3	17	t29531462	30	14	16	64	2	44	74	79	7	330
PHAS_Sc0001659_2_siR2	ccatatgtgtaatttcccgtg	Sc0001659	-	258576	258596	1	2	1	3	0	3	3	2	1	2	t26675163	3	4	2	7	0	7	7	5	2	37
PHAS_Sc0001659_2_siR3	gatgtgtggaatctggttcta	Sc0001659	+	258599	258619	0	0	0	13	0	9	29	27	0	9	t36820676	0	0	0	27	1	20	63	58	0	169
PHAS_Sc0001659_2_siR4	gaaccagattccacacatcga	Sc0001659	-	258597	258617	0	0	0	1	0	0	2	3	0	1	t33815964	0	0	0	2	0	0	4	7	0	13
PHAS_Sc0001659_2_siR5	tgagcataatgtgttcttcta	Sc0001659	-	258618	258638	1	0	3	5	2	2	3	0	1	2	t50491618	2	1	6	10	5	5	7	0	3	39
PHAS_Sc0001659_2_siR6	ttcaataggatttgcaggttg	Sc0001659	+	258641	258661	140	102	128	340	561	404	336	240	190	269	t54146645	307	230	276	734	1198	852	732	508	426	5263
PHAS_Sc0001659_2_siR7	tttctaaagaggttggtatat	Sc0001659	+	258662	258682	28	23	39	58	67	52	40	35	23	40	t56880340	62	51	84	125	143	109	87	75	51	787
PHAS_Sc0001659_2_siR8	ataccaacctctttagaaaca	Sc0001659	-	258660	258680	0	3	1	2	5	1	0	1	1	2	t17270809	1	6	3	4	11	3	1	2	2	33
PHAS_Sc0001659_2_siR9	tcactcgcttcataggcactg	Sc0001659	+	258683	258703	28	26	35	58	90	90	57	54	17	50	t47658528	61	58	75	125	193	191	125	114	39	981
PHAS_Sc0001659_2_siR10	gtgcctatgaagcgagtgaat	Sc0001659	-	258681	258701	0	0	0	0	2	0	1	2	0	1	t42745193	0	0	1	1	5	1	3	4	0	15
PHAS_Sc0001659_2_siR11	ttgctaggaagccacacttat	Sc0001659	+	258704	258724	44	51	44	65	94	61	74	56	41	59	t55438278	96	114	95	140	200	129	161	118	91	1144
PHAS_Sc0001659_2_siR12	aagtgtggcttcctagcaaca	Sc0001659	-	258702	258722	1	0	0	0	5	3	2	0	0	1	t5673071	2	0	1	1	11	6	4	1	0	26
PHAS_Sc0001659_2_siR13	ttcttgtacttgattgggcat	Sc0001659	-	258723	258743	4	4	4	4	12	3	3	4	4	5	t54880775	9	10	9	9	25	7	7	8	8	92
PHAS_Sc0001659_2_siR14	ttcaagtttgccattcctcaa	Sc0001659	+	258998	259018	2	1	0	2	1	3	1	1	1	2	t54143924	5	3	1	4	2	7	2	3	3	30
PHAS_Sc0001659_2_siR15	ttccttattggtcgtactaat	Sc0001659	-	259311	259331	1	1	2	3	4	3	4	2	2	3	t54479210	3	3	4	7	8	7	9	4	4	49
PHAS_Sc0001659_2_siR16	ctggcgagagcaaacaagtgc	Sc0001659	+	259334	259354	5	6	3	12	12	11	14	13	9	9	t31993903	10	13	7	26	25	24	30	28	20	183
PHAS_Sc0001659_2_siR17	tttaggtcttgctgtatgtgc	Sc0001659	-	259353	259373	5	3	7	8	42	12	7	1	2	10	t56520798	11	6	16	18	89	25	16	3	4	188
PHAS_Sc0001659_3_siR1	ttggatttctggaatggtaga	Sc0001659	-	340772	340792	19	9	12	123	74	140	101	76	28	64	t55632343	41	20	26	265	159	296	220	161	62	1250
PHAS_Sc0001659_3_siR2	gaggcgatatggaatacggat	Sc0001659	-	340793	340813	0	0	0	14	1	21	28	26	0	10	t35853851	0	0	0	31	2	44	60	54	0	191
PHAS_Sc0001659_3_siR3	cgcccagaagattgtctttgt	Sc0001659	+	340816	340836	21	17	23	58	13	57	92	87	22	43	t28952864	45	38	50	125	28	121	200	185	49	841
PHAS_Sc0001659_3_siR4	aaagacaatcttctgggcgtt	Sc0001659	-	340814	340834	3	10	3	9	6	8	9	6	8	7	t1847076	6	22	6	20	12	17	19	12	18	132
PHAS_Sc0001659_3_siR5	tccatcgtcgcatcgtctcat	Sc0001659	+	340837	340857	11	21	19	30	17	30	40	24	9	22	t48127301	24	47	41	64	37	63	86	51	21	434
PHAS_Sc0001659_3_siR6	gagacgatgcgacgatggaac	Sc0001659	-	340835	340855	8	16	19	13	24	33	124	152	85	53	t35352395	18	37	41	28	52	70	270	322	190	1028
PHAS_Sc0001659_3_siR7	agggacgacgaagaagatgat	Sc0001659	-	340856	340876	22	35	71	39	42	83	147	146	142	81	t15103688	49	78	154	85	89	176	321	308	318	1578
PHAS_Sc0001659_3_siR8	gccgtcagtcgccgaaatcgt	Sc0001659	+	340879	340899	0	10	9	19	8	10	28	25	9	13	t37818764	1	22	19	40	17	21	61	52	20	253
PHAS_Sc0001659_3_siR9	gatttcggcgactgacggcgt	Sc0001659	-	340877	340897	8	46	39	103	51	102	126	148	89	79	t37095281	17	103	85	223	108	216	274	314	199	1539
PHAS_Sc0001659_3_siR10	tcgtaaggtctattttcgtca	Sc0001659	+	340921	340941	0	0	0	3	1	3	2	1	0	1	t48992686	0	0	1	7	2	6	5	3	0	24
PHAS_Sc0001659_3_siR11	tagtcgtcgaaagtgatattg	Sc0001659	-	340940	340960	0	0	0	5	0	1	6	4	0	2	t46325358	0	0	0	11	0	3	13	8	0	35
PHAS_Sc0001659_3_siR12	tgttacaacgcaaccgtcgaa	Sc0001659	+	340963	340983	0	0	0	5	0	9	6	6	0	3	t52955613	0	0	0	11	0	19	14	13	0	57
PHAS_Sc0001659_4_siR1	ttaaagagaaaaagagacgag	Sc0001659	+	342316	342336	5	4	6	47	29	54	125	80	8	39	t53229413	10	9	12	102	61	115	272	170	17	768
PHAS_Sc0001659_4_siR2	cgtctctttttctctttaagg	Sc0001659	-	342314	342334	0	0	1	29	18	66	59	29	1	22	t29943635	1	1	2	63	38	139	129	61	2	436
PHAS_Sc0001659_4_siR3	taccatgtcaaggatgaaagt	Sc0001659	+	342337	342357	0	0	0	19	1	13	21	17	0	8	t45357627	0	0	0	41	2	27	46	37	0	153
PHAS_Sc0001659_4_siR4	tttcatccttgacatggtact	Sc0001659	-	342335	342355	0	0	0	38	27	36	52	38	0	21	t56716898	0	0	0	83	57	76	113	81	0	410
PHAS_Sc0001659_4_siR5	ccataagcaaataatagcagc	Sc0001659	+	342358	342378	0	0	0	9	0	7	16	21	0	6	t26656945	0	0	0	19	0	14	35	45	0	113
PHAS_Sc0001659_4_siR6	aatgttgacatgcggcgtgcg	Sc0001659	+	342379	342399	0	0	0	54	10	23	12	13	0	12	t7350864	0	0	1	117	21	48	26	28	0	241
PHAS_Sc0001659_4_siR7	cacgccgcatgtcaacattgc	Sc0001659	-	342377	342397	0	0	9	518	161	438	750	805	1	294	t24639773	0	0	19	1119	343	924	1632	1704	2	5743
PHAS_Sc0001659_4_siR8	tcatgttagatctgtagttcg	Sc0001659	-	342398	342418	2	3	2	46	12	24	75	40	4	23	t47945950	5	6	4	100	26	51	163	85	8	448
PHAS_Sc0001659_4_siR9	cttatgcgaatttggtgcttt	Sc0001659	-	342440	342460	0	0	0	13	1	14	23	22	0	8	t32421161	0	0	1	29	2	29	49	47	0	157
PHAS_Sc0001659_4_siR10	cagcttggctgcctgcaataa	Sc0001659	+	342463	342483	0	0	1	89	3	123	15	121	0	38	t25196154	0	0	2	192	7	259	32	255	0	747
PHAS_Sc0001659_4_siR11	attgcaggcagccaagctgtg	Sc0001659	-	342461	342481	0	0	0	10	0	18	1	3	0	3	t21928671	0	0	0	21	0	38	3	6	0	68
PHAS_Sc0001659_4_siR12	atcggccttgacaaatgcatg	Sc0001659	+	342526	342546	0	0	0	52	1	53	38	40	0	20	t18999465	0	0	1	113	2	111	82	85	0	394
PHAS_Sc0001659_4_siR13	tgcatttgtcaaggccgatct	Sc0001659	-	342524	342544	0	0	0	81	0	48	78	71	0	31	t51023906	0	0	1	174	1	101	169	151	1	598
PHAS_Sc0001659_4_siR14	tgtacatttgtaggacataca	Sc0001659	-	342566	342586	0	0	0	3	0	5	6	4	0	2	t52501835	0	0	0	7	0	10	14	9	0	40
PHAS_Sc0001659_4_siR15	acgaagaagtcgccccgacta	Sc0001659	+	342778	342798	0	0	1	0	1	13	1	4	1	2	t9932831	0	1	3	1	2	27	2	8	2	46
PHAS_Sc0001659_4_siR16	tggcaagcatcatgtagacta	Sc0001659	-	342797	342817	1	0	0	5	1	7	10	8	0	4	t51747230	3	1	1	11	2	15	22	17	1	73
PHAS_Sc0001659_4_siR17	ccctatcctatcgtctcaccg	Sc0001659	-	342839	342859	1	2	0	13	2	7	7	7	1	4	t27012231	2	4	0	29	4	15	16	14	3	87
PHAS_Sc0001659_5_siR1	ttcctcactgtgtcgagtggg	Sc0001659	+	343331	343351	1	2	0	15	2	7	0	2	2	4	t54456534	2	4	1	33	4	15	1	5	4	69
PHAS_Sc0001659_5_siR2	taattctgttggtgttgcaaa	Sc0001659	-	343518	343538	3	1	1	6	0	5	4	2	6	3	t45122097	6	3	2	13	1	11	9	5	13	63
[truncated: 2,431 more rows]

## Sheet: S4
Table S4. 24 nt phasiRNAs in Camellia sinensis var. assamica (YK-10).
[truncated: 265 more rows]

[truncated: 28 more sheets: S5, S6, S7, S8, S9, S10, S11, S12, S13, S14, S15, S16, S17, S18, S19, S20, S21, S22, S23, S24 …]
